# Supplementary material for: Inferring microRNA and transcription factor regulatory networks in heterogeneous data
Source: BMC Bioinformatics. 2013 Mar 11;14:92. doi: 10.1186/1471-2105-14-92 (PMC3636059; doi:10.1186/1471-2105-14-92)
Supplement: Additional file 1 — Differentially expressed miRNAs, TFs, and mRNAs. limma package from Bioconductor is used to identify differentially expressed miRNAs, TFs, and mRNAs. [file 1471-2105-14-92-S1.xlsx]

## Sheet: mRs-DE
probes	Symbols	Description	logFC	AveExpr	t	PValue	adjPVal	B
1007_s_at	DDR1	discoidin domain receptor tyrosine kinase 1, DDR1	1.13417	7.98206	7.63606	8.93161e-10	3.21005e-07	12.225
1438_at	EPHB3	EPH receptor B3, EPHB3	0.381991	6.63213	3.5965	0.000771769	0.0239616	-0.854585
160020_at	MMP14	matrix metallopeptidase 14 (membrane-inserted), MMP14	-0.523261	8.11917	-2.99307	0.00439158	0.0693533	-2.46243
200011_s_at	ARF3	ADP-ribosylation factor 3, ARF3	0.57273	8.86717	4.03076	0.000199627	0.0162531	0.517621
200044_at	SRSF9	splicing factor, arginine/serine-rich 9, SFRS9	0.576355	9.50211	3.69493	0.000567449	0.0332038	-0.4541
200048_s_at	JTB	jumping translocation breakpoint, JTB	0.510345	9.58411	3.12607	0.00301823	0.0906468	-1.9899
200057_s_at	NONO	non-POU domain containing, octamer-binding, NONO	-0.33898	10.8217	-3.67899	0.000601433	0.0203365	-0.621414
200086_s_at	COX4I1	cytochrome c oxidase subunit IV isoform 1, COX4I1	0.362393	10.1962	2.9025	0.00561976	0.0798121	-2.6872
200087_s_at	TMED2	transmembrane emp24 domain trafficking protein 2, TMED2	0.452734	9.29885	3.24929	0.00212633	0.0724635	-1.67046
200600_at	MSN	moesin, MSN	-3.9348	8.9042	-9.69685	8.55235e-13	9.07486e-10	18.8877
200606_at	DSP	desmoplakin, DSP	3.49863	6.90086	6.4897	4.86344e-08	1.07299e-05	8.37682
200607_s_at	RAD21	RAD21 homolog (S. pombe), RAD21	0.523142	8.23335	2.7994	0.00740368	0.094814	-2.93725
200625_s_at	CAP1	CAP, adenylate cyclase-associated protein 1 (yeast), CAP1	-0.53088	10.1858	-3.1724	0.00266376	0.0514502	-2.00389
200665_s_at	SPARC	secreted protein, acidic, cysteine-rich (osteonectin), SPARC	-4.61371	7.62145	-5.18154	4.53999e-06	0.000526899	4.0173
200669_s_at	UBE2D3	ubiquitin-conjugating enzyme E2D 3 (UBC4/5 homolog, yeast), UBE2D3	0.441156	9.49963	2.81393	0.00712403	0.093093	-2.90241
200679_x_at	HMGB1	high-mobility group box 1, HMGB1	0.478758	10.4259	3.03355	0.00392815	0.0652943	-2.36046
200695_at	PPP2R1A	protein phosphatase 2 (formerly 2A), regulatory subunit A , alpha isoform, PPP2R1A	0.336764	8.71443	3.16237	0.0027404	0.052303	-2.03
200736_s_at	GPX1	glutathione peroxidase 1, GPX1	-1.60211	9.12285	-3.2131	0.00237314	0.0478558	-1.89744
200747_s_at	NUMA1	nuclear mitotic apparatus protein 1, NUMA1	0.376301	8.02014	3.40915	0.00134638	0.0340179	-1.37289
200748_s_at	FTH1	ferritin, heavy polypeptide 1, FTH1	0.620878	11.3305	2.91263	0.00546798	0.0785353	-2.6623
200752_s_at	CAPN1	calpain 1, (mu/I) large subunit, CAPN1	0.840802	7.61221	5.54335	1.3118e-06	0.000189419	5.20797
200755_s_at	CALU	calumenin, CALU	-1.01217	9.03816	-3.54331	0.000905134	0.0263649	-1.00334
200757_s_at	CALU	calumenin, CALU	-1.03525	9.47244	-4.09601	0.000164445	0.00814296	0.598504
200783_s_at	STMN1	stathmin 1/oncoprotein 18, STMN1	-0.625533	8.5724	-3.23388	0.00223652	0.0458355	-1.84275
200788_s_at	PEA15	phosphoprotein enriched in astrocytes 15, PEA15	-1.1568	9.37845	-3.25866	0.00208336	0.0439558	-1.77725
200789_at	ECH1	enoyl Coenzyme A hydratase 1, peroxisomal, ECH1	0.578848	8.45448	3.708	0.000550612	0.0190813	-0.538742
200794_x_at	DAZAP2	DAZ associated protein 2, DAZAP2	0.448661	9.81251	2.85295	0.00642039	0.0872351	-2.80818
200803_s_at	TMBIM6	testis enhanced gene transcript (BAX inhibitor 1), TEGT	0.510298	9.84646	2.97702	0.0045891	0.0708656	-2.5026
200804_at	TMBIM6	testis enhanced gene transcript (BAX inhibitor 1), TEGT	0.676892	9.3658	4.47181	4.88828e-05	0.0035251	1.74853
200832_s_at	SCD	stearoyl-CoA desaturase (delta-9-desaturase), SCD	0.727822	9.46172	2.96878	0.0046937	0.0719325	-2.52317
200836_s_at	MAP4	microtubule-associated protein 4, MAP4	-0.322013	7.36337	-3.07892	0.00346345	0.0601527	-2.24511
200859_x_at	FLNA	filamin A, alpha (actin binding protein 280), FLNA	-0.840191	9.79102	-3.49621	0.00104139	0.0288983	-1.13402
200863_s_at	RAB11A	RAB11A, member RAS oncogene family, RAB11A	0.529668	10.0989	3.78135	0.000439866	0.0163632	-0.328179
200864_s_at	RAB11A	RAB11A, member RAS oncogene family, RAB11A	0.736758	6.01155	2.97312	0.0046384	0.0713795	-2.51235
200880_at	DNAJA1	DnaJ (Hsp40) homolog, subfamily A, member 1, DNAJA1	-0.469296	8.83428	-3.0764	0.0034878	0.0604815	-2.25154
200883_at	UQCRC2	ubiquinol-cytochrome c reductase core protein II, UQCRC2	0.703752	8.69831	3.94298	0.000266415	0.0116261	0.143298
200894_s_at	FKBP4	FK506 binding protein 4, 59kDa, FKBP4	0.810239	7.86811	4.88791	1.22723e-05	0.00126053	3.06595
200895_s_at	FKBP4	FK506 binding protein 4, 59kDa, FKBP4	0.553691	8.88755	4.19733	0.000119015	0.00650001	0.904303
200896_x_at	HDGF	hepatoma-derived growth factor (high-mobility group protein 1-like), HDGF	0.274712	10.6823	2.7762	0.00787169	0.0983448	-2.99265
200911_s_at	TACC1	transforming, acidic coiled-coil containing protein 1, TACC1	-0.786932	8.70771	-2.78406	0.00771013	0.0971197	-2.97392
200924_s_at	SLC3A2	solute carrier family 3 (activators of dibasic and neutral amino acid transport), member 2 /// hypothetical protein LOC442497, LOC442497 /// SLC3A2	0.661443	8.53365	3.68939	0.000582725	0.0198242	-0.59183
200925_at	COX6A1	cytochrome c oxidase subunit VIa polypeptide 1, COX6A1	0.44152	11.2765	3.89251	0.000311864	0.0128215	-0.00499544
200929_at	TMED10	transmembrane emp24-like trafficking protein 10 (yeast), TMED10	0.925031	8.81432	4.67348	2.51296e-05	0.00217884	2.38197
200936_at	RPL8	ribosomal protein L8, RPL8	0.261564	12.5403	2.79061	0.00757785	0.0961772	-2.95827
200965_s_at	ABLIM1	actin binding LIM protein 1, ABLIM1	1.95765	7.39381	4.87329	1.28903e-05	0.00129971	3.019
200968_s_at	PPIB	peptidylprolyl isomerase B (cyclophilin B), PPIB	0.39942	9.83029	2.77808	0.00783277	0.0982204	-2.98817
200982_s_at	ANXA6	annexin A6, ANXA6	-1.17806	7.84622	-3.33328	0.00167987	0.0391963	-1.57813
200985_s_at	CD59	CD59 molecule, complement regulatory protein, CD59	-0.980303	8.90213	-2.80649	0.00726596	0.0939011	-2.92026
200995_at	IPO7	Importin 7, IPO7	-0.820737	6.81179	-4.04989	0.000190326	0.00914016	0.460458
201005_at	CD9	CD9 molecule, CD9	2.35268	8.67468	3.78067	0.000440788	0.0163701	-0.330145
201012_at	ANXA1	annexin A1, ANXA1	-1.4765	10.4624	-2.9677	0.00470765	0.0719977	-2.52588
201015_s_at	JUP	junction plakoglobin, JUP	2.55687	7.4253	8.91111	1.15188e-11	7.77795e-09	16.4023
201024_x_at	EIF5B	eukaryotic translation initiation factor 5B, EIF5B	-0.476177	8.21038	-3.11641	0.00311886	0.0564562	-2.14893
201035_s_at	HADH	hydroxyacyl-Coenzyme A dehydrogenase, HADH	0.622288	7.97031	3.96613	0.000247783	0.0111036	0.211611
201036_s_at	HADH	hydroxyacyl-Coenzyme A dehydrogenase, HADH	0.92589	6.46775	4.20134	0.000117498	0.00644878	0.916446
201037_at	PFKP	phosphofructokinase, platelet, PFKP	-0.646252	9.27143	-3.06248	0.00362552	0.0618587	-2.28704
201040_at	GNAI2	guanine nucleotide binding protein (G protein), alpha inhibiting activity polypeptide 2, GNAI2	-0.654426	8.0755	-4.21667	0.000111855	0.00627281	0.963049
201045_s_at	RAB6A	RAB6A, member RAS oncogene family, RAB6A	0.259961	5.12058	2.86924	0.00614612	0.084644	-2.76856
201047_x_at	RAB6A	RAB6A, member RAS oncogene family, RAB6A	0.501719	8.8563	3.39688	0.00139568	0.0347486	-1.40628
201048_x_at	RAB6A	RAB6A, member RAS oncogene family, RAB6A	0.611592	4.8458	5.41585	2.03526e-06	0.000269951	4.78643
201055_s_at	HNRNPA0	heterogeneous nuclear ribonucleoprotein A0, HNRNPA0	0.434414	8.07642	2.95391	0.0048882	0.0733	-2.5602
201066_at	CYC1	cytochrome c-1, CYC1	0.555541	9.95922	3.4644	0.00114429	0.0307948	-1.22172
201079_at	SYNGR2	synaptogyrin 2, SYNGR2	1.32058	8.69135	4.65974	2.63027e-05	0.00227172	2.33848
201105_at	LGALS1	lectin, galactoside-binding, soluble, 1 (galectin 1), LGALS1	-2.07832	11.3437	-4.53458	3.9778e-05	0.00297441	1.94457
201113_at	TUFM	Tu translation elongation factor, mitochondrial, TUFM	0.538909	10.1704	3.26451	0.00204868	0.0438844	-1.76174
201118_at	PGD	phosphogluconate dehydrogenase, PGD	0.703015	8.74602	3.53163	0.000937226	0.0269126	-1.03583
201119_s_at	COX8A	cytochrome c oxidase subunit 8A (ubiquitous), COX8A	0.354152	11.1402	2.97436	0.00462271	0.0711873	-2.50926
201130_s_at	CDH1	cadherin 1, type 1, E-cadherin (epithelial), CDH1	1.67242	4.37097	8.5733	3.59601e-11	2.05462e-08	15.3112
201131_s_at	CDH1	cadherin 1, type 1, E-cadherin (epithelial), CDH1	5.35063	5.18255	15.516	4.04067e-20	2.25096e-16	34.628
201135_at	ECHS1	enoyl Coenzyme A hydratase, short chain, 1, mitochondrial, ECHS1	0.638321	9.85948	4.27107	9.38902e-05	0.005594	1.12891
201163_s_at	IGFBP7	insulin-like growth factor binding protein 7, IGFBP7	-2.38977	6.05256	-2.88059	0.0059616	0.0832867	-2.74087
201193_at	IDH1	isocitrate dehydrogenase 1 (NADP+), soluble, IDH1	0.771679	8.85358	3.32878	0.00170196	0.0395461	-1.59023
201200_at	CREG1	cellular repressor of E1A-stimulated genes 1, CREG1	1.31603	8.03509	3.85767	0.000347515	0.0137543	-0.106803
201209_at	HDAC1	histone deacetylase 1, HDAC1	0.558631	9.15392	3.08266	0.0034275	0.059855	-2.23555
201220_x_at	CTBP2	C-terminal binding protein 2, CTBP2	0.744879	8.89972	2.86173	0.00627119	0.085836	-2.78684
201230_s_at	ARIH2	ariadne homolog 2 (Drosophila), ARIH2	-0.357502	7.1905	-2.88896	0.00582886	0.0820496	-2.72041
201246_s_at	OTUB1	OTU domain, ubiquitin aldehyde binding 1, OTUB1	0.616823	7.32351	4.83429	1.46929e-05	0.0014423	2.894
201272_at	AKR1B1	aldo-keto reductase family 1, member B1 (aldose reductase), AKR1B1	-2.97306	9.61269	-5.50694	1.48736e-06	0.000205857	5.08739
201278_at	DAB2	disabled homolog 2, mitogen-responsive phosphoprotein (Drosophila), DAB2	-1.2997	5.72446	-3.52773	0.000948209	0.0271231	-1.04669
201279_s_at	DAB2	disabled homolog 2, mitogen-responsive phosphoprotein (Drosophila), DAB2	-1.12926	6.43989	-3.21625	0.00235194	0.0475143	-1.88917
201280_s_at	DAB2	disabled homolog 2, mitogen-responsive phosphoprotein (Drosophila), DAB2	-1.4798	6.06491	-3.66508	0.000627371	0.0208964	-0.660931
201282_at	OGDH	oxoglutarate (alpha-ketoglutarate) dehydrogenase (lipoamide), OGDH	0.380319	7.25309	3.06394	0.00361084	0.0617975	-2.28332
201283_s_at	TRAK1	trafficking protein, kinesin binding 1, TRAK1	0.363865	4.62736	3.76091	0.000468353	0.0170807	-0.38706
201284_s_at	APEH	N-acylaminoacyl-peptide hydrolase, APEH	0.350999	7.88268	2.96668	0.00472074	0.0720257	-2.52841
201300_s_at	PRNP	prion protein (p27-30) (Creutzfeldt-Jakob disease, Gerstmann-Strausler-Scheinker syndrome, fatal familial insomnia), PRNP	-1.34814	8.39779	-3.73497	0.00050709	0.0178814	-0.461578
201310_s_at	C5orf13	chromosome 5 open reading frame 13, C5orf13	-1.8832	7.57721	-3.89633	0.000308175	0.0127404	0.00620077
201311_s_at	SH3BGRL	SH3 domain binding glutamic acid-rich protein like, SH3BGRL	-0.642687	6.93173	-2.96449	0.0047491	0.0722622	-2.53387
201312_s_at	SH3BGRL	SH3 domain binding glutamic acid-rich protein like, SH3BGRL	-1.12356	7.90437	-3.52995	0.000941955	0.0270136	-1.04052
201322_at	ATP5B	ATP synthase, H+ transporting, mitochondrial F1 complex, beta polypeptide, ATP5B	0.389574	11.175	2.95517	0.00487144	0.0732682	-2.55707
201349_at	SLC9A3R1	solute carrier family 9 (sodium/hydrogen exchanger), member 3 regulator 1, SLC9A3R1	0.81447	7.79305	3.06007	0.00364985	0.0620407	-2.29317
201353_s_at	BAZ2A	bromodomain adjacent to zinc finger domain, 2A, BAZ2A	0.34586	6.63625	2.83908	0.00666266	0.0894901	-2.84176
201376_s_at	HNRNPF	heterogeneous nuclear ribonucleoprotein F, HNRNPF	0.56241	8.3908	2.82586	0.00690162	0.0913235	-2.87369
201389_at	ITGA5	integrin, alpha 5 (fibronectin receptor, alpha polypeptide), ITGA5	-0.925182	7.66414	-3.93602	0.000272277	0.0117312	0.122799
201392_s_at	IGF2R	insulin-like growth factor 2 receptor, IGF2R	-0.47354	6.24749	-3.18103	0.00259946	0.0505443	-1.98139
201393_s_at	IGF2R	insulin-like growth factor 2 receptor, IGF2R	-0.716796	7.67873	-3.40863	0.00134843	0.0340179	-1.3743
201401_s_at	ADRBK1	adrenergic, beta, receptor kinase 1, ADRBK1	0.58333	5.89563	2.9821	0.00452571	0.0702908	-2.4899
201413_at	HSD17B4	hydroxysteroid (17-beta) dehydrogenase 4, HSD17B4	0.634262	7.6696	4.45563	5.15416e-05	0.00364603	1.69818
201419_at	BAP1	BRCA1 associated protein-1 (ubiquitin carboxy-terminal hydrolase), BAP1	-0.261055	7.89519	-3.07031	0.00354741	0.0611345	-2.26708
201422_at	IFI30	phosphoinositide-3-kinase, regulatory subunit 2 (beta) /// interferon, gamma-inducible protein 30, IFI30 /// PIK3R2	0.859335	8.31189	3.56635	0.000844852	0.0250548	-0.939051
201425_at	ALDH2	aldehyde dehydrogenase 2 family (mitochondrial), ALDH2	1.17637	6.91972	3.02485	0.00402375	0.0661707	-2.38246
201426_s_at	VIM	vimentin, VIM	-5.43122	10.9262	-16.766	1.82828e-21	1.35799e-17	37.4128
201428_at	CLDN4	claudin 4, CLDN4	2.36342	5.93647	8.04744	2.16168e-10	9.08845e-08	13.5891
201431_s_at	DPYSL3	dihydropyrimidinase-like 3, DPYSL3	-1.65098	6.86224	-3.16052	0.00275479	0.052421	-2.03482
201435_s_at	EIF4E	eukaryotic translation initiation factor 4E, EIF4E	0.492121	8.2658	3.00987	0.00419345	0.0675652	-2.42024
201454_s_at	NPEPPS	aminopeptidase puromycin sensitive, NPEPPS	0.50646	6.98939	2.82708	0.00687914	0.0913235	-2.87074
201482_at	QSOX1	quiescin Q6 sulfhydryl oxidase 1, QSOX1	-0.685039	8.0687	-3.1094	0.00318075	0.0571126	-2.16698
201492_s_at	RPL41	ribosomal protein L41, RPL41	0.149557	13.4869	3.00612	0.00423689	0.0678725	-2.42966
201531_at	ZFP36	zinc finger protein 36, C3H type, homolog (mouse), ZFP36	0.946149	7.79427	6.75116	1.94875e-08	4.8791e-06	9.25744
201539_s_at	FHL1	four and a half LIM domains 1, FHL1	-0.907092	5.44685	-2.8262	0.00689535	0.0913235	-2.87287
201540_at	FHL1	four and a half LIM domains 1, FHL1	-1.95478	7.7272	-4.39834	6.21457e-05	0.00417131	1.52042
201550_x_at	ACTG1	actin, gamma 1, ACTG1	-0.328308	12.622	-2.88502	0.00589091	0.08261	-2.73004
201551_s_at	LAMP1	lysosomal-associated membrane protein 1, LAMP1	0.510932	7.29837	2.94112	0.00506146	0.0747413	-2.59195
201559_s_at	CLIC4	chloride intracellular channel 4, CLIC4	-0.932007	6.69453	-2.94701	0.00498096	0.0738226	-2.57734
201560_at	CLIC4	chloride intracellular channel 4, CLIC4	-1.47125	8.54451	-4.03533	0.00019929	0.00948794	0.417015
201562_s_at	SORD	sorbitol dehydrogenase, SORD	0.5814	7.35689	3.03888	0.00387068	0.064704	-2.34697
201581_at	TMX4	thioredoxin domain containing 13, TXNDC13	-0.98296	6.55273	-2.97202	0.00465237	0.0714464	-2.5151
201583_s_at	SEC23B	Sec23 homolog B (S. cerevisiae), SEC23B	0.49465	7.79378	3.59108	0.000784425	0.0241427	-0.869775
201596_x_at	KRT18	keratin 18, KRT18	3.05491	10.3568	4.38703	6.44772e-05	0.00427779	1.48545
201606_s_at	PWP1	PWP1 homolog (S. cerevisiae), PWP1	-0.413186	9.33831	-2.86595	0.00620057	0.0852358	-2.77656
201607_at	PWP1	PWP1 homolog (S. cerevisiae), PWP1	-0.325531	6.85009	-2.78514	0.00768812	0.0970071	-2.97133
201616_s_at	CALD1	caldesmon 1, CALD1	-1.86573	6.8825	-3.1641	0.00272707	0.0522954	-2.02551
201633_s_at	CYB5B	cytochrome b5 type B (outer mitochondrial membrane), CYB5B	0.582165	7.46579	2.78795	0.00763141	0.0964553	-2.96464
201636_at	FXR1	fragile X mental retardation, autosomal homolog 1, FXR1	-0.576788	7.72707	-3.00049	0.00430299	0.0684394	-2.44381
201644_at	TSTA3	tissue specific transplantation antigen P35B, TSTA3	0.504045	7.96379	3.66429	0.000628889	0.0209157	-0.663193
201645_at	TNC	tenascin C (hexabrachion), TNC	-1.7864	6.90921	-3.26019	0.00207426	0.0439175	-1.7732
201650_at	KRT19	keratin 19, KRT19	5.16036	7.24931	6.02874	2.4338e-07	4.33859e-05	6.827
201653_at	CNIH	cornichon homolog (Drosophila), CNIH	0.513014	9.18032	3.1191	0.0030954	0.0561684	-2.142
201666_at	TIMP1	TIMP metallopeptidase inhibitor 1, TIMP1	-0.995061	10.0927	-3.31955	0.00174807	0.0402344	-1.61498
201677_at	C3orf37	Chromosome 3 open reading frame 37, C3orf37	0.594158	6.24524	6.17949	1.43833e-07	2.71613e-05	7.33306
201678_s_at	C3orf37	chromosome 3 open reading frame 37, C3orf37	0.400085	7.51229	3.26032	0.00207348	0.0439175	-1.77286
201688_s_at	TPD52	tumor protein D52, TPD52	1.44325	7.31399	3.74198	0.000496331	0.0177239	-0.441472
201689_s_at	TPD52	tumor protein D52, TPD52	1.43823	6.68046	3.34218	0.00163706	0.0387245	-1.55421
201691_s_at	TPD52	tumor protein D52, TPD52	0.209058	3.79985	2.93419	0.00515761	0.0756003	-2.60909
201698_s_at	SRSF9	splicing factor, arginine/serine-rich 9, SFRS9	0.603557	9.94316	4.53677	3.94913e-05	0.00297254	1.95145
201708_s_at	NIPSNAP1	nipsnap homolog 1 (C. elegans), NIPSNAP1	0.89708	7.42599	6.07158	2.09612e-07	3.86014e-05	6.97069
201709_s_at	NIPSNAP1	nipsnap homolog 1 (C. elegans), NIPSNAP1	0.690942	9.00801	4.69034	2.37603e-05	0.00211052	2.43538
201717_at	MRPL49	mitochondrial ribosomal protein L49, MRPL49	0.586967	9.06339	4.72101	2.14551e-05	0.00192776	2.53269
201719_s_at	EPB41L2	erythrocyte membrane protein band 4.1-like 2, EPB41L2	-0.940846	7.62897	-3.62755	0.000702831	0.0225133	-0.767157
201739_at	SGK1	serum/glucocorticoid regulated kinase 1, SGK1	-1.7757	7.4252	-3.4318	0.00125973	0.0323723	-1.31109
201745_at	TWF1	twinfilin, actin-binding protein, homolog 1 (Drosophila), TWF1	0.803259	7.87359	2.80624	0.00727082	0.0939011	-2.92087
201752_s_at	ADD3	adducin 3 (gamma), ADD3	0.743884	7.36533	3.58997	0.000787062	0.0241905	-0.872909
201761_at	MTHFD2	methylenetetrahydrofolate dehydrogenase (NADP+ dependent) 2, methenyltetrahydrofolate cyclohydrolase, MTHFD2	0.55836	9.57707	2.81642	0.00707693	0.0927073	-2.89641
201764_at	TMEM106C	transmembrane protein 106C, TMEM106C	0.533818	9.11733	3.75058	0.000483424	0.0173744	-0.416764
201790_s_at	DHCR7	7-dehydrocholesterol reductase, DHCR7	0.994849	7.78233	3.90008	0.000304593	0.0126506	0.0172033
201791_s_at	DHCR7	7-dehydrocholesterol reductase, DHCR7	0.70844	7.49888	3.22059	0.00232301	0.0470999	-1.87775
201794_s_at	SMG7	Smg-7 homolog, nonsense mediated mRNA decay factor (C. elegans), SMG7	0.338371	7.80531	2.86147	0.0062756	0.0858435	-2.78748
201799_s_at	OSBP	oxysterol binding protein, OSBP	0.356052	7.66701	2.92442	0.00529625	0.0767835	-2.63325
201800_s_at	OSBP	oxysterol binding protein, OSBP	0.346559	7.73079	2.78845	0.00762117	0.0964353	-2.96343
201805_at	PRKAG1	protein kinase, AMP-activated, gamma 1 non-catalytic subunit, PRKAG1	0.317211	8.79929	2.92699	0.00525935	0.0764475	-2.62688
201826_s_at	SCCPDH	saccharopine dehydrogenase (putative), SCCPDH	-0.441551	6.94191	-3.63652	0.000684036	0.0221224	-0.741815
201827_at	SMARCD2	SWI/SNF related, matrix associated, actin dependent regulator of chromatin, subfamily d, member 2, SMARCD2	0.655538	7.27089	4.03062	0.000202272	0.00958716	0.403
201828_x_at	FAM127A	family with sequence similarity 127, member A, FAM127A	-1.43289	9.34564	-3.5866	0.000795061	0.0243694	-0.882352
201839_s_at	EPCAM	tumor-associated calcium signal transducer 1, TACSTD1	5.15426	6.01974	9.74423	7.32764e-13	8.28809e-10	19.0351
201848_s_at	BNIP3	BCL2/adenovirus E1B 19kDa interacting protein 3, BNIP3	-1.45524	7.40619	-3.07917	0.00346104	0.0601527	-2.24448
201849_at	BNIP3	BCL2/adenovirus E1B 19kDa interacting protein 3, BNIP3	-1.84751	7.88429	-3.26097	0.0020696	0.0439175	-1.77113
201858_s_at	SRGN	serglycin, SRGN	-2.16655	6.35614	-2.8875	0.00585172	0.0822674	-2.72397
201859_at	SRGN	serglycin, SRGN	-2.546	5.91332	-3.10906	0.00318373	0.05712	-2.16784
201860_s_at	PLAT	plasminogen activator, tissue, PLAT	-1.53563	5.28283	-3.01228	0.00416562	0.0672168	-2.41415
201884_at	CEACAM5	carcinoembryonic antigen-related cell adhesion molecule 5, CEACAM5	0.380679	5.33258	2.79688	0.00745328	0.0952481	-2.94329
201886_at	DCAF11	WD repeat domain 23, WDR23	0.313081	7.27551	4.19149	0.000121263	0.00657446	0.886589
201904_s_at	CTDSPL	CTD (carboxy-terminal domain, RNA polymerase II, polypeptide A) small phosphatase-like, CTDSPL	0.5182	7.23225	2.93797	0.00510499	0.0751351	-2.59975
201907_x_at	DVL3	dishevelled, dsh homolog 3 (Drosophila), DVL3	0.236059	6.23321	3.47573	0.00110656	0.0302203	-1.19053
201915_at	SEC63	SEC63 homolog (S. cerevisiae), SEC63	-0.255471	5.24536	-3.09656	0.00329702	0.0584002	-2.19994
201920_at	SLC20A1	solute carrier family 20 (phosphate transporter), member 1, SLC20A1	-1.03773	9.12209	-4.12631	0.000149337	0.00759745	0.689589
201931_at	ETFA	electron-transfer-flavoprotein, alpha polypeptide (glutaric aciduria II), ETFA	0.867159	8.76176	4.60378	3.16587e-05	0.00263228	2.1619
201946_s_at	CCT2	chaperonin containing TCP1, subunit 2 (beta), CCT2	0.546564	9.90254	3.01085	0.0041821	0.0674311	-2.41776
201962_s_at	RNF41	ring finger protein 41, RNF41	0.399134	6.22727	3.62738	0.000703192	0.0225133	-0.767637
201971_s_at	ATP6V1A	ATPase, H+ transporting, lysosomal 70kDa, V1 subunit A, ATP6V1A	0.84259	6.42073	5.5242	1.40141e-06	0.0001964	5.14453
201972_at	ATP6V1A	ATPase, H+ transporting, lysosomal 70kDa, V1 subunit A, ATP6V1A	0.513804	8.72984	4.00954	0.000216178	0.00999415	0.340266
202005_at	ST14	suppression of tumorigenicity 14 (colon carcinoma), ST14	1.86756	7.6521	13.2151	1.91981e-17	5.34739e-14	28.973
202013_s_at	EXT2	exostoses (multiple) 2, EXT2	-0.520055	6.36229	-3.37949	0.00146849	0.0358416	-1.45347
202022_at	ALDOC	aldolase C, fructose-bisphosphate, ALDOC	0.876042	7.01133	2.97204	0.00465209	0.0714464	-2.51504
202023_at	EFNA1	ephrin-A1, EFNA1	1.05124	6.4146	5.96559	3.03276e-07	5.19838e-05	6.61537
202025_x_at	ACAA1	acetyl-Coenzyme A acyltransferase 1 (peroxisomal 3-oxoacyl-Coenzyme A thiolase), ACAA1	0.309467	7.86655	3.03159	0.00394956	0.0654334	-2.36543
202041_s_at	FIBP	fibroblast growth factor (acidic) intracellular binding protein, FIBP	0.362857	9.15581	2.81222	0.00715628	0.0931989	-2.9065
202053_s_at	ALDH3A2	aldehyde dehydrogenase 3 family, member A2, ALDH3A2	1.13494	8.20707	4.3974	6.23367e-05	0.00417131	1.51751
202054_s_at	ALDH3A2	aldehyde dehydrogenase 3 family, member A2, ALDH3A2	0.885064	7.2362	3.77476	0.000448863	0.0166147	-0.347181
202072_at	HNRNPL	heterogeneous nuclear ribonucleoprotein L, HNRNPL	0.729284	7.85179	2.82092	0.0069929	0.0920789	-2.88559
202077_at	NDUFAB1	NADH dehydrogenase (ubiquinone) 1, alpha/beta subcomplex, 1, 8kDa, NDUFAB1	0.474827	10.5427	3.02189	0.00405671	0.0663699	-2.38992
202079_s_at	TRAK1	trafficking protein, kinesin binding 1, TRAK1	0.299713	6.17627	2.9125	0.00546995	0.0785353	-2.66262
202087_s_at	CTSL1	cathepsin L1, CTSL1	-1.08775	7.99075	-3.44711	0.0012042	0.0316428	-1.26918
202092_s_at	ARL2BP	ADP-ribosylation factor-like 2 binding protein, ARL2BP	-0.423652	8.4521	-2.87269	0.00608948	0.0844316	-2.76015
202094_at	BIRC5	baculoviral IAP repeat-containing 5 (survivin), BIRC5	-0.574786	7.66101	-2.99187	0.00440608	0.0694292	-2.46544
202102_s_at	BRD4	bromodomain containing 4, BRD4	-0.350367	8.07454	-4.24345	0.00010263	0.00592463	1.04457
202109_at	ARFIP2	ADP-ribosylation factor interacting protein 2 (arfaptin 2), ARFIP2	0.36984	8.64838	3.16581	0.00271387	0.0520871	-2.02104
202121_s_at	CHMP2A	chromatin modifying protein 2A, CHMP2A	0.495561	8.5192	2.85071	0.00645899	0.0874641	-2.81361
202122_s_at	PLIN3	mannose-6-phosphate receptor binding protein 1, M6PRBP1	-0.495571	8.60921	-2.91	0.00550704	0.0788646	-2.66877
202123_s_at	ABL1	c-abl oncogene 1, receptor tyrosine kinase, ABL1	-0.704608	8.01723	-3.75066	0.000483318	0.0173744	-0.416558
202133_at	WWTR1	WW domain containing transcription regulator 1, WWTR1	-1.71	6.59466	-2.87039	0.00612717	0.0845922	-2.76575
202141_s_at	COPS8	COP9 constitutive photomorphogenic homolog subunit 8 (Arabidopsis), COPS8	-0.565463	8.49526	-3.24914	0.002141	0.0446285	-1.80245
202142_at	COPS8	COP9 constitutive photomorphogenic homolog subunit 8 (Arabidopsis), COPS8	-0.474976	8.65529	-3.44292	0.00121916	0.0317739	-1.28067
202146_at	IFRD1	interferon-related developmental regulator 1, IFRD1	-1.25285	6.52161	-5.07398	6.54525e-06	0.000722019	3.66705
202147_s_at	IFRD1	interferon-related developmental regulator 1, IFRD1	-0.920868	6.44229	-4.36954	6.82532e-05	0.00440682	1.43141
202162_s_at	CNOT8	CCR4-NOT transcription complex, subunit 8, CNOT8	0.457045	6.72296	2.98631	0.00447388	0.0698608	-2.47938
202178_at	PRKCZ	protein kinase C, zeta, PRKCZ	0.81622	6.74646	3.33614	0.00166599	0.039036	-1.57044
202234_s_at	SLC16A1	solute carrier family 16, member 1 (monocarboxylic acid transporter 1), SLC16A1	-0.704353	5.91538	-2.99108	0.00441562	0.0694292	-2.46741
202235_at	SLC16A1	solute carrier family 16, member 1 (monocarboxylic acid transporter 1), SLC16A1	-0.384913	4.72199	-2.92876	0.0052342	0.0762576	-2.62252
202237_at	NNMT	nicotinamide N-methyltransferase, NNMT	-2.19417	6.99225	-3.02745	0.00399499	0.0660214	-2.3759
202238_s_at	NNMT	nicotinamide N-methyltransferase, NNMT	-1.85742	6.92566	-2.87878	0.00599069	0.0835057	-2.7453
202286_s_at	TACSTD2	tumor-associated calcium signal transducer 2, TACSTD2	4.10168	5.60394	7.77946	5.4396e-10	2.05442e-07	12.702
202289_s_at	TACC2	transforming, acidic coiled-coil containing protein 2, TACC2	0.636167	5.33395	2.88453	0.00589875	0.0826679	-2.73125
202305_s_at	FEZ2	fasciculation and elongation protein zeta 2 (zygin II), FEZ2	-0.636551	7.96843	-3.00826	0.00421203	0.0676332	-2.42428
202306_at	POLR2G	polymerase (RNA) II (DNA directed) polypeptide G, POLR2G	0.477978	9.97444	3.99391	0.000227074	0.0103899	0.29389
202315_s_at	BCR	breakpoint cluster region, BCR	0.490932	6.76184	3.32054	0.00174305	0.0402074	-1.61232
202319_at	SENP6	SUMO1/sentrin specific peptidase 6, SENP6	-0.15586	3.81285	-2.79131	0.0075639	0.0961772	-2.95661
202322_s_at	GGPS1	geranylgeranyl diphosphate synthase 1, GGPS1	0.474016	7.86474	3.14854	0.00284949	0.0535824	-2.06591
202331_at	BCKDHA	branched chain keto acid dehydrogenase E1, alpha polypeptide, BCKDHA	0.424377	7.5162	3.4252	0.0012844	0.0327838	-1.32911
202332_at	CSNK1E	casein kinase 1, epsilon, CSNK1E	-0.540188	5.90961	-3.86206	0.000342808	0.0136896	-0.0939809
202338_at	TK1	thymidine kinase 1, soluble, TK1	0.479605	8.21159	2.82222	0.00696873	0.0918299	-2.88246
202363_at	SPOCK1	sparc/osteonectin, cwcv and kazal-like domains proteoglycan (testican) 1, SPOCK1	-1.8497	6.95213	-3.18868	0.00254372	0.0498942	-1.96142
202368_s_at	TRAM2	translocation associated membrane protein 2, TRAM2	-0.957285	7.32198	-3.0634	0.00361622	0.061842	-2.28468
202369_s_at	TRAM2	translocation associated membrane protein 2, TRAM2	-0.897589	7.99771	-2.96133	0.00479029	0.0725149	-2.54175
202422_s_at	ACSL4	acyl-CoA synthetase long-chain family member 4, ACSL4	-0.919803	4.75397	-4.4336	5.53917e-05	0.00385967	1.62972
202448_s_at	ZER1	zer-1 homolog (C. elegans), ZER1	0.247399	5.86977	3.18555	0.00256642	0.0501645	-1.96961
202454_s_at	ERBB3	v-erb-b2 erythroblastic leukemia viral oncogene homolog 3 (avian), ERBB3	2.17379	6.31954	5.08093	6.3928e-06	0.000712254	3.6896
202456_s_at	ZER1	zer-1 homolog (C. elegans), ZER1	0.258063	5.26169	2.99129	0.00441312	0.0694292	-2.4669
202489_s_at	FXYD3	FXYD domain containing ion transport regulator 3, FXYD3	1.71445	6.85217	5.47195	1.67797e-06	0.000227176	4.97166
202504_at	TRIM29	tripartite motif-containing 29, TRIM29	0.842806	6.37715	3.7818	0.000439251	0.0163632	-0.326867
202525_at	PRSS8	protease, serine, 8, PRSS8	1.82742	5.3083	11.9291	7.99168e-16	1.67378e-12	25.4921
202546_at	VAMP8	vesicle-associated membrane protein 8 (endobrevin), VAMP8	2.33751	7.02281	3.39758	0.00139284	0.0347486	-1.40438
202550_s_at	VAPB	VAMP (vesicle-associated membrane protein)-associated protein B and C, VAPB	0.391824	8.34699	2.95156	0.00491965	0.0734539	-2.56605
202555_s_at	MYLK	myosin light chain kinase, MYLK	-1.64907	6.47517	-3.34122	0.0016416	0.0387908	-1.55678
202560_s_at	C1orf77	chromosome 1 open reading frame 77, C1orf77	0.477317	7.82089	2.95461	0.00487885	0.0732682	-2.55846
202562_s_at	C14orf1	chromosome 14 open reading frame 1, C14orf1	0.852206	7.89059	5.65211	9.00777e-07	0.000134712	5.56896
202575_at	CRABP2	cellular retinoic acid binding protein 2, CRABP2	1.83516	7.71148	5.47122	1.68218e-06	0.000227176	4.96925
202589_at	TYMS	thymidylate synthetase, TYMS	-0.709993	11.0477	-3.77319	0.000451028	0.0166671	-0.351696
202593_s_at	GDE1	glycerophosphodiester phosphodiesterase 1, GDE1	0.900636	7.75183	4.95237	9.87709e-06	0.00104486	3.27346
202596_at	ENSA	endosulfine alpha, ENSA	0.523179	9.80482	3.60802	0.000745472	0.0233963	-0.822201
202613_at	CTPS	CTP synthase, CTPS	-0.62211	8.30105	-3.97893	0.000238023	0.0107802	0.24949
202627_s_at	SERPINE1	serpin peptidase inhibitor, clade E (nexin, plasminogen activator inhibitor type 1), member 1, SERPINE1	-1.72885	7.38168	-2.81226	0.00715568	0.0931989	-2.90642
202628_s_at	SERPINE1	serpin peptidase inhibitor, clade E (nexin, plasminogen activator inhibitor type 1), member 1, SERPINE1	-2.37493	7.05709	-3.14173	0.00290471	0.0540241	-2.08356
202640_s_at	RANBP3	RAN binding protein 3, RANBP3	-0.233832	7.20636	-2.96226	0.00477812	0.0724037	-2.53943
202664_at	WIPF1	WAS/WASL interacting protein family, member 1, WIPF1	-1.59595	4.6592	-4.30705	8.35896e-05	0.0051569	1.23909
202665_s_at	WIPF1	WAS/WASL interacting protein family, member 1, WIPF1	-0.749425	6.24186	-4.11366	0.000155473	0.0078544	0.651527
202671_s_at	PDXK	pyridoxal (pyridoxine, vitamin B6) kinase, PDXK	0.788472	8.50139	3.02214	0.00405394	0.0663699	-2.3893
202682_s_at	USP4	ubiquitin specific peptidase 4 (proto-oncogene), USP4	-0.550618	6.56136	-3.1688	0.00269103	0.0517488	-2.01326
202685_s_at	AXL	AXL receptor tyrosine kinase, AXL	-0.71296	6.96404	-2.83043	0.00681818	0.0909213	-2.86267
202686_s_at	AXL	AXL receptor tyrosine kinase, AXL	-2.95321	7.61899	-3.57643	0.00081971	0.024713	-0.910855
202693_s_at	STK17A	serine/threonine kinase 17a, STK17A	-0.902464	6.99391	-2.7724	0.00795072	0.0989369	-3.00167
202694_at	STK17A	serine/threonine kinase 17a, STK17A	-0.233666	4.033	-3.43253	0.00125702	0.0323444	-1.30909
202698_x_at	COX4I1	cytochrome c oxidase subunit IV isoform 1, COX4I1	0.347781	11.045	3.00845	0.00420985	0.0676332	-2.42381
202704_at	TOB1	transducer of ERBB2, 1, TOB1	1.45444	6.77645	4.474	4.85333e-05	0.0035251	1.75535
202718_at	IGFBP2	insulin-like growth factor binding protein 2, 36kDa, IGFBP2	2.04126	6.99516	3.21037	0.00239163	0.0481415	-1.9046
202730_s_at	PDCD4	programmed cell death 4 (neoplastic transformation inhibitor), PDCD4	0.56391	6.00977	4.06178	0.000183298	0.00885991	0.495984
202731_at	PDCD4	programmed cell death 4 (neoplastic transformation inhibitor), PDCD4	1.26615	5.92343	4.10453	0.000160053	0.00796086	0.624085
202732_at	PKIG	protein kinase (cAMP-dependent, catalytic) inhibitor gamma, PKIG	-0.875933	7.07485	-3.1723	0.00266452	0.0514502	-2.00415
202736_s_at	LSM4	LSM4 homolog, U6 small nuclear RNA associated (S. cerevisiae), LSM4	0.467765	9.35407	2.84013	0.00664413	0.0894029	-2.83924
202740_at	ACY1	aminoacylase 1, ACY1	0.675064	7.96958	3.30574	0.00181929	0.0408014	-1.65194
202741_at	PRKACB	protein kinase, cAMP-dependent, catalytic, beta, PRKACB	-1.36252	7.55205	-3.70878	0.000549307	0.0190657	-0.536518
202760_s_at	PALM2-AKAP2	PALM2-AKAP2, PALM2-AKAP2	-2.48697	6.94052	-6.05028	2.25768e-07	4.05709e-05	6.89926
202766_s_at	FBN1	fibrillin 1, FBN1	-1.5985	5.69465	-3.19876	0.0024719	0.0489721	-1.93503
202770_s_at	CCNG2	cyclin G2, CCNG2	0.727906	5.71016	3.35912	0.00155837	0.0372953	-1.50856
202772_at	HMGCL	3-hydroxymethyl-3-methylglutaryl-Coenzyme A lyase (hydroxymethylglutaricaciduria), HMGCL	0.467183	7.57117	3.07225	0.00352833	0.0609992	-2.26213
202780_at	OXCT1	3-oxoacid CoA transferase 1, OXCT1	-0.850833	7.01975	-3.50642	0.00101029	0.0282818	-1.10578
202790_at	CLDN7	claudin 7, CLDN7	3.59733	6.33832	27.9672	6.00731e-31	6.69304e-27	55.5421
202806_at	ABCC1	drebrin 1, DBN1	-0.676798	7.4127	-2.91536	0.0054278	0.0780812	-2.65558
202826_at	SLC25A4	serine peptidase inhibitor, Kunitz type 1, SPINT1	2.84129	5.79987	13.4549	9.80428e-18	3.12098e-14	29.5959
202827_s_at	SPINT1	matrix metallopeptidase 14 (membrane-inserted), MMP14	-0.890201	7.1087	-3.50445	0.00101622	0.0284122	-1.11124
202828_s_at	MMP14	matrix metallopeptidase 14 (membrane-inserted), MMP14	-0.691141	7.01223	-3.24084	0.00219244	0.0453613	-1.82437
202830_s_at	VAMP7	solute carrier family 37 (glucose-6-phosphate transporter), member 4, SLC37A4	0.510122	7.08601	3.13103	0.00299342	0.0550803	-2.11122
202831_at	SLC37A4	glutathione peroxidase 2 (gastrointestinal), GPX2	1.56325	7.22696	3.80268	0.000411913	0.0156549	-0.266542
202838_at	TRAFD1	fucosidase, alpha-L- 1, tissue, FUCA1	0.764627	7.02296	2.86555	0.00620726	0.0852752	-2.77754
202852_s_at	AAGAB	hypothetical protein FLJ11506, FLJ11506	0.449821	6.96606	3.23688	0.00221742	0.0457195	-1.83483
202871_at	CDC20	TNF receptor-associated factor 4, TRAF4	0.8226	6.99471	5.63426	9.58146e-07	0.000141393	5.50965
202874_s_at	ATP6V1C1	ATPase, H+ transporting, lysosomal 42kDa, V1 subunit C1, ATP6V1C1	0.517349	8.0842	2.83698	0.0067002	0.0897533	-2.84685
202889_x_at	ANPEP	microtubule-associated protein 7, MAP7	1.06273	5.80805	8.49799	4.6421e-11	2.52293e-08	15.0662
202890_at	MAP7	microtubule-associated protein 7, MAP7	2.07475	4.23179	8.9792	9.17012e-12	6.59154e-09	16.6206
202896_s_at	SIRPA	signal-regulatory protein alpha, SIRPA	-0.745379	6.34804	-3.25212	0.00212282	0.0444575	-1.79458
202897_at	SIRPA	signal-regulatory protein alpha, SIRPA	-1.17738	6.08281	-3.203	0.00244229	0.048744	-1.92393
202920_at	ANK2	ankyrin 2, neuronal, ANK2	-0.550135	4.1009	-3.01311	0.00415617	0.0672131	-2.41208
202922_at	GCLC	glutamate-cysteine ligase, catalytic subunit, GCLC	0.75296	6.14029	3.97752	0.000239079	0.0107857	0.245316
202923_s_at	GCLC	glutamate-cysteine ligase, catalytic subunit, GCLC	1.24395	7.21098	5.11164	5.75947e-06	0.000651463	3.78947
202927_at	PIN1	peptidylprolyl cis/trans isomerase, NIMA-interacting 1, PIN1	-0.371027	7.19991	-2.8715	0.00610897	0.0845504	-2.76305
202962_at	KIF13B	kinesin family member 13B, KIF13B	0.40092	6.69817	3.03452	0.00391766	0.0652445	-2.35801
202974_at	MPP1	membrane protein, palmitoylated 1, 55kDa, MPP1	-0.680629	7.55843	-2.9783	0.00457307	0.070667	-2.49941
202998_s_at	LOXL2	lysyl oxidase-like 2 /// ectonucleoside triphosphate diphosphohydrolase 4, ENTPD4 /// LOXL2	-2.97158	7.94941	-5.23993	3.7197e-06	0.000445624	4.20822
203011_at	IMPA1	inositol(myo)-1(or 4)-monophosphatase 1, IMPA1	-0.561107	8.24913	-3.13315	0.00297562	0.0548889	-2.10574
203020_at	RABGAP1L	RAB GTPase activating protein 1-like, RABGAP1L	0.872905	5.59687	4.40786	6.02467e-05	0.00409292	1.5499
203021_at	SLPI	secretory leukocyte peptidase inhibitor, SLPI	1.63995	6.62172	4.06442	0.000181772	0.00880527	0.503877
203027_s_at	MVD	mevalonate (diphospho) decarboxylase, MVD	0.388751	6.23489	3.15445	0.00280234	0.053009	-2.05056
203047_at	STK10	serine/threonine kinase 10, STK10	-0.643143	6.66779	-3.26708	0.00203359	0.0436136	-1.75491
203063_at	PPM1F	protein phosphatase 1F (PP2C domain containing), PPM1F	-0.432424	7.20577	-2.8506	0.00646076	0.0874641	-2.81386
203065_s_at	CAV1	caveolin 1, caveolae protein, 22kDa, CAV1	-1.65097	8.09695	-3.44777	0.00120184	0.0316306	-1.26736
203069_at	SV2A	synaptic vesicle glycoprotein 2A, SV2A	-0.860101	6.78851	-2.85312	0.00641744	0.0872351	-2.80776
203112_s_at	WHSC2	Wolf-Hirschhorn syndrome candidate 2, WHSC2	0.51887	6.1281	2.77567	0.00788258	0.0983448	-2.9939
203120_at	TP53BP2	tumor protein p53 binding protein, 2, TP53BP2	-0.575322	6.99221	-3.04623	0.00379274	0.063832	-2.32835
203125_x_at	SLC11A2	solute carrier family 11 (proton-coupled divalent metal ion transporters), member 2, SLC11A2	0.2407	6.97055	3.38423	0.00144829	0.0356207	-1.44062
203143_s_at	KIAA0040	KIAA0040, KIAA0040	0.678882	5.31458	5.27047	3.35086e-06	0.000408017	4.3083
203144_s_at	KIAA0040	KIAA0040, KIAA0040	0.234498	5.76778	3.43458	0.00124946	0.0322243	-1.30348
203155_at	SETDB1	SET domain, bifurcated 1, SETDB1	0.330133	7.21161	3.01741	0.0041072	0.0666574	-2.40124
203200_s_at	MTRR	5-methyltetrahydrofolate-homocysteine methyltransferase reductase, MTRR	-0.610028	7.04774	-3.6588	0.000639442	0.0211092	-0.678762
203215_s_at	MYO6	myosin VI, MYO6	0.627561	4.9647	4.19877	0.000118466	0.00648596	0.908675
203216_s_at	MYO6	myosin VI, MYO6	1.35994	5.53566	4.90639	1.15322e-05	0.00120628	3.12538
203219_s_at	APRT	adenine phosphoribosyltransferase, APRT	0.772711	8.64791	3.94301	0.000266389	0.0116261	0.143391
203238_s_at	NOTCH3	Notch homolog 3 (Drosophila), NOTCH3	1.21778	6.01208	5.38259	2.28168e-06	0.000293888	4.67679
203239_s_at	CNOT3	CCR4-NOT transcription complex, subunit 3, CNOT3	0.816069	6.2546	4.19401	0.000120288	0.00653753	0.894226
203254_s_at	TLN1	talin 1, TLN1	-0.625715	7.45043	-3.65788	0.00064123	0.0211369	-0.681375
203256_at	CDH3	cadherin 3, type 1, P-cadherin (placental), CDH3	1.44737	5.81368	5.54021	1.3261e-06	0.000189419	5.19756
203269_at	NSMAF	neutral sphingomyelinase (N-SMase) activation associated factor, NSMAF	-0.500968	7.1692	-2.95416	0.00488485	0.0732991	-2.55958
203282_at	GBE1	glucan (1,4-alpha-), branching enzyme 1 (glycogen branching enzyme, Andersen disease, glycogen storage disease type IV), GBE1	-1.25408	8.00977	-4.54985	3.7827e-05	0.00288468	1.99243
203287_at	LAD1	ladinin 1, LAD1	1.8902	6.67256	10.5409	5.67968e-14	8.43735e-11	21.4676
203299_s_at	AP1S2	adaptor-related protein complex 1, sigma 2 subunit, AP1S2	-0.558999	5.24769	-3.1214	0.0030755	0.0559363	-2.13607
203300_x_at	AP1S2	adaptor-related protein complex 1, sigma 2 subunit, AP1S2	-2.13984	7.75899	-5.65284	8.98483e-07	0.000134712	5.57141
203311_s_at	ARF6	ADP-ribosylation factor 6, ARF6	0.515522	7.97137	3.14086	0.00291177	0.0540241	-2.08579
203317_at	PSD4	pleckstrin and Sec7 domain containing 4, PSD4	0.536155	5.71475	2.97833	0.00457268	0.070667	-2.49933
203320_at	SH2B3	SH2B adaptor protein 3, SH2B3	-1.38889	6.60885	-4.5756	3.47478e-05	0.00273537	2.07325
203329_at	PTPRM	protein tyrosine phosphatase, receptor type, M, PTPRM	-0.888903	5.67649	-3.37556	0.00148543	0.0360928	-1.46411
203336_s_at	ITGB1BP1	integrin beta 1 binding protein 1, ITGB1BP1	-0.634163	8.36957	-3.87482	0.000329499	0.0132855	-0.0567439
203365_s_at	MMP15	matrix metallopeptidase 15 (membrane-inserted), MMP15	0.42845	6.62812	2.83239	0.00678266	0.090556	-2.85794
203379_at	RPS6KA1	ribosomal protein S6 kinase, 90kDa, polypeptide 1, RPS6KA1	0.472579	7.30643	2.76667	0.00807153	0.0995655	-3.01529
203389_at	KIF3C	kinesin family member 3C, KIF3C	-0.36403	6.77599	-3.38235	0.00145627	0.035738	-1.44571
203397_s_at	GALNT3	UDP-N-acetyl-alpha-D-galactosamine:polypeptide N-acetylgalactosaminyltransferase 3 (GalNAc-T3), GALNT3	2.28004	5.03386	6.73674	2.04953e-08	5.0744e-06	9.20889
203407_at	PPL	periplakin, PPL	1.82286	5.3465	6.78517	1.73024e-08	4.48313e-06	9.37196
203430_at	HEBP2	heme binding protein 2, HEBP2	0.72342	8.63668	2.92229	0.00532692	0.0769778	-2.63851
203431_s_at	ARHGAP32	Rho GTPase-activating protein, RICS	0.626978	5.40598	4.24595	0.000101808	0.00589243	1.05219
203440_at	CDH2	cadherin 2, type 1, N-cadherin (neuronal), CDH2	-1.25666	7.8298	-3.44764	0.00120231	0.0316306	-1.26772
203441_s_at	CDH2	cadherin 2, type 1, N-cadherin (neuronal), CDH2	-0.712506	6.43246	-2.81952	0.00701899	0.0922738	-2.88896
203450_at	CBY1	chibby homolog 1 (Drosophila), CBY1	0.373385	7.5396	3.31495	0.00177149	0.0403138	-1.6273
203453_at	SCNN1A	sodium channel, nonvoltage-gated 1 alpha, SCNN1A	2.79973	6.12787	7.35659	2.35618e-09	7.43221e-07	11.2916
203468_at	CDK10	cyclin-dependent kinase 10, CDK10	0.316058	5.68304	3.01705	0.00411131	0.0666757	-2.40215
203488_at	LPHN1	latrophilin 1, LPHN1	0.357004	6.66382	2.80014	0.00738922	0.0946831	-2.93548
203505_at	ABCA1	ATP-binding cassette, sub-family A (ABC1), member 1, ABCA1	-0.89084	5.27749	-2.81857	0.00703673	0.0923717	-2.89125
203509_at	SORL1	sortilin-related receptor, L(DLR class) A repeats-containing, SORL1	0.991371	7.34254	4.31059	8.26369e-05	0.00512055	1.24996
203518_at	LYST	lysosomal trafficking regulator, LYST	-0.87407	4.94588	-3.02249	0.00405006	0.0663699	-2.38842
203522_at	CCS	copper chaperone for superoxide dismutase, CCS	0.428454	6.89397	3.77976	0.000442018	0.0163885	-0.332759
203557_s_at	PCBD1	pterin-4 alpha-carbinolamine dehydratase/dimerization cofactor of hepatocyte nuclear factor 1 alpha, PCBD1	0.993778	8.05298	3.01971	0.00408121	0.0665828	-2.39543
203571_s_at	C10orf116	chromosome 10 open reading frame 116, C10orf116	1.25139	5.43841	3.61233	0.000735856	0.0232583	-0.81007
203576_at	BCAT2	branched chain aminotransferase 2, mitochondrial, BCAT2	0.427313	7.03688	3.22385	0.00230148	0.0467918	-1.86916
203580_s_at	SLC7A6	solute carrier family 7 (cationic amino acid transporter, y+ system), member 6 /// transient receptor potential cation channel, subfamily V, member 6, SLC7A6 /// TRPV6	-0.355913	7.50478	-2.80343	0.00732517	0.094133	-2.92761
203581_at	RAB4A	RAB4A, member RAS oncogene family, RAB4A	0.640672	5.15106	2.93506	0.00514548	0.0755314	-2.60695
203594_at	RTCD1	RNA terminal phosphate cyclase domain 1, RTCD1	-0.704859	7.95854	-2.84945	0.00648065	0.0876264	-2.81665
203615_x_at	SULT1A1	sulfotransferase family, cytosolic, 1A, phenol-preferring, member 1, SULT1A1	0.837361	7.40506	3.69288	0.000576568	0.019705	-0.581885
203633_at	CPT1A	carnitine palmitoyltransferase 1A (liver), CPT1A	1.09389	8.42661	3.53952	0.000915431	0.0264916	-1.01389
203634_s_at	CPT1A	carnitine palmitoyltransferase 1A (liver), CPT1A	0.456896	4.2043	3.90768	0.000297464	0.012436	0.039494
203639_s_at	FGFR2	fibroblast growth factor receptor 2 (bacteria-expressed kinase, keratinocyte growth factor receptor, craniofacial dysostosis 1, Crouzon syndrome, Pfeiffer syndrome, Jackson-Weiss syndrome), FGFR2	0.403929	4.71468	2.96786	0.00470558	0.0719977	-2.52548
203669_s_at	DGAT1	diacylglycerol O-acyltransferase homolog 1 (mouse) /// similar to diacylglycerol O-acyltransferase homolog 1 (mouse), DGAT1 /// LOC727765	0.663168	6.65943	3.94442	0.000265217	0.0116261	0.147544
203695_s_at	DFNA5	deafness, autosomal dominant 5, DFNA5	-1.39483	6.63718	-4.00996	0.000215893	0.00999415	0.34151
203713_s_at	LLGL2	lethal giant larvae homolog 2 (Drosophila), LLGL2	1.37357	4.77869	8.38247	6.87491e-11	3.45382e-08	14.6894
203722_at	ALDH4A1	aldehyde dehydrogenase 4 family, member A1, ALDH4A1	0.52502	6.30373	3.62479	0.000708711	0.0226138	-0.774944
203726_s_at	LAMA3	laminin, alpha 3, LAMA3	1.3165	6.3537	3.48396	0.00107993	0.0296721	-1.16785
203729_at	EMP3	epithelial membrane protein 3, EMP3	-3.66125	9.19903	-7.8158	4.79832e-10	1.84346e-07	12.8226
203748_x_at	RBMS1	RNA binding motif, single stranded interacting protein 1, RBMS1	-0.987146	8.51437	-3.25338	0.00211512	0.0443933	-1.79122
203765_at	GCA	grancalcin, EF-hand calcium binding protein, GCA	0.817448	5.28731	3.60814	0.000745181	0.0233963	-0.821836
203774_at	MTR	5-methyltetrahydrofolate-homocysteine methyltransferase, MTR	-0.539661	6.14216	-3.14364	0.00288909	0.0539176	-2.0786
203779_s_at	MPZL2	myelin protein zero-like 2, MPZL2	0.355172	3.97528	4.07757	0.000174352	0.00853865	0.543238
203780_at	MPZL2	myelin protein zero-like 2, MPZL2	0.88567	3.36225	8.71457	2.23077e-11	1.30811e-08	15.769
203786_s_at	TPD52L1	tumor protein D52-like 1, TPD52L1	1.69608	8.24759	4.57735	3.45471e-05	0.00272983	2.07877
203790_s_at	HRSP12	heat-responsive protein 12, HRSP12	0.695779	7.57772	3.26	0.00207535	0.0439175	-1.77369
203818_s_at	SF3A3	splicing factor 3a, subunit 3, 60kDa, SF3A3	-0.65147	7.65932	-4.46765	4.95525e-05	0.00356187	1.73559
203824_at	TSPAN8	tetraspanin 8, TSPAN8	2.4677	4.54795	4.17674	0.000127129	0.0068462	0.841881
203839_s_at	TNK2	tyrosine kinase, non-receptor, 2, TNK2	0.457395	7.33076	2.95021	0.00493769	0.0735825	-2.56939
203855_at	WDR47	WD repeat domain 47, WDR47	-0.949527	5.29796	-4.14761	0.000139532	0.00726445	0.753812
203879_at	PIK3CD	phosphoinositide-3-kinase, catalytic, delta polypeptide, PIK3CD	-0.885607	6.64209	-3.1928	0.0025141	0.0495767	-1.95063
203885_at	RAB21	RAB21, member RAS oncogene family, RAB21	0.408424	7.65264	2.82076	0.0069959	0.0920789	-2.88598
203892_at	WFDC2	WAP four-disulfide core domain 2, WFDC2	0.815246	5.84555	3.90933	0.00029594	0.012399	0.0443301
203909_at	SLC9A6	solute carrier family 9 (sodium/hydrogen exchanger), member 6, SLC9A6	-0.860919	7.21422	-4.26599	9.54422e-05	0.00564032	1.11337
203911_at	RAP1GAP	RAP1 GTPase activating protein, RAP1GAP	0.388656	7.30914	4.41461	5.89356e-05	0.00405328	1.5708
203917_at	CXADR	coxsackie virus and adenovirus receptor, CXADR	1.45857	6.68699	3.4413	0.00122499	0.0318885	-1.2851
203918_at	PCDH1	protocadherin 1, PCDH1	0.532446	5.91545	3.92328	0.000283334	0.0120487	0.0853124
203942_s_at	MARK2	MAP/microtubule affinity-regulating kinase 2, MARK2	0.380351	5.36852	4.46222	5.04421e-05	0.00359106	1.71868
203944_x_at	BTN2A1	butyrophilin, subfamily 2, member A1, BTN2A1	-0.470182	7.41541	-3.91071	0.000294672	0.012389	0.0483714
203953_s_at	CLDN3	claudin 3, CLDN3	3.26921	4.69519	9.42065	2.11635e-12	2.05038e-09	18.0229
203954_x_at	CLDN3	claudin 3, CLDN3	1.8017	6.29761	9.12642	5.61014e-12	4.63003e-09	17.0909
203962_s_at	NEBL	nebulette, NEBL	0.947577	4.35557	2.87467	0.00605722	0.0842528	-2.75533
204002_s_at	ICA1	islet cell autoantigen 1, 69kDa, ICA1	0.252764	5.42828	3.97452	0.000241341	0.0108642	0.236441
204008_at	DNAL4	dynein, axonemal, light chain 4, DNAL4	0.331433	6.42508	4.06833	0.000179536	0.00874121	0.515563
204019_s_at	SH3YL1	SH3 domain containing, Ysc84-like 1 (S. cerevisiae), SH3YL1	2.71418	5.51168	9.26471	3.54363e-12	3.15851e-09	17.5303
204030_s_at	SCHIP1	schwannomin interacting protein 1, SCHIP1	-1.33839	6.63073	-3.64227	0.000672257	0.0219005	-0.725573
204034_at	ETHE1	ethylmalonic encephalopathy 1, ETHE1	0.739479	8.20102	3.06806	0.00356971	0.0613285	-2.27282
204056_s_at	MVK	mevalonate kinase, MVK	0.394043	7.15414	4.97794	9.06028e-06	0.000965982	3.35599
204059_s_at	ME1	malic enzyme 1, NADP(+)-dependent, cytosolic, ME1	1.41049	6.20236	3.18477	0.00257208	0.0502311	-1.97164
204065_at	CHST10	carbohydrate sulfotransferase 10, CHST10	-0.505478	6.81682	-4.5802	3.42239e-05	0.00272361	2.08771
204067_at	SUOX	sulfite oxidase, SUOX	0.571872	7.0654	4.84682	1.40883e-05	0.0013989	2.93412
204088_at	P2RX4	purinergic receptor P2X, ligand-gated ion channel, 4, P2RX4	0.50445	6.44923	3.35878	0.0015599	0.0372953	-1.50947
204121_at	GADD45G	growth arrest and DNA-damage-inducible, gamma, GADD45G	0.219518	4.55076	2.95275	0.0049036	0.073432	-2.56307
204130_at	HSD11B2	hydroxysteroid (11-beta) dehydrogenase 2, HSD11B2	0.502216	5.16207	4.15948	0.000134343	0.00706027	0.78966
204141_at	TUBB2A	tubulin, beta 2A, TUBB2A	-1.47718	8.54176	-3.15687	0.00278333	0.0527388	-2.0443
204160_s_at	ENPP4	ectonucleotide pyrophosphatase/phosphodiesterase 4 (putative function), ENPP4	0.663644	5.17537	3.29674	0.00186717	0.0416478	-1.67597
204168_at	MGST2	microsomal glutathione S-transferase 2, MGST2	1.02183	7.35327	4.20562	0.000115892	0.00640438	0.929471
204179_at	MB	myoglobin, MB	0.560016	5.88614	3.44889	0.0011979	0.0316106	-1.26431
204199_at	RALGPS1	Ral GEF with PH domain and SH3 binding motif 1, RALGPS1	0.302455	4.27642	4.86041	1.34603e-05	0.00135106	2.97768
204202_at	IQCE	IQ motif containing E, IQCE	0.664545	5.11845	3.12292	0.00306243	0.0559363	-2.13216
204208_at	RNGTT	RNA guanylyltransferase and 5'-phosphatase, RNGTT	-0.315352	5.44309	-2.76883	0.00802593	0.0994118	-3.01018
204214_s_at	RAB32	RAB32, member RAS oncogene family, RAB32	-0.862451	8.21385	-3.75871	0.000471535	0.0171686	-0.39341
204221_x_at	GLIPR1	GLI pathogenesis-related 1 (glioma), GLIPR1	-0.883964	5.61268	-2.99244	0.00439923	0.069425	-2.46402
204222_s_at	GLIPR1	GLI pathogenesis-related 1 (glioma), GLIPR1	-1.55666	6.09329	-3.3159	0.00176664	0.0403138	-1.62476
204224_s_at	GCH1	GTP cyclohydrolase 1 (dopa-responsive dystonia), GCH1	1.51858	5.60709	4.59619	3.2463e-05	0.00265109	2.13801
204231_s_at	FAAH	fatty acid amide hydrolase, FAAH	0.526652	5.59049	4.58978	3.31582e-05	0.00266738	2.11783
204263_s_at	CPT2	carnitine palmitoyltransferase II, CPT2	0.350325	6.89163	3.9364	0.00027196	0.0117312	0.123894
204264_at	CPT2	carnitine palmitoyltransferase II, CPT2	0.42578	4.44135	3.64056	0.000675732	0.0219495	-0.730395
204272_at	LGALS4	lectin, galactoside-binding, soluble, 4 (galectin 4), LGALS4	1.9675	5.50336	4.41546	5.87712e-05	0.00405328	1.57345
204274_at	EBAG9	estrogen receptor binding site associated, antigen, 9, EBAG9	0.619114	7.53113	2.88562	0.0058815	0.0825704	-2.72859
204278_s_at	EBAG9	estrogen receptor binding site associated, antigen, 9, EBAG9	0.615204	6.13785	3.26913	0.00202169	0.0435592	-1.74949
204290_s_at	ALDH6A1	aldehyde dehydrogenase 6 family, member A1, ALDH6A1	0.952058	6.2251	4.84484	1.4182e-05	0.0013989	2.9278
204305_at	MIPEP	mitochondrial intermediate peptidase, MIPEP	0.413262	6.05277	2.83004	0.00682517	0.0909601	-2.8636
204324_s_at	GOLIM4	golgi integral membrane protein 4, GOLIM4	-0.494613	5.12904	-2.96023	0.00480464	0.072597	-2.54448
204325_s_at	NF1	neurofibromin 1 (neurofibromatosis, von Recklinghausen disease, Watson disease), NF1	0.208756	4.90906	3.42759	0.00127544	0.0326299	-1.32261
204326_x_at	MT1X	metallothionein 1X, MT1X	-1.03977	9.2323	-3.05417	0.00371016	0.0627741	-2.30818
204328_at	TMC6	transmembrane channel-like 6, TMC6	0.96316	6.70898	4.04685	0.000192164	0.00918883	0.451384
204340_at	TMEM187	transmembrane protein 187, TMEM187	0.524166	5.76523	3.52169	0.000965417	0.0274743	-1.06345
204351_at	S100P	S100 calcium binding protein P, S100P	2.29139	5.36829	4.4043	6.09503e-05	0.00412813	1.53887
204372_s_at	KHSRP	KH-type splicing regulatory protein, KHSRP	-0.45124	9.1323	-4.73358	2.05746e-05	0.00187895	2.57266
204378_at	BCAS1	breast carcinoma amplified sequence 1, BCAS1	0.320398	5.41233	3.68114	0.000597527	0.0202958	-0.615314
204389_at	MAOA	monoamine oxidase A, MAOA	0.281283	3.77506	2.93398	0.00516063	0.0756003	-2.60963
204404_at	SLC12A2	solute carrier family 12 (sodium/potassium/chloride transporters), member 2, SLC12A2	0.838556	7.41603	4.85698	1.36158e-05	0.00136054	2.9667
204421_s_at	FGF2	fibroblast growth factor 2 (basic), FGF2	-1.12996	5.55813	-3.60315	0.000756477	0.0236283	-0.835891
204422_s_at	FGF2	fibroblast growth factor 2 (basic), FGF2	-1.29728	4.26666	-3.28672	0.0019219	0.0421929	-1.7027
204426_at	TMED2	transmembrane emp24 domain trafficking protein 2, TMED2	0.548898	7.28275	3.0407	0.00385127	0.0645733	-2.34237
204427_s_at	TMED2	transmembrane emp24 domain trafficking protein 2, TMED2	0.595492	8.70938	2.99018	0.00442664	0.0694292	-2.46969
204431_at	TLE2	transducin-like enhancer of split 2 (E(sp1) homolog, Drosophila), TLE2	0.585462	4.54439	4.20555	0.000115922	0.00640438	0.929233
204433_s_at	SPATA2	spermatogenesis associated 2, SPATA2	0.363754	6.0085	2.83215	0.006787	0.0905597	-2.85852
204479_at	OSTF1	osteoclast stimulating factor 1, OSTF1	0.660391	6.53025	3.16247	0.00273962	0.052303	-2.02974
204480_s_at	C9orf16	chromosome 9 open reading frame 16, C9orf16	0.660546	8.24763	3.54026	0.000913401	0.0264672	-1.01182
204484_at	PIK3C2B	phosphoinositide-3-kinase, class 2, beta polypeptide, PIK3C2B	0.663282	6.96325	4.79724	1.66341e-05	0.00157102	2.77553
204487_s_at	KCNQ1	potassium voltage-gated channel, KQT-like subfamily, member 1, KCNQ1	0.354451	6.08789	4.37223	6.76583e-05	0.00440682	1.43973
204489_s_at	CD44	CD44 molecule (Indian blood group), CD44	-1.54815	8.67726	-3.73585	0.000505728	0.0178814	-0.459057
204490_s_at	CD44	CD44 molecule (Indian blood group), CD44	-1.83475	8.16891	-3.50258	0.00102187	0.0284986	-1.1164
204493_at	BID	BH3 interacting domain death agonist, BID	0.561816	6.85357	3.12261	0.00306504	0.0559363	-2.13294
204494_s_at	C15orf39	chromosome 15 open reading frame 39, C15orf39	0.275	7.13391	3.24521	0.00216524	0.0449236	-1.81285
204500_s_at	AGTPBP1	ATP/GTP binding protein 1, AGTPBP1	-0.406211	4.70003	-2.82595	0.00690001	0.0913235	-2.87348
204503_at	EVPL	envoplakin, EVPL	0.62299	6.24209	4.34479	7.39665e-05	0.00469571	1.35512
204505_s_at	EPB49	erythrocyte membrane protein band 4.9 (dematin), EPB49	0.288209	6.31355	2.76655	0.00807409	0.0995655	-3.01558
204521_at	C12orf24	chromosome 12 open reading frame 24, C12orf24	-0.77568	6.90236	-3.2905	0.00190111	0.0421725	-1.69264
204556_s_at	DZIP1	DAZ interacting protein 1, DZIP1	-0.561577	6.12002	-3.3154	0.00176921	0.0403138	-1.62611
204557_s_at	DZIP1	DAZ interacting protein 1, DZIP1	-0.678976	3.57432	-2.82814	0.00685978	0.0913121	-2.86818
204558_at	RAD54L	RAD54-like (S. cerevisiae), RAD54L	-0.368529	7.2898	-3.2368	0.00221796	0.0457195	-1.83506
204578_at	PPIP5K1	histidine acid phosphatase domain containing 2A, HISPPD2A	0.391439	5.93134	3.76945	0.000456242	0.0167763	-0.362481
204579_at	FGFR4	fibroblast growth factor receptor 4, FGFR4	0.654362	5.23982	3.21184	0.00238163	0.0479836	-1.90074
204600_at	EPHB3	EPH receptor B3, EPHB3	0.296878	6.56208	3.24719	0.00215296	0.0447105	-1.8076
204604_at	CDK14	PFTAIRE protein kinase 1, PFTK1	-0.942937	6.36183	-3.28144	0.00195134	0.0425041	-1.71675
204607_at	HMGCS2	3-hydroxy-3-methylglutaryl-Coenzyme A synthase 2 (mitochondrial), HMGCS2	0.783282	4.99176	2.93926	0.00508699	0.0749374	-2.59654
204608_at	ASL	argininosuccinate lyase, ASL	0.727835	7.12066	3.57465	0.000824099	0.0247659	-0.915839
204612_at	PKIA	protein kinase (cAMP-dependent, catalytic) inhibitor alpha, PKIA	-0.704704	6.039	-2.93082	0.00520507	0.0760056	-2.61744
204619_s_at	VCAN	versican, VCAN	-1.31434	4.95147	-2.77997	0.00779367	0.0978402	-2.98365
204620_s_at	VCAN	versican, VCAN	-2.1044	7.43709	-2.86944	0.00614289	0.084644	-2.76808
204623_at	TFF3	trefoil factor 3 (intestinal), TFF3	1.34239	6.52644	3.4063	0.00135767	0.0341084	-1.38064
204636_at	COL17A1	collagen, type XVII, alpha 1, COL17A1	0.384421	4.98495	2.98039	0.00454698	0.0704593	-2.49418
204646_at	DPYD	dihydropyrimidine dehydrogenase, DPYD	-1.70435	4.55038	-3.92152	0.000284902	0.0120923	0.0801142
204676_at	TMEM186	transmembrane protein 186, TMEM186	0.351817	7.14117	3.09168	0.00334234	0.0588754	-2.21247
204678_s_at	KCNK1	potassium channel, subfamily K, member 1, KCNK1	1.01562	5.87103	3.87745	0.000326817	0.0132168	-0.0490555
204679_at	KCNK1	potassium channel, subfamily K, member 1, KCNK1	1.00723	6.22526	2.92131	0.00534098	0.0770454	-2.64091
204681_s_at	RAPGEF5	Rap guanine nucleotide exchange factor (GEF) 5, RAPGEF5	0.508109	4.64835	2.76678	0.00806933	0.0995655	-3.01505
204716_at	CCDC6	coiled-coil domain containing 6, CCDC6	0.670679	5.36929	3.9385	0.000270179	0.0117128	0.130083
204717_s_at	SLC29A2	solute carrier family 29 (nucleoside transporters), member 2, SLC29A2	1.52037	5.62953	6.77135	1.81587e-08	4.59808e-06	9.32545
204733_at	KLK6	kallikrein-related peptidase 6, KLK6	2.03302	5.93114	5.39941	2.15358e-06	0.000282284	4.73222
204740_at	CNKSR1	connector enhancer of kinase suppressor of Ras 1, CNKSR1	0.904421	5.36492	8.10576	1.76966e-10	7.58331e-08	13.7814
204745_x_at	MT1G	metallothionein 1G, MT1G	-0.680219	10.8175	-2.92903	0.00523041	0.0762576	-2.62186
204750_s_at	DSC2	desmocollin 2, DSC2	0.604065	4.16427	3.9583	0.000253937	0.0112494	0.188493
204751_x_at	DSC2	desmocollin 2, DSC2	0.981189	3.96897	6.06824	2.12066e-07	3.86644e-05	6.95949
204765_at	ARHGEF5	Rho guanine nucleotide exchange factor (GEF) 5, ARHGEF5	0.801383	6.892	4.59617	3.24655e-05	0.00265109	2.13794
204774_at	EVI2A	ecotropic viral integration site 2A /// ecotropic viral integration site 2B, EVI2A /// EVI2B	-1.28113	4.68375	-3.09027	0.00335552	0.0589678	-2.21608
204785_x_at	IFNAR2	interferon (alpha, beta and omega) receptor 2, IFNAR2	-0.35006	6.8357	-2.79386	0.00751307	0.0957197	-2.95051
204789_at	FMNL1	formin-like 1, FMNL1	-0.529812	5.75817	-2.82674	0.00688546	0.0913235	-2.87157
204819_at	FGD1	FYVE, RhoGEF and PH domain containing 1 (faciogenital dysplasia), FGD1	-0.413862	6.43865	-3.42597	0.00128153	0.032748	-1.32703
204823_at	NAV3	neuron navigator 3, NAV3	-1.08348	6.02419	-3.56158	0.000857008	0.0252602	-0.95238
204828_at	RAD9A	RAD9 homolog A (S. pombe), RAD9A	0.333829	6.93433	3.38968	0.00142539	0.0352129	-1.42583
204842_x_at	PRKAR2A	protein kinase, cAMP-dependent, regulatory, type II, alpha, PRKAR2A	-0.329941	7.83442	-2.96739	0.00471166	0.0720095	-2.52665
204855_at	SERPINB5	serpin peptidase inhibitor, clade B (ovalbumin), member 5, SERPINB5	2.00005	5.12103	4.88783	1.22755e-05	0.00126053	3.06569
204856_at	B3GNT3	UDP-GlcNAc:betaGal beta-1,3-N-acetylglucosaminyltransferase 3, B3GNT3	0.720419	6.92055	7.51285	1.36906e-09	4.54438e-07	11.8141
204867_at	GCHFR	GTP cyclohydrolase I feedback regulator, GCHFR	0.874751	6.59818	3.22224	0.00231211	0.0469297	-1.87341
204872_at	TLE4	transducin-like enhancer of split 4 (E(sp1) homolog, Drosophila), TLE4	-1.09629	5.54331	-3.02709	0.00399892	0.0660214	-2.3768
204875_s_at	GMDS	GDP-mannose 4,6-dehydratase, GMDS	1.16811	6.25426	4.23098	0.000106831	0.00607273	1.00657
204942_s_at	ALDH3B2	aldehyde dehydrogenase 3 family, member B2, ALDH3B2	0.598343	4.52076	3.85239	0.000353248	0.0139317	-0.122187
204952_at	LYPD3	LY6/PLAUR domain containing 3, LYPD3	0.579332	7.06277	5.20551	4.18363e-06	0.000495871	4.09561
204955_at	SRPX	sushi-repeat-containing protein, X-linked, SRPX	-2.29459	6.44431	-3.20733	0.00241239	0.0484598	-1.91257
204975_at	EMP2	epithelial membrane protein 2, EMP2	0.879642	7.49584	2.86501	0.00621625	0.0852935	-2.77886
204981_at	SLC22A18	solute carrier family 22, member 18, SLC22A18	0.940246	7.29533	3.34417	0.00162762	0.0385833	-1.54886
204985_s_at	TRAPPC6A	trafficking protein particle complex 6A, TRAPPC6A	0.751125	6.97766	3.47586	0.00110615	0.0302203	-1.19018
204989_s_at	ITGB4	integrin, beta 4, ITGB4	1.16327	5.28092	5.32544	2.77599e-06	0.000349476	4.48873
204990_s_at	ITGB4	integrin, beta 4, ITGB4	1.55303	7.0229	3.87407	0.000330263	0.0132855	-0.0589203
205003_at	DOCK4	dedicator of cytokinesis 4, DOCK4	-0.640944	4.54997	-2.85733	0.00634559	0.0865884	-2.79754
205005_s_at	NMT2	N-myristoyltransferase 2, NMT2	-0.861637	4.88041	-2.99682	0.00434664	0.0687899	-2.45303
205006_s_at	NMT2	N-myristoyltransferase 2, NMT2	-1.2564	5.87389	-4.11126	0.000156663	0.0078544	0.644319
205009_at	TFF1	trefoil factor 1, TFF1	1.52058	5.34191	3.21776	0.00234178	0.0473521	-1.88518
205019_s_at	VIPR1	vasoactive intestinal peptide receptor 1, VIPR1	0.514396	6.82529	4.56561	3.59123e-05	0.00278827	2.04187
205052_at	AUH	AU RNA binding protein/enoyl-Coenzyme A hydratase, AUH	0.472623	6.04566	2.79773	0.00743653	0.0951253	-2.94125
205059_s_at	IDUA	iduronidase, alpha-L-, IDUA	0.319062	5.74118	4.17473	0.000127949	0.0068462	0.835794
205073_at	CYP2J2	cytochrome P450, family 2, subfamily J, polypeptide 2, CYP2J2	0.463207	5.47332	4.17432	0.000128118	0.0068462	0.834542
205076_s_at	MTMR11	myotubularin related protein 11, MTMR11	0.666153	6.3831	4.09184	0.000166636	0.00820821	0.585997
205083_at	AOX1	aldehyde oxidase 1, AOX1	-0.861318	5.02473	-2.88019	0.00596802	0.0833242	-2.74185
205088_at	MAMLD1	mastermind-like domain containing 1, MAMLD1	-0.662765	6.08211	-3.75375	0.000478761	0.0173186	-0.407675
205093_at	PLEKHA6	pleckstrin homology domain containing, family A member 6, PLEKHA6	0.367639	5.88339	2.81819	0.0070438	0.0923717	-2.89216
205102_at	TMPRSS2	transmembrane protease, serine 2, TMPRSS2	0.292499	6.85595	3.66583	0.000625944	0.0208801	-0.6588
205107_s_at	EFNA4	ephrin-A4, EFNA4	0.622644	5.48161	3.44334	0.00121766	0.0317739	-1.27952
205120_s_at	SGCB	sarcoglycan, beta (43kDa dystrophin-associated glycoprotein), SGCB	-0.925488	7.0582	-3.06786	0.00357171	0.0613285	-2.27334
205122_at	TMEFF1	transmembrane protein with EGF-like and two follistatin-like domains 1, TMEFF1	-0.484165	3.50805	-3.53773	0.000920346	0.0265993	-1.01889
205130_at	RAGE	renal tumor antigen, RAGE	-1.30421	7.10469	-3.09685	0.00329439	0.0584001	-2.19921
205137_x_at	USH1C	Usher syndrome 1C (autosomal recessive, severe), USH1C	0.470688	6.52452	3.14024	0.00291689	0.0540668	-2.08741
205145_s_at	MYL5	myosin, light chain 5, regulatory /// similar to Superfast myosin regulatory light chain 2 (MyLC-2) (MYLC2) (Myosin regulatory light chain 5), LOC649851 /// MYL5	0.432443	5.77185	3.94004	0.000268874	0.0116921	0.134643
205190_at	PLS1	plastin 1 (I isoform), PLS1	1.64292	7.04131	5.19551	4.3288e-06	0.000507677	4.06293
205192_at	MAP3K14	mitogen-activated protein kinase kinase kinase 14, MAP3K14	-0.493177	6.27723	-2.98817	0.004451	0.0696704	-2.4747
205204_at	NMB	neuromedin B, NMB	0.532241	7.36618	3.14652	0.00286572	0.0537546	-2.07113
205221_at	HGD	homogentisate 1,2-dioxygenase (homogentisate oxidase) /// similar to homogentisate 1,2-dioxygenase, HGD /// LOC100132552	0.640574	4.63658	2.86302	0.00624949	0.0856969	-2.7837
205222_at	EHHADH	enoyl-Coenzyme A, hydratase/3-hydroxyacyl Coenzyme A dehydrogenase, EHHADH	0.323103	3.63228	2.7661	0.00808361	0.0996278	-3.01664
205223_at	DEPDC5	DEP domain containing 5, DEPDC5	0.308683	6.70509	3.24739	0.00215172	0.0447105	-1.80706
205232_s_at	PAFAH2	platelet-activating factor acetylhydrolase 2, 40kDa, PAFAH2	0.22421	5.94027	3.24285	0.00217988	0.0451854	-1.81907
205233_s_at	PAFAH2	platelet-activating factor acetylhydrolase 2, 40kDa, PAFAH2	0.199416	4.49818	3.62986	0.000697947	0.0224745	-0.760638
205239_at	AREG	amphiregulin (schwannoma-derived growth factor) /// similar to Amphiregulin precursor (AR) (Colorectum cell-derived growth factor) (CRDGF), AREG /// LOC727738	1.81629	4.6844	3.38502	0.00144496	0.035578	-1.43848
205246_at	PEX13	peroxisome biogenesis factor 13, PEX13	0.410333	5.92605	3.85824	0.000346895	0.0137542	-0.105126
205298_s_at	BTN2A2	butyrophilin, subfamily 2, member A2, BTN2A2	-0.372404	6.27204	-3.11668	0.0031165	0.0564562	-2.14824
205299_s_at	BTN2A2	butyrophilin, subfamily 2, member A2, BTN2A2	-0.186592	3.85114	-2.8085	0.00722742	0.0937419	-2.91545
205308_at	FAM164A	chromosome 8 open reading frame 70, C8orf70	-0.467802	5.61432	-2.98847	0.00444743	0.0696704	-2.47397
205309_at	SMPDL3B	sphingomyelin phosphodiesterase, acid-like 3B, SMPDL3B	0.968007	4.62633	6.92333	1.06747e-08	2.83173e-06	9.83703
205311_at	DDC	dopa decarboxylase (aromatic L-amino acid decarboxylase), DDC	0.889944	5.54208	3.413	0.00133128	0.0337852	-1.36241
205375_at	MDFI	MyoD family inhibitor, MDFI	0.366641	5.38328	3.69346	0.000575551	0.019705	-0.580231
205402_x_at	PRSS2	protease, serine, 2 (trypsin 2), PRSS2	1.20147	6.18991	3.28991	0.00190432	0.0421725	-1.6942
205420_at	PEX7	peroxisomal biogenesis factor 7, PEX7	0.447624	4.11337	3.07222	0.00352861	0.0609992	-2.2622
205423_at	AP1B1	adaptor-related protein complex 1, beta 1 subunit, AP1B1	0.291522	7.2226	3.71322	0.000541919	0.0188976	-0.523832
205429_s_at	MPP6	membrane protein, palmitoylated 6 (MAGUK p55 subfamily member 6), MPP6	-0.564375	5.94194	-3.19903	0.00247001	0.0489721	-1.93433
205434_s_at	AAK1	AP2 associated kinase 1, AAK1	-0.646195	6.41979	-4.41134	5.9567e-05	0.00405912	1.56068
205443_at	SNAPC1	small nuclear RNA activating complex, polypeptide 1, 43kDa, SNAPC1	-1.16423	6.22643	-3.72583	0.000521456	0.0183048	-0.487763
205455_at	MST1R	macrophage stimulating 1 receptor (c-met-related tyrosine kinase), MST1R	1.06343	6.19733	5.69394	7.79296e-07	0.000119759	5.70813
205465_x_at	HS3ST1	heparan sulfate (glucosamine) 3-O-sulfotransferase 1, HS3ST1	0.356926	4.80709	3.33425	0.00167515	0.0391271	-1.57552
205466_s_at	HS3ST1	heparan sulfate (glucosamine) 3-O-sulfotransferase 1, HS3ST1	0.870358	3.72931	3.24785	0.0021489	0.0447095	-1.80585
205470_s_at	KLK11	kallikrein-related peptidase 11, KLK11	0.664979	5.81524	3.02998	0.00396719	0.0656768	-2.36951
205487_s_at	VGLL1	vestigial like 1 (Drosophila), VGLL1	0.470994	5.72811	3.43718	0.00123995	0.0320905	-1.29638
205490_x_at	GJB3	gap junction protein, beta 3, 31kDa, GJB3	0.876004	6.82831	6.70658	2.27752e-08	5.57691e-06	9.10732
205506_at	VIL1	villin 1, VIL1	1.29407	4.86544	4.213	0.000113183	0.00628995	0.951866
205521_at	EXOG	endonuclease G-like 1, ENDOGL1	-0.318015	6.47892	-2.95199	0.00491381	0.0734539	-2.56497
205531_s_at	GLS2	glutaminase 2 (liver, mitochondrial), GLS2	0.556905	4.50183	3.47903	0.00109581	0.0300343	-1.18144
205549_at	PCP4	Purkinje cell protein 4, PCP4	0.452629	4.27388	3.08749	0.00338164	0.0592865	-2.22319
205583_s_at	ALG13	chromosome X open reading frame 45, CXorf45	-0.451303	4.96849	-2.99789	0.00433392	0.068735	-2.45035
205584_at	ALG13	chromosome X open reading frame 45, CXorf45	-0.212659	4.79707	-2.76715	0.00806149	0.0995655	-3.01417
205593_s_at	PDE9A	phosphodiesterase 9A, PDE9A	0.609282	4.94298	4.10313	0.000160767	0.00797855	0.61988
205597_at	SLC44A4	solute carrier family 44, member 4, SLC44A4	0.503967	4.85882	3.1857	0.00256531	0.0501645	-1.96921
205599_at	TRAF1	TNF receptor-associated factor 1, TRAF1	-0.354916	5.6778	-3.09342	0.00332613	0.0587484	-2.20801
205613_at	SYT17	synaptotagmin XVII, SYT17	0.370238	5.35449	2.95948	0.00481442	0.0726828	-2.54633
205617_at	PRRG2	proline rich Gla (G-carboxyglutamic acid) 2, PRRG2	0.570956	5.46095	7.53287	1.27719e-09	4.37839e-07	11.8809
205623_at	ALDH3A1	aldehyde dehydrogenase 3 family, memberA1, ALDH3A1	2.03935	5.70253	4.70038	2.29799e-05	0.00205647	2.46722
205632_s_at	PIP5K1B	phosphatidylinositol-4-phosphate 5-kinase, type I, beta, PIP5K1B	0.848958	4.37109	3.03353	0.00392837	0.0652943	-2.36051
205645_at	REPS2	RALBP1 associated Eps domain containing 2, REPS2	0.326744	5.23443	3.78603	0.000433578	0.0162104	-0.314666
205661_s_at	FLAD1	FAD1 flavin adenine dinucleotide synthetase homolog (S. cerevisiae), FLAD1	0.462212	6.96889	3.46506	0.00114205	0.0307719	-1.2199
205702_at	PHTF1	putative homeodomain transcription factor 1, PHTF1	-0.361923	5.95569	-3.62393	0.000710544	0.0226187	-0.777359
205708_s_at	TRPM2	transient receptor potential cation channel, subfamily M, member 2, TRPM2	0.609148	6.52349	4.18041	0.000125645	0.00679551	0.85299
205709_s_at	CDS1	CDP-diacylglycerol synthase (phosphatidate cytidylyltransferase) 1, CDS1	1.15279	4.21591	11.9179	8.26261e-16	1.67378e-12	25.4608
205729_at	OSMR	oncostatin M receptor, OSMR	-0.68767	5.48111	-2.85648	0.00636001	0.086626	-2.7996
205742_at	TNNI3	troponin I type 3 (cardiac), TNNI3	0.509895	4.61245	3.31797	0.00175607	0.0403138	-1.6192
205743_at	STAC	SH3 and cysteine rich domain, STAC	-0.622216	7.17465	-3.22218	0.00231247	0.0469297	-1.87356
205759_s_at	SULT2B1	sulfotransferase family, cytosolic, 2B, member 1, SULT2B1	0.967476	5.05431	6.48102	5.01346e-08	1.09444e-05	8.34757
205768_s_at	SLC27A2	solute carrier family 27 (fatty acid transporter), member 2, SLC27A2	0.85538	4.0487	3.70372	0.000557847	0.0192941	-0.55097
205769_at	SLC27A2	solute carrier family 27 (fatty acid transporter), member 2, SLC27A2	1.15352	4.54972	3.57978	0.000811498	0.0246775	-0.901456
205770_at	GSR	glutathione reductase, GSR	0.742691	6.95536	4.44612	5.3171e-05	0.0037494	1.6686
205774_at	F12	coagulation factor XII (Hageman factor), F12	0.8311	7.37012	2.87098	0.00611749	0.0845582	-2.76432
205778_at	KLK7	kallikrein-related peptidase 7, KLK7	0.350695	5.45456	3.26062	0.0020717	0.0439175	-1.77206
205780_at	BIK	BCL2-interacting killer (apoptosis-inducing), BIK	1.08953	6.36556	3.98059	0.000236784	0.0107679	0.254408
205793_x_at	TNK1	tyrosine kinase, non-receptor, 1, TNK1	0.301517	6.96219	3.43569	0.00124538	0.0321562	-1.30044
205798_at	IL7R	interleukin 7 receptor, IL7R	-0.89992	6.0061	-3.11195	0.00315807	0.0568428	-2.16041
205803_s_at	TRPC1	transient receptor potential cation channel, subfamily C, member 1, TRPC1	-0.654343	3.86725	-2.80778	0.00724109	0.0937965	-2.91716
205847_at	PRSS22	protease, serine, 22, PRSS22	0.528623	6.18316	5.52449	1.4e-06	0.0001964	5.1455
205880_at	PRKD1	protein kinase D1, PRKD1	-0.622135	4.4042	-3.59139	0.00078371	0.0241427	-0.868924
205882_x_at	ADD3	adducin 3 (gamma), ADD3	1.08174	7.36105	4.54217	3.87956e-05	0.00293045	1.96837
205963_s_at	DNAJA3	DnaJ (Hsp40) homolog, subfamily A, member 3, DNAJA3	0.279164	8.62916	2.87259	0.00609107	0.0844316	-2.76039
205977_s_at	EPHA1	EPH receptor A1, EPHA1	0.784919	5.40173	9.03117	7.70765e-12	5.913e-09	16.7869
205983_at	DPEP1	dipeptidase 1 (renal), DPEP1	0.748812	6.45925	3.26295	0.00205786	0.0439175	-1.76587
206023_at	NMU	neuromedin U, NMU	2.69339	6.5905	4.38686	6.45145e-05	0.00427779	1.4849
206043_s_at	ATP2C2	ATPase, Ca++ transporting, type 2C, member 2, ATP2C2	0.987399	4.53254	9.0215	7.96078e-12	5.913e-09	16.756
206109_at	FUT1	fucosyltransferase 1 (galactoside 2-alpha-L-fucosyltransferase, H blood group), FUT1	0.841179	5.09596	6.24805	1.13207e-07	2.21279e-05	7.56349
206125_s_at	KLK8	kallikrein-related peptidase 8, KLK8	0.750511	5.10566	4.28941	8.84948e-05	0.00538779	1.18502
206129_s_at	ARSB	arylsulfatase B, ARSB	-0.301305	4.86626	-3.84625	0.000360031	0.0141242	-0.140067
206156_at	GJB5	gap junction protein, beta 5, 31.1kDa, GJB5	0.320232	5.69603	3.58508	0.000798702	0.0244136	-0.886617
206237_s_at	NRG1	neuregulin 1, NRG1	-0.408022	5.26516	-3.06513	0.00359893	0.0616884	-2.28029
206247_at	MICB	major histocompatibility complex, class I, B /// major histocompatibility complex, class I, C /// MHC class I polypeptide-related sequence A /// MHC class I polypeptide-related sequence B, HLA-B /// HLA-C /// MICA /// MICB /// XXbac-BPG181B23.1	-0.831389	7.14949	-2.77077	0.00798497	0.0991718	-3.00556
206277_at	P2RY2	purinergic receptor P2Y, G-protein coupled, 2, P2RY2	0.699821	5.95769	3.15361	0.00280901	0.0530901	-2.05275
206308_at	TRDMT1	tRNA aspartic acid methyltransferase 1, TRDMT1	-0.223394	4.59278	-2.86875	0.00615421	0.084703	-2.76975
206333_at	MSI1	musashi homolog 1 (Drosophila), MSI1	0.256016	5.4787	3.26737	0.00203195	0.0436136	-1.75416
206351_s_at	PEX10	peroxisome biogenesis factor 10, PEX10	0.44904	5.46194	3.90472	0.00030023	0.0125134	0.0307825
206364_at	KIF14	kinesin family member 14, KIF14	-0.48295	7.32026	-3.20089	0.002457	0.0489165	-1.92946
206367_at	REN	renin, REN	0.269461	6.00627	2.80454	0.00730357	0.094039	-2.92493
206385_s_at	ANK3	ankyrin 3, node of Ranvier (ankyrin G), ANK3	1.49925	5.2467	3.24824	0.00214654	0.0447021	-1.80484
206396_at	SLC1A1	solute carrier family 1 (neuronal/epithelial high affinity glutamate transporter, system Xag), member 1, SLC1A1	0.336461	4.80831	3.51178	0.000994316	0.0280816	-1.09093
206429_at	F2RL1	coagulation factor II (thrombin) receptor-like 1, F2RL1	0.840189	6.36864	3.39404	0.00140734	0.0349255	-1.414
206463_s_at	DHRS2	dehydrogenase/reductase (SDR family) member 2, DHRS2	0.537855	6.54833	4.31075	8.25938e-05	0.00512055	1.25046
206469_x_at	AKR7A3	aldo-keto reductase family 7, member A3 (aflatoxin aldehyde reductase), AKR7A3	0.367546	7.00767	3.53539	0.000926777	0.0267159	-1.02538
206482_at	PTK6	PTK6 protein tyrosine kinase 6, PTK6	0.656774	4.50528	5.29892	3.03998e-06	0.000376332	4.40164
206499_s_at	RCC1	regulator of chromosome condensation 1 /// SNHG3-RCC1, RCC1 /// SNHG3-RCC1	0.482719	8.41017	4.01396	0.000213186	0.00993444	0.353413
206515_at	CYP4F3	cytochrome P450, family 4, subfamily F, polypeptide 3, CYP4F3	0.882061	3.86457	3.0128	0.00415969	0.0672156	-2.41285
206532_at	SMARCB1		-0.156256	4.01738	-3.13761	0.00293857	0.0542954	-2.09422
206533_at	CHRNA5	cholinergic receptor, nicotinic, alpha 5, CHRNA5	0.46035	5.56165	3.27836	0.00196871	0.0427572	-1.72495
206539_s_at	CYP4F12	cytochrome P450, family 4, subfamily F, polypeptide 12, CYP4F12	0.29678	6.86642	3.05703	0.00368081	0.0623723	-2.30091
206571_s_at	MAP4K4	mitogen-activated protein kinase kinase kinase kinase 4, MAP4K4	-0.767868	7.69501	-4.21297	0.000113193	0.00628995	0.95179
206582_s_at	GPR56	G protein-coupled receptor 56, GPR56	0.571965	6.49765	2.81071	0.00718511	0.0934652	-2.91014
206583_at	ZNF673	zinc finger protein 673, ZNF673	-0.566028	5.06889	-3.34907	0.00160462	0.0381597	-1.53567
206584_at	LY96	lymphocyte antigen 96, LY96	-1.32437	4.33892	-3.01795	0.00410104	0.0666574	-2.39986
206595_at	CST6	cystatin E/M, CST6	1.46017	4.62175	4.54454	3.84938e-05	0.00291754	1.9758
206599_at	SLC16A5	solute carrier family 16, member 5 (monocarboxylic acid transporter 6) /// similar to MCT, LOC100133772 /// SLC16A5	0.497174	4.87376	4.37573	6.68939e-05	0.00438411	1.45051
206600_s_at	SLC16A5	solute carrier family 16, member 5 (monocarboxylic acid transporter 6) /// similar to MCT, LOC100133772 /// SLC16A5	0.668404	4.8136	3.46691	0.0011358	0.0307267	-1.2148
206658_at	UPK3B	uroplakin 3B, UPK3B	0.743171	5.43978	5.34479	2.59772e-06	0.000328891	4.55238
206665_s_at	BCL2L1	BCL2-like 1, BCL2L1	0.858295	4.93507	3.56827	0.000840004	0.0249612	-0.93368
206668_s_at	SCAMP1	secretory carrier membrane protein 1, SCAMP1	0.423975	4.71665	3.22596	0.00228771	0.0465543	-1.86363
206710_s_at	EPB41L3	erythrocyte membrane protein band 4.1-like 3, EPB41L3	-1.0374	4.34656	-2.77231	0.00795268	0.0989369	-3.0019
206712_at	GRTP1	growth hormone regulated TBC protein 1, GRTP1	0.216891	4.65073	3.06123	0.0036381	0.0619785	-2.29021
206722_s_at	LPAR2	lysophosphatidic acid receptor 2, LPAR2	0.529623	5.85399	7.0718	6.35595e-09	1.83935e-06	10.3363
206723_s_at	LPAR2	lysophosphatidic acid receptor 2, LPAR2	0.566241	6.71734	5.28002	3.24317e-06	0.000397075	4.33961
206759_at	FCER2	Fc fragment of IgE, low affinity II, receptor for (CD23), FCER2	0.19659	4.1758	3.27946	0.00196253	0.0426644	-1.72204
206790_s_at	NDUFB1	NADH dehydrogenase (ubiquinone) 1 beta subcomplex, 1, 7kDa, NDUFB1	0.599067	9.72041	3.26388	0.00205241	0.0438904	-1.76342
206832_s_at	SEMA3F	sema domain, immunoglobulin domain (Ig), short basic domain, secreted, (semaphorin) 3F, SEMA3F	0.251612	4.15444	2.82436	0.00692915	0.0915248	-2.8773
206911_at	TRIM25	tripartite motif-containing 25, TRIM25	0.263081	6.53824	3.13784	0.00293664	0.0542954	-2.09361
206949_s_at	RUSC1	RUN and SH3 domain containing 1, RUSC1	0.568967	8.39106	3.56827	0.000840007	0.0249612	-0.933684
207029_at	KITLG	KIT ligand, KITLG	0.425346	3.81288	2.92124	0.00534197	0.0770454	-2.64108
207071_s_at	ACO1	aconitase 1, soluble, ACO1	-0.634942	7.59129	-3.18261	0.00258783	0.0504503	-1.97726
207076_s_at	ASS1	argininosuccinate synthetase 1, ASS1	2.52883	7.20939	5.31751	2.85239e-06	0.000355801	4.4627
207079_s_at	MED6	mediator complex subunit 6, MED6	0.541694	7.40282	2.80047	0.0073828	0.0946553	-2.93469
207088_s_at	SLC25A11	solute carrier family 25 (mitochondrial carrier; oxoglutarate carrier), member 11, SLC25A11	0.600148	8.18185	3.0687	0.00356338	0.0613148	-2.27119
207122_x_at	SULT1A2	sulfotransferase family, cytosolic, 1A, phenol-preferring, member 2, SULT1A2	0.479667	7.26328	3.33982	0.0016483	0.038882	-1.56056
207168_s_at	H2AFY	H2A histone family, member Y, H2AFY	0.528287	10.2072	4.01837	0.000210246	0.00984226	0.366515
207169_x_at	DDR1	discoidin domain receptor tyrosine kinase 1, DDR1	1.64422	7.80172	7.51431	1.36214e-09	4.54438e-07	11.819
207180_s_at	HTATIP2	HIV-1 Tat interactive protein 2, 30kDa, HTATIP2	0.827047	7.04576	2.99027	0.00442554	0.0694292	-2.46946
207222_at	PLA2G10	phospholipase A2, group X, PLA2G10	0.281817	5.14035	3.43593	0.00124452	0.0321562	-1.2998
207266_x_at	RBMS1	RNA binding motif, single stranded interacting protein 1, RBMS1	-1.09504	8.45628	-3.57127	0.000832486	0.0249484	-0.92529
207291_at	PRRG4	proline rich Gla (G-carboxyglutamic acid) 4 (transmembrane), PRRG4	0.686828	4.57368	7.29405	2.92896e-09	8.81973e-07	11.0821
207335_x_at	ATP5I	ATP synthase, H+ transporting, mitochondrial F0 complex, subunit E, ATP5I	0.471447	8.10877	2.85317	0.00641654	0.0872351	-2.80763
207346_at	STX2	syntaxin 2, STX2	-0.357188	5.21696	-4.44465	5.34271e-05	0.00375557	1.66403
207358_x_at	MACF1	microtubule-actin crosslinking factor 1, MACF1	-1.05369	7.0017	-3.99898	0.000223486	0.0102679	0.308911
207360_s_at	NTSR1	neurotensin receptor 1 (high affinity), NTSR1	0.511843	6.24554	2.78064	0.00777993	0.0977903	-2.98206
207381_at	ALOX12B	arachidonate 12-lipoxygenase, 12R type, ALOX12B	0.224338	4.08015	3.78326	0.000437285	0.0163216	-0.322656
207383_s_at	RHBDL1	rhomboid, veinlet-like 1 (Drosophila), RHBDL1	0.260164	4.7521	4.32509	7.88474e-05	0.00496315	1.29449
207384_at	PGLYRP1	peptidoglycan recognition protein 1, PGLYRP1	0.211528	5.78717	3.19869	0.00247245	0.0489721	-1.93524
207388_s_at	PTGES	prostaglandin E synthase, PTGES	0.432425	6.68755	3.11412	0.00313897	0.0566361	-2.15484
207431_s_at	DEGS1	degenerative spermatocyte homolog 1, lipid desaturase (Drosophila), DEGS1	-0.75035	7.32156	-3.00861	0.00420801	0.0676332	-2.42341
207444_at	SLC22A13	solute carrier family 22, member 13, SLC22A13	0.214244	5.51573	3.31691	0.00176149	0.0403138	-1.62206
207463_x_at	PRSS3	protease, serine, 3, PRSS3	1.75152	6.07986	3.19027	0.00253223	0.049758	-1.95725
207511_s_at	C2orf24	chromosome 2 open reading frame 24, C2orf24	0.322736	6.26811	3.84751	0.000358632	0.0141191	-0.136407
207525_s_at	GIPC1	GIPC PDZ domain containing family, member 1, GIPC1	0.450537	8.5649	3.37917	0.00146984	0.0358416	-1.45432
207540_s_at	SYK	spleen tyrosine kinase, SYK	0.54834	5.60968	2.98445	0.00449671	0.0701134	-2.48403
207545_s_at	NUMB	numb homolog (Drosophila), NUMB	0.212003	4.53326	3.12822	0.00301719	0.0553392	-2.11849
207549_x_at	CD46	CD46 molecule, complement regulatory protein, CD46	0.762601	7.74914	3.88321	0.000321013	0.013101	-0.0321984
207551_s_at	MSL3	male-specific lethal 3-like 1 (Drosophila), MSL3L1	-0.349147	6.86629	-3.07534	0.00349813	0.0605663	-2.25425
207604_s_at	SLC4A7	solute carrier family 4, sodium bicarbonate cotransporter, member 7, SLC4A7	-0.501524	5.76671	-3.08106	0.00344282	0.0600284	-2.23964
207614_s_at	CUL1	cullin 1, CUL1	-0.398266	7.82756	-2.81801	0.00704716	0.0923717	-2.89259
207657_x_at	TNPO1	transportin 1, TNPO1	-0.666479	9.13663	-4.22281	0.000109672	0.00618691	0.981709
207717_s_at	PKP2	plakophilin 2, PKP2	1.36068	4.08868	4.28957	8.84473e-05	0.00538779	1.18553
207719_x_at	CEP170	centrosomal protein 170kDa, CEP170	-1.71897	6.82251	-7.41291	1.93715e-09	6.25587e-07	11.4801
207732_s_at	DLG3	discs, large homolog 3 (neuroendocrine-dlg, Drosophila), DLG3	0.557306	6.21516	5.41198	2.0625e-06	0.000271945	4.77367
207782_s_at	PSEN1	presenilin 1 (Alzheimer disease 3), PSEN1	0.519367	6.72531	3.5527	0.000880078	0.0257359	-0.977162
207783_x_at	HUWE1	HECT, UBA and WWE domain containing 1, HUWE1	0.173904	12.2335	3.51093	0.000996821	0.0280853	-1.09328
207801_s_at	RNF10	ring finger protein 10, RNF10	0.289793	7.821	2.83795	0.00668286	0.0896533	-2.84451
207828_s_at	CENPF	centromere protein F, 350/400ka (mitosin), CENPF	-0.755723	8.49901	-3.27359	0.00199591	0.0431893	-1.73763
207843_x_at	CYB5A	cytochrome b5 type A (microsomal), CYB5A	0.920587	7.83514	3.12872	0.00301296	0.0553392	-2.11719
207847_s_at	MUC1	mucin 1, cell surface associated, MUC1	1.29378	5.67938	3.33969	0.00164895	0.038882	-1.56092
207862_at	UPK2	uroplakin 2, UPK2	0.389572	5.58747	3.46678	0.00113624	0.0307267	-1.21515
207876_s_at	FLNC	filamin C, gamma (actin binding protein 280), FLNC	-0.973938	7.19542	-2.83412	0.00675149	0.0902481	-2.85377
207935_s_at	KRT13	keratin 13, KRT13	0.729192	4.04404	4.32696	7.83702e-05	0.00496115	1.30025
207949_s_at	ICA1	islet cell autoantigen 1, 69kDa, ICA1	0.78126	5.7316	6.47295	5.15702e-08	1.10494e-05	8.32039
207986_x_at	CYB561	cytochrome b-561, CYB561	0.316368	7.20508	3.69124	0.000579447	0.0197731	-0.586549
208009_s_at	ARHGEF16	Rho guanine exchange factor (GEF) 16, ARHGEF16	0.683866	6.84326	8.45949	5.29054e-11	2.80688e-08	14.9408
208093_s_at	NDEL1	nudE nuclear distribution gene E homolog (A. nidulans)-like 1, NDEL1	-0.445318	6.93712	-2.87226	0.00609659	0.0844316	-2.76121
208117_s_at	LAS1L	LAS1-like (S. cerevisiae), LAS1L	-0.368132	8.69054	-3.24965	0.00213789	0.0446055	-1.80111
208153_s_at	FAT2	FAT tumor suppressor homolog 2 (Drosophila), FAT2	0.424334	5.29942	2.82683	0.00688388	0.0913235	-2.87136
208156_x_at	EPPK1	epiplakin 1, EPPK1	0.526123	5.25157	4.47372	4.85774e-05	0.0035251	1.75449
208165_s_at	PRSS16	protease, serine, 16 (thymus), PRSS16	0.882522	5.02036	5.92765	3.46094e-07	5.75523e-05	6.48836
208170_s_at	TRIM31	tripartite motif-containing 31, TRIM31	0.730743	3.6474	2.87337	0.00607836	0.0844316	-2.75849
208190_s_at	LSR	lipolysis stimulated lipoprotein receptor, LSR	2.75437	6.58636	8.83252	1.49961e-11	9.28217e-09	16.1496
208228_s_at	FGFR2	fibroblast growth factor receptor 2 (bacteria-expressed kinase, keratinocyte growth factor receptor, craniofacial dysostosis 1, Crouzon syndrome, Pfeiffer syndrome, Jackson-Weiss syndrome), FGFR2	0.60129	4.29937	2.87868	0.00599226	0.0835057	-2.74553
208229_at	FGFR2	fibroblast growth factor receptor 2 (bacteria-expressed kinase, keratinocyte growth factor receptor, craniofacial dysostosis 1, Crouzon syndrome, Pfeiffer syndrome, Jackson-Weiss syndrome), FGFR2	0.175664	4.90567	2.87727	0.00601503	0.0837182	-2.74898
208270_s_at	RNPEP	arginyl aminopeptidase (aminopeptidase B), RNPEP	0.488506	8.2591	3.0933	0.00332722	0.0587484	-2.20831
208336_s_at	TECR	glycoprotein, synaptic 2, GPSN2	0.48029	8.3492	2.94688	0.00498268	0.0738226	-2.57765
208374_s_at	CAPZA1	capping protein (actin filament) muscle Z-line, alpha 1, CAPZA1	-0.384704	9.62786	-2.9901	0.00442754	0.0694292	-2.46988
208381_s_at	SGPL1	sphingosine-1-phosphate lyase 1, SGPL1	0.203986	4.86118	2.96427	0.00475191	0.0722622	-2.53441
208447_s_at	PRPS1	phosphoribosyl pyrophosphate synthetase 1, PRPS1	-0.878336	7.89211	-4.56774	3.56602e-05	0.00277838	2.04857
208449_s_at	FGF8	fibroblast growth factor 8 (androgen-induced), FGF8	0.131344	3.44585	3.01827	0.0040975	0.0666574	-2.39907
208453_s_at	XPNPEP1	X-prolyl aminopeptidase (aminopeptidase P) 1, soluble, XPNPEP1	0.5379	7.17758	3.60287	0.000757107	0.0236283	-0.836669
208505_s_at	FUT2	fucosyltransferase 2 (secretor status included), FUT2	0.348231	6.37333	3.6677	0.000622421	0.0208249	-0.653518
208612_at	PDIA3	protein disulfide isomerase family A, member 3, PDIA3	0.524876	9.38555	2.94725	0.00497762	0.0738226	-2.57673
208621_s_at	EZR	ezrin, EZR	0.839946	7.26827	3.29449	0.00187934	0.0418773	-1.68198
208633_s_at	MACF1	microtubule-actin crosslinking factor 1, MACF1	-0.571412	7.20559	-3.15609	0.00278944	0.0528097	-2.04632
208634_s_at	MACF1	microtubule-actin crosslinking factor 1, MACF1	-1.04741	8.94316	-4.55022	3.77809e-05	0.00288468	1.99359
208689_s_at	RPN2	ribophorin II, RPN2	0.468028	10.0888	3.37336	0.00149498	0.0362094	-1.47005
208702_x_at	APLP2	amyloid beta (A4) precursor-like protein 2, APLP2	0.818784	9.09488	3.30476	0.00182448	0.0408593	-1.65458
208709_s_at	NRD1	nardilysin (N-arginine dibasic convertase), NRD1	-0.492986	8.8171	-3.74033	0.000498838	0.0177282	-0.446196
208771_s_at	LTA4H	leukotriene A4 hydrolase, LTA4H	0.834934	9.02705	4.51822	4.19767e-05	0.00309724	1.89338
208779_x_at	DDR1	discoidin domain receptor tyrosine kinase 1, DDR1	1.55295	7.77195	7.23079	3.65095e-09	1.08472e-06	10.87
208788_at	ELOVL5	ELOVL family member 5, elongation of long chain fatty acids (FEN1/Elo2, SUR4/Elo3-like, yeast), ELOVL5	-1.63234	9.03583	-4.61533	3.04724e-05	0.0025527	2.19828
208789_at	PTRF	polymerase I and transcript release factor, PTRF	-1.67478	8.88794	-4.02831	0.000203753	0.00961914	0.396114
208790_s_at	PTRF	polymerase I and transcript release factor, PTRF	-1.53352	5.96616	-3.94274	0.000266612	0.0116261	0.1426
208813_at	GOT1	glutamic-oxaloacetic transaminase 1, soluble (aspartate aminotransferase 1), GOT1	0.646501	7.86509	4.14082	0.000142588	0.00734787	0.733322
208817_at	COMT	catechol-O-methyltransferase, COMT	0.582428	8.29218	2.79177	0.00755457	0.096139	-2.95549
208818_s_at	COMT	catechol-O-methyltransferase, COMT	0.69419	9.14099	2.94718	0.00497856	0.0738226	-2.5769
208822_s_at	DAP3	death associated protein 3, DAP3	0.321562	9.06801	2.88794	0.00584478	0.0822217	-2.72289
208862_s_at	CTNND1	catenin (cadherin-associated protein), delta 1, CTNND1	0.905696	8.07823	4.5874	3.34205e-05	0.00267881	2.11033
208872_s_at	REEP5	receptor accessory protein 5, REEP5	0.715103	9.32768	3.26426	0.00205016	0.0438844	-1.76241
208886_at	H1F0	H1 histone family, member 0, H1F0	1.19945	7.99646	2.8035	0.00732374	0.094133	-2.92743
208890_s_at	PLXNB2	plexin B2, PLXNB2	1.01775	8.35794	3.52617	0.000952617	0.0272085	-1.05101
208906_at	BSCL2	Bernardinelli-Seip congenital lipodystrophy 2 (seipin) /// heterogeneous nuclear ribonucleoprotein U-like 2, BSCL2 /// HNRNPUL2	0.618088	7.65393	3.47033	0.00112439	0.0305546	-1.2054
208928_at	POR	P450 (cytochrome) oxidoreductase, POR	0.638978	7.00616	3.41987	0.0013047	0.0331502	-1.34368
208932_at	PPP4C	protein phosphatase 4 (formerly X), catalytic subunit, PPP4C	0.461574	8.90252	3.40552	0.00136078	0.0341084	-1.38277
208962_s_at	FADS1	fatty acid desaturase 1 /// fatty acid desaturase 3, FADS1 /// FADS3	-1.19545	8.35408	-3.5618	0.000856432	0.0252602	-0.951754
208963_x_at	FADS1	fatty acid desaturase 1 /// fatty acid desaturase 3, FADS1 /// FADS3	-1.02131	7.27579	-3.82377	0.000385951	0.0149308	-0.205396
208964_s_at	FADS1	fatty acid desaturase 1 /// fatty acid desaturase 3, FADS1 /// FADS3	-0.889504	8.45941	-3.60934	0.000742508	0.0233963	-0.818479
208970_s_at	UROD	uroporphyrinogen decarboxylase, UROD	-0.694395	8.41503	-4.07929	0.000173409	0.00851115	0.548363
208971_at	UROD	uroporphyrinogen decarboxylase, UROD	-0.500541	7.63449	-3.27351	0.00199637	0.0431893	-1.73784
209008_x_at	KRT8	keratin 8, KRT8	3.89217	8.45564	5.87254	4.1924e-07	6.86907e-05	6.30399
209015_s_at	DNAJB6	DnaJ (Hsp40) homolog, subfamily B, member 6, DNAJB6	-0.928526	7.03446	-3.59637	0.000772052	0.0239616	-0.854927
209026_x_at	TUBB	tubulin, beta, TUBB	-0.335733	12.1008	-2.91707	0.00540273	0.0777706	-2.65137
209036_s_at	MDH2	malate dehydrogenase 2, NAD (mitochondrial), MDH2	0.485233	9.79485	3.08924	0.00336512	0.0590693	-2.2187
209073_s_at	NUMB	numb homolog (Drosophila), NUMB	0.368677	6.13465	3.14194	0.00290299	0.0540241	-2.08302
209087_x_at	MCAM	melanoma cell adhesion molecule, MCAM	-1.25781	7.22952	-3.00202	0.004285	0.0683483	-2.43998
209114_at	TSPAN1	tetraspanin 1, TSPAN1	0.816963	7.09334	4.27415	9.29638e-05	0.00558359	1.13831
209118_s_at	TUBA1A	tubulin, alpha 1a, TUBA1A	-2.38545	8.86582	-4.36876	6.8427e-05	0.00440682	1.429
209126_x_at	KRT6B	keratin 6B, KRT6B	0.541503	6.12129	4.13119	0.00014703	0.00753164	0.704313
209156_s_at	COL6A2	collagen, type VI, alpha 2, COL6A2	-1.71406	5.93241	-2.77191	0.00796095	0.0989369	-3.00284
209163_at	CYB561	cytochrome b-561, CYB561	1.26098	7.57008	4.38465	6.49788e-05	0.0042838	1.47809
209164_s_at	CYB561	cytochrome b-561, CYB561	0.901864	7.17832	5.03539	7.46009e-06	0.000810894	3.54186
209172_s_at	CENPF	centromere protein F, 350/400ka (mitosin), CENPF	-0.750104	5.1084	-4.16546	0.000131799	0.00697594	0.807746
209173_at	AGR2	anterior gradient homolog 2 (Xenopus laevis), AGR2	3.04518	6.04479	4.84472	1.4188e-05	0.0013989	2.92739
209191_at	TUBB6	tubulin, beta 6, TUBB6	-1.57079	9.30041	-2.93709	0.00511714	0.0752412	-2.60192
209195_s_at	ADCY6	adenylate cyclase 6, ADCY6	0.334887	6.97366	3.31391	0.00177683	0.0403138	-1.63009
209203_s_at	BICD2	bicaudal D homolog 2 (Drosophila), BICD2	-0.480286	5.43553	-3.81309	0.000398893	0.015325	-0.236378
209210_s_at	FERMT2	fermitin family homolog 2 (Drosophila), FERMT2	-1.72631	7.35859	-3.40591	0.00135925	0.0341084	-1.38172
209215_at	MFSD10	major facilitator superfamily domain containing 10, MFSD10	0.468908	7.10909	2.94942	0.00494839	0.0736573	-2.57136
209221_s_at	OSBPL2	oxysterol binding protein-like 2, OSBPL2	0.247625	6.21444	2.80424	0.00730941	0.094039	-2.92566
209222_s_at	OSBPL2	oxysterol binding protein-like 2, OSBPL2	0.518043	6.83444	4.69018	2.37733e-05	0.00211052	2.43486
209225_x_at	TNPO1	transportin 1, TNPO1	-0.442402	8.58463	-3.46815	0.00113168	0.0306778	-1.21141
209226_s_at	TNPO1	transportin 1, TNPO1	-0.604345	8.97674	-3.4868	0.00107086	0.0294957	-1.16
209236_at	SLC23A2	solute carrier family 23 (nucleobase transporters), member 2, SLC23A2	-0.620756	6.57079	-3.36901	0.0015141	0.0365137	-1.48184
209246_at	ABCF2	ATP-binding cassette, sub-family F (GCN20), member 2, ABCF2	-0.379908	6.25934	-3.30665	0.00181451	0.0408014	-1.64951
209249_s_at	GHITM	growth hormone inducible transmembrane protein, GHITM	0.492817	10.2219	3.92787	0.000279306	0.011927	0.0987937
209250_at	DEGS1	degenerative spermatocyte homolog 1, lipid desaturase (Drosophila), DEGS1	-1.07698	6.32483	-4.25276	9.95996e-05	0.00581851	1.07297
209260_at	SFN	stratifin, SFN	1.89763	7.23511	4.65096	2.70793e-05	0.00232976	2.31075
209263_x_at	TSPAN4	tetraspanin 4, TSPAN4	-0.696149	7.60325	-2.90717	0.00554933	0.079165	-2.67573
209264_s_at	TSPAN4	tetraspanin 4, TSPAN4	-0.988194	7.13157	-2.83809	0.00668035	0.0896533	-2.84417
209275_s_at	CLN3	ceroid-lipofuscinosis, neuronal 3, juvenile (Batten, Spielmeyer-Vogt disease), CLN3	0.348234	7.46587	3.03499	0.00391254	0.0652215	-2.35682
209285_s_at	C3orf63	chromosome 3 open reading frame 63, C3orf63	-1.49413	6.0101	-8.87731	1.29019e-11	8.45571e-09	16.2937
209286_at	CDC42EP3	CDC42 effector protein (Rho GTPase binding) 3, CDC42EP3	-1.35878	7.38294	-2.82511	0.00691543	0.0913977	-2.8755
209302_at	POLR2H	polymerase (RNA) II (DNA directed) polypeptide H, POLR2H	0.439136	9.27099	3.18183	0.00259358	0.050474	-1.9793
209307_at	SWAP70	SWAP-70 protein, SWAP70	-0.998317	5.05077	-2.91212	0.00547554	0.078565	-2.66355
209325_s_at	RGS16	regulator of G-protein signaling 16, RGS16	0.231608	6.32804	2.98693	0.00446617	0.0697894	-2.47781
209340_at	UAP1	UDP-N-acteylglucosamine pyrophosphorylase 1, UAP1	-1.37287	8.56123	-3.67461	0.000609499	0.0205468	-0.633884
209343_at	EFHD1	EF-hand domain family, member D1, EFHD1	0.970613	6.34158	3.51889	0.000973507	0.0276692	-1.07123
209366_x_at	CYB5A	cytochrome b5 type A (microsomal), CYB5A	1.00297	8.06855	3.25315	0.00211653	0.0443933	-1.79184
209367_at	STXBP2	syntaxin binding protein 2, STXBP2	0.834007	6.83118	3.452	0.00118693	0.031457	-1.25575
209368_at	EPHX2	epoxide hydrolase 2, cytoplasmic, EPHX2	0.415493	5.43029	4.00626	0.000218419	0.0100558	0.330541
209369_at	ANXA3	annexin A3, ANXA3	2.0013	6.52309	2.95004	0.00494006	0.0735825	-2.56982
209373_at	MALL	mal, T-cell differentiation protein-like, MALL	1.89319	6.57979	4.0681	0.000179665	0.00874121	0.514888
209440_at	PRPS1	phosphoribosyl pyrophosphate synthetase 1, PRPS1	-0.880955	9.12311	-5.98589	2.82574e-07	4.91922e-05	6.68337
209447_at	SYNE1	spectrin repeat containing, nuclear envelope 1, SYNE1	-0.574694	4.57978	-3.23365	0.00223799	0.0458355	-1.84335
209459_s_at	ABAT	4-aminobutyrate aminotransferase, ABAT	0.507054	3.1549	2.93314	0.00517229	0.0756757	-2.61168
209460_at	ABAT	4-aminobutyrate aminotransferase, ABAT	0.688884	3.84373	3.1078	0.00319499	0.057252	-2.17108
209468_at	LRP5	low density lipoprotein receptor-related protein 5, LRP5	0.798395	5.22641	2.94693	0.00498199	0.0738226	-2.57753
209492_x_at	ATP5I	ATP synthase, H+ transporting, mitochondrial F0 complex, subunit E, ATP5I	0.503782	9.57077	3.15262	0.00281688	0.0531936	-2.05532
209502_s_at	BAIAP2	BAI1-associated protein 2, BAIAP2	0.316312	6.99995	2.89368	0.00575507	0.0812161	-2.70883
209515_s_at	RAB27A	RAB27A, member RAS oncogene family, RAB27A	-0.996793	7.02518	-3.0254	0.00401764	0.0661537	-2.38107
209524_at	HDGFRP3	hepatoma-derived growth factor, related protein 3, HDGFRP3	-1.4613	6.2883	-3.74226	0.000495901	0.0177239	-0.44066
209525_at	HDGFRP3	Hepatoma-derived growth factor, related protein 3, HDGFRP3	-0.234455	4.15169	-3.18058	0.00260277	0.0505645	-1.98256
209526_s_at	HDGFRP3	hepatoma-derived growth factor, related protein 3, HDGFRP3	-1.13776	7.22874	-3.45346	0.00118186	0.0314468	-1.25177
209529_at	PPAP2C	phosphatidic acid phosphatase type 2C, PPAP2C	1.66053	7.30107	3.9377	0.00027085	0.0117191	0.127747
209584_x_at	APOBEC3C	apolipoprotein B mRNA editing enzyme, catalytic polypeptide-like 3C, APOBEC3C	-0.483191	5.95582	-2.99016	0.00442678	0.0694292	-2.46972
209586_s_at	PRUNE	prune homolog (Drosophila), PRUNE	0.491382	7.66795	3.50996	0.000999722	0.0281273	-1.09599
209590_at	BMP7	bone morphogenetic protein 7 (osteogenic protein 1), BMP7	0.794476	5.91764	3.5029	0.00102092	0.0284986	-1.11553
209591_s_at	BMP7	bone morphogenetic protein 7 (osteogenic protein 1), BMP7	1.41721	5.82785	4.36911	6.83486e-05	0.00440682	1.43009
209598_at	PNMA2	paraneoplastic antigen MA2, PNMA2	-1.43206	5.98658	-3.12284	0.0030631	0.0559363	-2.13236
209599_s_at	PRUNE	prune homolog (Drosophila), PRUNE	0.363334	4.54917	3.70335	0.000558484	0.0192941	-0.552039
209600_s_at	ACOX1	acyl-Coenzyme A oxidase 1, palmitoyl, ACOX1	0.396891	5.50047	2.88311	0.00592128	0.0828793	-2.73471
209605_at	TST	thiosulfate sulfurtransferase (rhodanese), TST	1.35187	7.47768	4.20503	0.000116114	0.00640438	0.927662
209623_at	MCCC2	methylcrotonoyl-Coenzyme A carboxylase 2 (beta), MCCC2	0.694364	8.61058	4.20157	0.00011741	0.00644878	0.917153
209624_s_at	MCCC2	methylcrotonoyl-Coenzyme A carboxylase 2 (beta), MCCC2	0.879138	6.50342	4.35927	7.05702e-05	0.00450578	1.39973
209651_at	TGFB1I1	transforming growth factor beta 1 induced transcript 1, TGFB1I1	-1.46063	6.1476	-3.04168	0.00384081	0.064495	-2.33988
209654_at	KIAA0947	KIAA0947 protein, KIAA0947	-0.59663	6.97629	-3.7975	0.000418536	0.0158	-0.28152
209679_s_at	SMAGP	small trans-membrane and glycosylated protein, LOC57228	0.808566	7.46881	3.32983	0.00169679	0.0394671	-1.58741
209688_s_at	CCDC93	coiled-coil domain containing 93, CCDC93	-0.384872	6.03867	-2.98422	0.00449949	0.0701134	-2.4846
209690_s_at	DOK4	docking protein 4, DOK4	0.361125	5.25354	2.78857	0.00761884	0.0964353	-2.96315
209696_at	FBP1	fructose-1,6-bisphosphatase 1, FBP1	1.12755	6.16231	4.24996	0.000100502	0.00584721	1.06443
209708_at	MOXD1	monooxygenase, DBH-like 1, MOXD1	-0.995714	6.10823	-2.91922	0.00537142	0.07742	-2.64608
209716_at	CSF1	colony stimulating factor 1 (macrophage), CSF1	-0.437525	6.07523	-2.79624	0.00746598	0.0953219	-2.94483
209721_s_at	IFFO1	intermediate filament family orphan, IFFO	-0.414495	7.27326	-3.53473	0.000928609	0.0267341	-1.02722
209732_at	CLEC2B	C-type lectin domain family 2, member B, CLEC2B	-1.06017	4.04965	-2.91351	0.00545503	0.0784222	-2.66014
209735_at	ABCG2	ATP-binding cassette, sub-family G (WHITE), member 2, ABCG2	0.964503	5.68257	3.27576	0.00198349	0.0429943	-1.73186
209753_s_at	TMPO	thymopoietin, TMPO	0.466354	6.47931	3.19075	0.00252879	0.049758	-1.956
209759_s_at	DCI	dodecenoyl-Coenzyme A delta isomerase (3,2 trans-enoyl-Coenzyme A isomerase), DCI	0.791598	7.95862	3.51467	0.000985817	0.0279478	-1.08294
209764_at	MGAT3	mannosyl (beta-1,4-)-glycoprotein beta-1,4-N-acetylglucosaminyltransferase, MGAT3	0.293813	5.60966	3.13215	0.00298403	0.0549985	-2.10833
209784_s_at	JAG2	jagged 2, JAG2	0.810691	6.89326	2.89385	0.00575244	0.0812161	-2.70842
209790_s_at	CASP6	caspase 6, apoptosis-related cysteine peptidase, CASP6	0.592563	6.26596	3.11291	0.00314963	0.0567826	-2.15795
209792_s_at	KLK10	kallikrein-related peptidase 10, KLK10	1.99599	5.73596	7.53709	1.25862e-09	4.37839e-07	11.895
209835_x_at	CD44	CD44 molecule (Indian blood group), CD44	-1.55599	9.01358	-3.08661	0.00338992	0.0593383	-2.22543
209847_at	CDH17	cadherin 17, LI cadherin (liver-intestine), CDH17	0.852717	6.03274	3.37028	0.00150847	0.0364569	-1.47838
209864_at	FRAT2	frequently rearranged in advanced T-cell lymphomas 2, FRAT2	0.738084	6.10487	3.16158	0.00274653	0.0523533	-2.03205
209868_s_at	RBMS1	RNA binding motif, single stranded interacting protein 1, RBMS1	-1.05525	8.30232	-3.02436	0.00402918	0.0662111	-2.3837
209870_s_at	APBA2	amyloid beta (A4) precursor protein-binding, family A, member 2 (X11-like), APBA2	-0.378062	7.09139	-3.22813	0.00227357	0.0463472	-1.85791
209871_s_at	APBA2	amyloid beta (A4) precursor protein-binding, family A, member 2 (X11-like), APBA2	-0.300354	5.49312	-3.17743	0.0026261	0.0509024	-1.99078
209872_s_at	PKP3	plakophilin 3, PKP3	1.05376	5.6801	6.84157	1.42059e-08	3.72412e-06	9.56184
209873_s_at	PKP3	plakophilin 3, PKP3	1.37221	7.56001	6.36986	7.3956e-08	1.52589e-05	7.9733
209884_s_at	SLC4A7	solute carrier family 4, sodium bicarbonate cotransporter, member 7, SLC4A7	-0.551029	5.20504	-3.53267	0.000934329	0.0268641	-1.03294
209885_at	RHOD	ras homolog gene family, member D, RHOD	1.55411	6.37727	6.10675	1.85404e-07	3.47174e-05	7.08876
209900_s_at	SLC16A1	solute carrier family 16, member 1 (monocarboxylic acid transporter 1), SLC16A1	-0.7316	6.50918	-2.96214	0.00477969	0.0724037	-2.53973
209904_at	TNNC1	troponin C type 1 (slow), TNNC1	1.60419	4.54857	3.27272	0.00200093	0.0432042	-1.73995
209911_x_at	HIST1H2BD	histone cluster 1, H2bd, HIST1H2BD	0.834446	7.21119	3.16251	0.00273929	0.052303	-2.02962
209925_at	OCLN	occludin, OCLN	0.594735	4.20631	3.21502	0.00236017	0.0476374	-1.89239
209929_s_at	IKBKG	inhibitor of kappa light polypeptide gene enhancer in B-cells, kinase gamma, IKBKG	-0.439103	7.28751	-2.88346	0.00591569	0.0828531	-2.73385
209943_at	FBXL4	F-box and leucine-rich repeat protein 4, FBXL4	-0.213624	4.04971	-3.40459	0.00136453	0.0341254	-1.38532
209950_s_at	VILL	villin-like, VILL	0.431534	5.28732	2.82277	0.00695854	0.0917498	-2.88113
209980_s_at	SHMT1	serine hydroxymethyltransferase 1 (soluble), SHMT1	0.50361	7.07192	3.36628	0.00152618	0.0367257	-1.48921
210010_s_at	SLC25A1	solute carrier family 25 (mitochondrial carrier; citrate transporter), member 1, SLC25A1	0.720826	8.50627	4.17616	0.000127367	0.0068462	0.840111
210021_s_at	CCNO	cyclin O, CCNO	0.484724	5.98535	3.82157	0.000388586	0.0150067	-0.211789
210056_at	RND1	Rho family GTPase 1, RND1	0.281514	5.11669	4.22738	0.000108075	0.00612783	0.995603
210058_at	MAPK13	mitogen-activated protein kinase 13, MAPK13	1.4676	6.3868	6.56071	3.79375e-08	8.62613e-06	8.61598
210059_s_at	MAPK13	mitogen-activated protein kinase 13, MAPK13	1.53294	5.47229	6.59472	3.36826e-08	7.90053e-06	8.73052
210074_at	CTSL2	cathepsin L2, CTSL2	0.917748	7.08944	3.14953	0.00284154	0.0535686	-2.06334
210085_s_at	ANXA9	annexin A9, ANXA9	1.34556	5.72615	8.91315	1.14405e-11	7.77795e-09	16.4088
210100_s_at	ABCA2	ATP-binding cassette, sub-family A (ABC1), member 2, ABCA2	0.35302	5.44997	3.22027	0.00232509	0.0470999	-1.87858
210105_s_at	FYN	FYN oncogene related to SRC, FGR, YES, FYN	-1.11815	6.89086	-2.81815	0.00704463	0.0923717	-2.89226
210108_at	CACNA1D	calcium channel, voltage-dependent, L type, alpha 1D subunit, CACNA1D	0.262731	3.51507	3.82082	0.000389487	0.0150155	-0.213965
210130_s_at	TM7SF2	transmembrane 7 superfamily member 2, TM7SF2	1.54616	6.36354	6.33434	8.37324e-08	1.69619e-05	7.85378
210132_at	EFNA3	ephrin-A3, EFNA3	0.534433	6.62872	4.81332	1.57625e-05	0.00152434	2.8269
210139_s_at	PMP22	peripheral myelin protein 22, PMP22	-2.11841	7.66548	-3.48966	0.00106182	0.0293192	-1.15211
210150_s_at	LAMA5	laminin, alpha 5, LAMA5	1.02507	7.59206	3.63734	0.000682359	0.0221224	-0.73952
210151_s_at	DYRK3	dual-specificity tyrosine-(Y)-phosphorylation regulated kinase 3, DYRK3	-0.394687	6.89402	-4.26761	9.49456e-05	0.00562679	1.11832
210159_s_at	TRIM31	tripartite motif-containing 31, TRIM31	0.511527	4.55327	3.01767	0.00410427	0.0666574	-2.40059
210160_at	PAFAH1B2	platelet-activating factor acetylhydrolase, isoform Ib, beta subunit 30kDa, PAFAH1B2	0.314542	6.29322	3.57796	0.000815962	0.024713	-0.906577
210177_at	TRIM15	tripartite motif-containing 15, TRIM15	0.275518	6.2604	3.54483	0.000901038	0.0262799	-0.999114
210205_at	B3GALT4	UDP-Gal:betaGlcNAc beta 1,3-galactosyltransferase, polypeptide 4, B3GALT4	0.394313	5.97023	3.91086	0.000294535	0.012389	0.0488076
210210_at	MPZL1	myelin protein zero-like 1, MPZL1	-0.316295	6.16279	-3.07583	0.00349331	0.0605298	-2.25299
210237_at	ARTN	artemin, ARTN	0.349867	7.7102	2.76966	0.00800837	0.0993047	-3.0082
210264_at	GPR35	G protein-coupled receptor 35, GPR35	0.4652	5.37647	3.84671	0.000359523	0.0141242	-0.138739
210299_s_at	FHL1	four and a half LIM domains 1, FHL1	-0.996949	4.60194	-3.12588	0.00303706	0.0556079	-2.12452
210314_x_at	TNFSF13	tumor necrosis factor (ligand) superfamily, member 13, TNFSF13	0.687564	5.94573	3.63689	0.000683283	0.0221224	-0.740785
210350_x_at	ING1	inhibitor of growth family, member 1, ING1	0.291542	4.89977	2.83747	0.00669137	0.0897134	-2.84566
210372_s_at	TPD52L1	tumor protein D52-like 1, TPD52L1	1.90106	6.29944	5.10541	5.88281e-06	0.000662054	3.76918
210398_x_at	FUT6	fucosyltransferase 6 (alpha (1,3) fucosyltransferase), FUT6	0.412242	4.4436	3.93969	0.000269175	0.0116921	0.133588
210399_x_at	FUT6	fucosyltransferase 6 (alpha (1,3) fucosyltransferase), FUT6	0.355389	6.77761	3.76764	0.000458783	0.0168222	-0.367692
210416_s_at	CHEK2	CHK2 checkpoint homolog (S. pombe), CHEK2	0.471491	6.90393	4.39076	6.36999e-05	0.00424977	1.49697
210425_x_at	GOLGA8B	golgi autoantigen, golgin subfamily a, 8A /// golgi autoantigen, golgin subfamily a, 8B, GOLGA8A /// GOLGA8B	-0.669415	7.43439	-3.76695	0.000459754	0.0168222	-0.369675
210434_x_at	JTB	jumping translocation breakpoint, JTB	0.38045	10.617	3.1463	0.00286751	0.0537546	-2.07171
210461_s_at	ABLIM1	actin binding LIM protein 1, ABLIM1	0.358285	5.74976	4.49234	4.57004e-05	0.00334981	1.81254
210480_s_at	MYO6	myosin VI, MYO6	0.749764	5.84631	5.89277	3.9076e-07	6.44985e-05	6.37164
210492_at	MFAP3L	microfibrillar-associated protein 3-like, MFAP3L	-0.137344	4.01446	-2.82759	0.00686996	0.0913235	-2.86953
210495_x_at	FN1	fibronectin 1, FN1	-3.30394	8.67032	-4.1949	0.000119945	0.00653483	0.89693
210544_s_at	ALDH3A2	aldehyde dehydrogenase 3 family, member A2, ALDH3A2	0.572554	7.30979	4.16864	0.000130464	0.00693825	0.817377
210547_x_at	ICA1	islet cell autoantigen 1, 69kDa, ICA1	1.00617	6.43504	6.39885	6.68251e-08	1.39165e-05	8.07091
210551_s_at	ASMT	acetylserotonin O-methyltransferase, ASMT	0.160828	4.18579	3.29067	0.00190017	0.0421725	-1.69218
210552_s_at	RALGPS1	Ral GEF with PH domain and SH3 binding motif 1, RALGPS1	0.232601	4.70693	4.25415	9.9155e-05	0.00581851	1.07721
210568_s_at	RECQL	RecQ protein-like (DNA helicase Q1-like), RECQL	-0.436672	5.61112	-2.97147	0.0046593	0.0715035	-2.51646
210608_s_at	FUT2	fucosyltransferase 2 (secretor status included), FUT2	0.77581	5.71592	5.11753	5.64525e-06	0.000646281	3.80864
210622_x_at	CDK10	cyclin-dependent kinase 10, CDK10	0.498467	6.42428	3.2843	0.00193535	0.0423213	-1.70914
210624_s_at	ILVBL	ilvB (bacterial acetolactate synthase)-like, ILVBL	0.387515	7.84457	3.44042	0.00122815	0.0319333	-1.28749
210652_s_at	TTC39A	chromosome 1 open reading frame 34, C1orf34	0.987652	5.36203	5.25424	3.54219e-06	0.000426652	4.25509
210654_at	TNFRSF10D	tumor necrosis factor receptor superfamily, member 10d, decoy with truncated death domain, TNFRSF10D	0.262291	4.51239	3.25959	0.00207784	0.0439283	-1.7748
210688_s_at	CPT1A	carnitine palmitoyltransferase 1A (liver), CPT1A	0.428333	5.01521	4.90504	1.15848e-05	0.00120628	3.12103
210692_s_at	SLC43A3	solute carrier family 43, member 3, SLC43A3	-1.55596	6.66473	-3.79448	0.000422448	0.0158496	-0.290253
210712_at	LDHAL6B	lactate dehydrogenase A-like 6B, LDHAL6B	-0.145744	3.52687	-2.80275	0.00733823	0.0941923	-2.92922
210715_s_at	SPINT2	serine peptidase inhibitor, Kunitz type, 2 /// hypothetical protein LOC100130414, LOC100130414 /// SPINT2	3.50343	7.62496	8.29785	9.17354e-11	4.25862e-08	14.4125
210740_s_at	ITPK1	inositol 1,3,4-triphosphate 5/6 kinase, ITPK1	0.56132	8.04551	3.32738	0.00170888	0.0396242	-1.59398
210749_x_at	DDR1	discoidin domain receptor tyrosine kinase 1, DDR1	1.24966	8.12021	8.3434	7.85369e-11	3.80443e-08	14.5616
210757_x_at	DAB2	disabled homolog 2, mitogen-responsive phosphoprotein (Drosophila), DAB2	-1.14012	6.89463	-3.43145	0.00126101	0.0323723	-1.31203
210761_s_at	GRB7	growth factor receptor-bound protein 7, GRB7	0.684222	6.57372	5.63875	9.43401e-07	0.000140145	5.52455
210762_s_at	DLC1	deleted in liver cancer 1, DLC1	-1.77984	7.22566	-3.92776	0.000279401	0.011927	0.0984747
210767_at	NF2	neurofibromin 2 (merlin), NF2	0.229752	3.42366	3.37653	0.00148124	0.0360334	-1.46149
210791_s_at	ARHGAP32	Rho GTPase-activating protein, RICS	0.570159	5.74915	5.36469	2.42627e-06	0.00030894	4.61786
210816_s_at	CYB561	cytochrome b-561, CYB561	0.661724	5.70076	5.93416	3.38339e-07	5.66858e-05	6.51015
210835_s_at	CTBP2	C-terminal binding protein 2, CTBP2	0.802736	9.00602	2.78038	0.00778531	0.0977903	-2.98268
210859_x_at	CLN3	ceroid-lipofuscinosis, neuronal 3, juvenile (Batten, Spielmeyer-Vogt disease), CLN3	0.468904	7.46196	3.41263	0.00133273	0.0337852	-1.36342
210869_s_at	MCAM	melanoma cell adhesion molecule, MCAM	-1.40445	6.52387	-3.31123	0.00179067	0.0404271	-1.63727
210879_s_at	RAB11FIP5	RAB11 family interacting protein 5 (class I), RAB11FIP5	-0.424614	6.64697	-3.01316	0.00415556	0.0672131	-2.41194
210885_s_at	TRIM15	tripartite motif-containing 15, TRIM15	0.30715	4.40233	4.13772	0.000144003	0.00739361	0.723979
210916_s_at	CD44	CD44 molecule (Indian blood group), CD44	-1.38823	8.14509	-3.58334	0.000802875	0.0244739	-0.891482
210927_x_at	JTB	jumping translocation breakpoint, JTB	0.387253	10.434	3.27802	0.00197066	0.0427578	-1.72586
210930_s_at	ERBB2	v-erb-b2 erythroblastic leukemia viral oncogene homolog 2, neuro/glioblastoma derived oncogene homolog (avian), ERBB2	0.238058	4.07755	2.92361	0.00530778	0.0768507	-2.63523
210943_s_at	LYST	lysosomal trafficking regulator, LYST	-0.420003	6.59716	-2.94023	0.00507366	0.0748718	-2.59414
210968_s_at	RTN4	reticulon 4, RTN4	-0.677344	10.1666	-3.07146	0.00353614	0.0610812	-2.26416
210988_s_at	PRUNE	prune homolog (Drosophila), PRUNE	0.371464	6.6559	3.1291	0.00300969	0.0553342	-2.1162
211002_s_at	TRIM29	tripartite motif-containing 29, TRIM29	0.533484	4.98929	4.386	6.46958e-05	0.00427779	1.48224
211028_s_at	KHK	ketohexokinase (fructokinase), KHK	0.265966	6.83956	2.84455	0.00656617	0.0884755	-2.82854
211033_s_at	PEX7	peroxisomal biogenesis factor 7, PEX7	0.469732	5.75931	3.18968	0.00253653	0.0497986	-1.95881
211073_x_at	RPL3	ribosomal protein L3, RPL3	0.196614	12.4317	2.79681	0.00745468	0.0952481	-2.94346
211124_s_at	KITLG	KIT ligand, KITLG	0.412094	3.64228	2.78863	0.00761752	0.0964353	-2.96299
211141_s_at	CNOT3	CCR4-NOT transcription complex, subunit 3, CNOT3	0.604517	5.26027	4.32524	7.88083e-05	0.00496315	1.29496
211162_x_at	SCD	stearoyl-CoA desaturase (delta-9-desaturase), SCD	0.635946	7.58605	2.82645	0.00689077	0.0913235	-2.87227
211174_s_at	CCKAR	cholecystokinin A receptor, CCKAR	0.255602	5.65608	2.77523	0.00789174	0.0983511	-2.99495
211184_s_at	USH1C	Usher syndrome 1C (autosomal recessive, severe), USH1C	0.756107	5.44224	3.67154	0.000615204	0.0206755	-0.642604
211237_s_at	FGFR4	fibroblast growth factor receptor 4, FGFR4	0.516121	5.44591	3.28094	0.00195416	0.042524	-1.71809
211240_x_at	CTNND1	catenin (cadherin-associated protein), delta 1, CTNND1	0.935468	7.81955	4.46108	5.06316e-05	0.00359307	1.71511
211256_x_at	BTN2A1	butyrophilin, subfamily 2, member A1, BTN2A1	-0.263344	7.01121	-3.059	0.00366069	0.0621127	-2.29589
211259_s_at	BMP7	bone morphogenetic protein 7 (osteogenic protein 1), BMP7	0.641939	5.99111	4.30636	8.37768e-05	0.0051569	1.23697
211320_s_at	PTPRU	protein tyrosine phosphatase, receptor type, U, PTPRU	0.329842	6.57941	3.03857	0.00387404	0.0647116	-2.34776
211327_x_at	HFE	hemochromatosis, HFE	0.214328	5.45874	2.81602	0.00708454	0.0927525	-2.89738
211328_x_at	HFE	hemochromatosis, HFE	0.165492	7.14877	2.77575	0.00788084	0.0983448	-2.9937
211329_x_at	HFE	hemochromatosis, HFE	0.303079	5.62499	2.78873	0.00761562	0.0964353	-2.96277
211331_x_at	HFE	hemochromatosis, HFE	0.228107	6.68477	3.40558	0.00136056	0.0341084	-1.38262
211340_s_at	MCAM	melanoma cell adhesion molecule, MCAM	-1.50848	7.76093	-3.31023	0.00179583	0.0405026	-1.63993
211376_s_at	NSMCE4A	non-SMC element 4 homolog A (S. cerevisiae), NSMCE4A	0.600335	7.46651	3.26112	0.00206868	0.0439175	-1.77072
211382_s_at	TACC2	transforming, acidic coiled-coil containing protein 2, TACC2	0.675543	5.69871	3.44448	0.00121355	0.0317624	-1.27637
211385_x_at	SULT1A2	sulfotransferase family, cytosolic, 1A, phenol-preferring, member 2, SULT1A2	0.572137	7.14141	3.4575	0.00116784	0.03124	-1.24067
211404_s_at	APLP2	amyloid beta (A4) precursor-like protein 2, APLP2	0.892376	7.47256	3.54257	0.000907121	0.0263882	-1.00539
211423_s_at	SC5DL	sterol-C5-desaturase (ERG3 delta-5-desaturase homolog, S. cerevisiae)-like, SC5DL	0.926217	7.71587	3.70995	0.000547352	0.0190275	-0.533179
211453_s_at	AKT2	v-akt murine thymoma viral oncogene homolog 2, AKT2	0.390361	5.78459	2.78226	0.00774674	0.0974706	-2.9782
211475_s_at	BAG1	BCL2-associated athanogene, BAG1	0.682586	7.89267	3.06779	0.00357243	0.0613285	-2.27352
211509_s_at	RTN4	reticulon 4, RTN4	-0.631207	10.6046	-3.57658	0.000819331	0.024713	-0.910423
211518_s_at	BMP4	bone morphogenetic protein 4, BMP4	1.34662	6.92706	5.26278	3.44015e-06	0.000416614	4.2831
211535_s_at	FGFR1	fibroblast growth factor receptor 1 (fms-related tyrosine kinase 2, Pfeiffer syndrome), FGFR1	-0.888972	7.31757	-3.32595	0.00171595	0.0397469	-1.59781
211552_s_at	ALDH4A1	aldehyde dehydrogenase 4 family, member A1, ALDH4A1	0.312927	6.20828	3.42277	0.00129361	0.0329435	-1.33575
211559_s_at	CCNG2	cyclin G2, CCNG2	0.818827	5.77807	3.66919	0.0006196	0.0207617	-0.649267
211564_s_at	PDLIM4	PDZ and LIM domain 4, PDLIM4	-1.5396	5.54249	-2.95294	0.00490108	0.073432	-2.5626
211569_s_at	HADH	hydroxyacyl-Coenzyme A dehydrogenase, HADH	0.888366	6.38013	4.78521	1.73172e-05	0.00162134	2.73711
211574_s_at	CD46	CD46 molecule, complement regulatory protein, CD46	0.687462	7.10388	4.2523	9.97474e-05	0.00581851	1.07157
211613_s_at	GPD2	glycerol-3-phosphate dehydrogenase 2 (mitochondrial), GPD2	0.24976	4.45409	2.93928	0.00508682	0.0749374	-2.5965
211657_at	CEACAM6	carcinoembryonic antigen-related cell adhesion molecule 6 (non-specific cross reacting antigen), CEACAM6	0.540603	5.70316	3.6443	0.000668129	0.0218298	-0.719812
211658_at	PRDX2	peroxiredoxin 2, PRDX2	0.479702	7.73516	3.10096	0.00325678	0.0579639	-2.18867
211666_x_at	RPL3	ribosomal protein L3, RPL3	0.276607	12.0311	2.93696	0.00511895	0.0752412	-2.60224
211675_s_at	MDFIC	MyoD family inhibitor domain containing, MDFIC	-1.41728	6.92533	-4.07133	0.000177835	0.00869014	0.524554
211684_s_at	DYNC1I2	dynein, cytoplasmic 1, intermediate chain 2, DYNC1I2	-0.429158	9.05563	-3.03492	0.00391335	0.0652215	-2.357
211689_s_at	TMPRSS2	transmembrane protease, serine 2, TMPRSS2	0.789653	4.63279	4.11086	0.000156861	0.0078544	0.643128
211695_x_at	MUC1	mucin 1, cell surface associated, MUC1	0.615875	5.87502	3.12227	0.003068	0.0559363	-2.13383
211698_at	EID1	EP300 interacting inhibitor of differentiation 1, EID1	-0.770633	5.7564	-2.93217	0.00518598	0.0758262	-2.61409
211708_s_at	SCD	stearoyl-CoA desaturase (delta-9-desaturase), SCD	0.756676	7.58109	3.03963	0.00386263	0.0646179	-2.34506
211712_s_at	ANXA9	annexin A9, ANXA9	1.22669	4.93038	9.27935	3.37582e-12	3.13431e-09	17.5767
211714_x_at	TUBB	tubulin, beta, TUBB	-0.327791	12.1276	-3.00481	0.0042522	0.0679224	-2.43296
211715_s_at	BDH1	3-hydroxybutyrate dehydrogenase, type 1, BDH1	1.20368	6.68648	4.88488	1.23978e-05	0.00126622	3.05622
211719_x_at	FN1	fibronectin 1, FN1	-3.56398	8.14416	-4.14815	0.00013929	0.00726445	0.755453
211882_x_at	FUT6	fucosyltransferase 6 (alpha (1,3) fucosyltransferase), FUT6	0.319662	5.40576	3.46157	0.00115388	0.0310156	-1.22949
211899_s_at	TRAF4	TNF receptor-associated factor 4, TRAF4	0.765349	6.01978	5.71818	7.1652e-07	0.000110876	5.78883
211905_s_at	ITGB4	integrin, beta 4, ITGB4	0.371549	4.533	3.45582	0.00117366	0.0312831	-1.2453
211937_at	EIF4B	eukaryotic translation initiation factor 4B, EIF4B	0.602536	9.58092	3.3115	0.00178928	0.0404271	-1.63655
211943_x_at	TPT1	tumor protein, translationally-controlled 1, TPT1	0.339565	12.2678	3.75712	0.000473835	0.0172243	-0.397974
211972_x_at	RPLP0	ribosomal protein, large, P0, RPLP0	0.215173	12.7153	3.01834	0.00409661	0.0666574	-2.39888
212000_at	SUGP2	splicing factor, arginine/serine-rich 14, SFRS14	-0.351063	5.13772	-3.56822	0.000840143	0.0249612	-0.933834
212001_at	SUGP2	Splicing factor, arginine/serine-rich 14, SFRS14	-0.641775	7.36812	-5.28116	3.2306e-06	0.000397075	4.34334
212014_x_at	CD44	CD44 molecule (Indian blood group), CD44	-1.44236	8.93319	-2.97042	0.00467277	0.071661	-2.51909
212046_x_at	MAPK3	mitogen-activated protein kinase 3, MAPK3	0.288025	7.61069	4.17555	0.000127614	0.0068462	0.838278
212047_s_at	RNF167	ring finger protein 167, RNF167	0.263719	8.61258	2.80686	0.00725879	0.0939011	-2.91937
212052_s_at	TBC1D9B	TBC1 domain family, member 9B (with GRAM domain), TBC1D9B	0.415036	8.11534	3.86911	0.000335392	0.0134416	-0.073416
212053_at	PDXDC1	pyridoxal-dependent decarboxylase domain containing 1, PDXDC1	0.546447	8.08651	3.14467	0.00288069	0.053864	-2.07592
212063_at	CD44	CD44 molecule (Indian blood group), CD44	-2.5922	8.78821	-4.26522	9.56802e-05	0.00564032	1.11101
212069_s_at	BAT2L1	KIAA0515, KIAA0515	0.341953	7.44847	2.89412	0.0057483	0.0812161	-2.70777
212077_at	CALD1	caldesmon 1, CALD1	-2.621	7.53001	-3.31281	0.0017825	0.0403654	-1.63304
212093_s_at	MTUS1	mitochondrial tumor suppressor 1, MTUS1	0.59262	6.10523	3.65934	0.000638399	0.0211092	-0.677235
212096_s_at	MTUS1	mitochondrial tumor suppressor 1, MTUS1	1.30764	6.41949	3.62681	0.000704409	0.0225199	-0.769253
212097_at	CAV1	caveolin 1, caveolae protein, 22kDa, CAV1	-2.43026	8.90375	-3.28552	0.00192858	0.0422147	-1.7059
212114_at	ATXN7L3B	hypothetical LOC552889, LOC552889	0.405201	8.47693	2.8091	0.00721582	0.0936459	-2.914
212117_at	RHOQ	ras homolog gene family, member Q, RHOQ	-0.930406	7.57278	-4.23677	0.00010486	0.0059916	1.02421
212119_at	RHOQ	ras homolog gene family, member Q, RHOQ	-0.903004	7.73577	-3.79749	0.000418551	0.0158	-0.281554
212120_at	RHOQ	ras homolog gene family, member Q, RHOQ	-1.00879	8.15353	-3.2357	0.00222494	0.0458211	-1.83796
212128_s_at	DAG1	dystroglycan 1 (dystrophin-associated glycoprotein 1), DAG1	0.46906	6.67358	3.55353	0.000877905	0.0257359	-0.974855
212135_s_at	ATP2B4	ATPase, Ca++ transporting, plasma membrane 4, ATP2B4	-0.797357	8.03072	-3.28212	0.00194752	0.0424675	-1.71494
212136_at	ATP2B4	ATPase, Ca++ transporting, plasma membrane 4, ATP2B4	-1.14034	7.1985	-3.33182	0.00168701	0.0393219	-1.58206
212163_at	KIDINS220	kinase D-interacting substrate of 220 kDa, KIDINS220	-0.48125	7.12536	-3.37273	0.00149773	0.0362366	-1.47175
212174_at	AK2	adenylate kinase 2, AK2	-0.726328	8.15268	-3.16669	0.00270718	0.0520036	-2.01877
212218_s_at	FASN	fatty acid synthase, FASN	0.586002	9.34142	2.80462	0.007302	0.094039	-2.92474
212233_at	MAP1B	microtubule-associated protein 1B, MAP1B	-2.65557	7.46435	-4.26761	9.49445e-05	0.00562679	1.11833
212234_at	ASXL1	additional sex combs like 1 (Drosophila), ASXL1	-0.465447	7.17638	-3.12754	0.0030229	0.0553941	-2.12022
212245_at	MCFD2	multiple coagulation factor deficiency 2, MCFD2	-0.786781	7.27449	-3.59197	0.000782343	0.0241427	-0.867293
212262_at	QKI	quaking homolog, KH domain RNA binding (mouse), QKI	-1.96702	7.06414	-8.37823	6.97492e-11	3.45382e-08	14.6755
212263_at	QKI	quaking homolog, KH domain RNA binding (mouse), QKI	-1.62301	6.03126	-8.00862	2.47004e-10	1.00072e-07	13.461
212265_at	QKI	quaking homolog, KH domain RNA binding (mouse), QKI	-2.39472	8.56761	-8.32891	8.25124e-11	3.91196e-08	14.5142
212268_at	SERPINB1	serpin peptidase inhibitor, clade B (ovalbumin), member 1, SERPINB1	1.35092	7.40391	3.62283	0.000712924	0.022662	-0.780484
212276_at	LPIN1	lipin 1, LPIN1	-0.654372	7.60975	-2.81393	0.00712395	0.093093	-2.9024
212284_x_at	TPT1	tumor protein, translationally-controlled 1, TPT1	0.268224	12.6054	3.3972	0.00139438	0.0347486	-1.40541
212288_at	FNBP1	formin binding protein 1, FNBP1	-0.817149	6.96244	-3.20367	0.00243763	0.048744	-1.92217
212298_at	NRP1	neuropilin 1, NRP1	-1.67056	5.76205	-3.05121	0.00374071	0.0630993	-2.31569
212300_at	TXLNA	taxilin alpha, TXLNA	-0.501309	7.15456	-3.71044	0.000546529	0.0190275	-0.531768
212310_at	MIA3	melanoma inhibitory activity family, member 3, MIA3	-0.299698	4.17596	-2.95142	0.00492147	0.0734539	-2.56639
212311_at	SEL1L3	KIAA0746 protein /// serine incorporator 2, KIAA0746 /// SERINC2	0.992733	6.38551	3.63529	0.00068658	0.0221726	-0.745287
212314_at	SEL1L3	KIAA0746 protein /// serine incorporator 2, KIAA0746 /// SERINC2	1.25847	6.75632	3.19077	0.00252863	0.049758	-1.95594
212317_at	TNPO3	transportin 3, TNPO3	-0.336198	7.62157	-3.31435	0.00177457	0.0403138	-1.62891
212318_at	TNPO3	transportin 3, TNPO3	-0.353777	7.85493	-3.09403	0.00332047	0.0587222	-2.20644
212320_at	TUBB	tubulin, beta, TUBB	-0.479065	11.0758	-4.27292	9.33339e-05	0.00559075	1.13455
212322_at	SGPL1	sphingosine-1-phosphate lyase 1, SGPL1	0.659609	6.89919	3.96031	0.000252342	0.0112459	0.194427
212333_at	FAM98A	family with sequence similarity 98, member A, FAM98A	-0.477265	8.31326	-3.26223	0.00206215	0.0439175	-1.76779
212336_at	EPB41L1	erythrocyte membrane protein band 4.1-like 1, EPB41L1	1.01673	5.63022	4.49005	4.60457e-05	0.00336406	1.80538
212338_at	MYO1D	myosin ID, MYO1D	1.41497	4.29201	4.72543	2.11416e-05	0.00190728	2.54673
212339_at	EPB41L1	erythrocyte membrane protein band 4.1-like 1, EPB41L1	1.06047	6.21728	5.61074	1.03937e-06	0.00015237	5.43151
212360_at	AMPD2	adenosine monophosphate deaminase 2 (isoform L), AMPD2	-0.604749	7.50874	-4.28232	9.05425e-05	0.00545286	1.16333
212363_x_at	ACTG1	actin, gamma 1, ACTG1	-0.343045	12.6392	-2.76727	0.00805885	0.0995655	-3.01387
212394_at	KIAA0090	KIAA0090, KIAA0090	-0.326969	6.17393	-3.28984	0.0019047	0.0421725	-1.69438
212397_at	RDX	radixin, RDX	-1.52177	8.21564	-3.49823	0.00103518	0.0287617	-1.12845
212398_at	RDX	radixin, RDX	-0.810026	7.09206	-2.77639	0.00786762	0.0983448	-2.99218
212400_at	FAM102A	family with sequence similarity 102, member A, FAM102A	0.533657	7.23295	3.4659	0.00113921	0.0307697	-1.21758
212419_at	ZCCHC24	chromosome 10 open reading frame 56, C10orf56	-0.916014	6.66502	-3.74092	0.000497948	0.0177249	-0.444521
212423_at	ZCCHC24	chromosome 10 open reading frame 56, C10orf56	-0.980429	6.41071	-3.9966	0.000225167	0.0103238	0.301843
212426_s_at	YWHAQ	tyrosine 3-monooxygenase/tryptophan 5-monooxygenase activation protein, theta polypeptide, YWHAQ	-0.423012	10.2653	-2.92842	0.00523902	0.0762576	-2.62336
212439_at	IP6K1	inositol hexaphosphate kinase 1, IHPK1	-0.238561	7.38903	-3.19624	0.00248966	0.0491818	-1.94163
212443_at	NBEAL2	neurobeachin-like 2, NBEAL2	0.655671	5.73146	3.62037	0.000718229	0.0227657	-0.787413
212451_at	SECISBP2L	KIAA0256 gene product, KIAA0256	-0.402219	5.41267	-2.76891	0.00802425	0.0994118	-3.00999
212463_at	CD59	CD59 molecule, complement regulatory protein, CD59	-0.797292	7.27064	-3.1462	0.0028683	0.0537546	-2.07196
212464_s_at	FN1	fibronectin 1, FN1	-3.41841	8.40558	-4.14415	0.00014108	0.00731091	0.743373
212468_at	SPAG9	sperm associated antigen 9, SPAG9	-0.28274	4.10901	-2.87077	0.00612092	0.0845582	-2.76483
212470_at	SPAG9	sperm associated antigen 9, SPAG9	-0.706656	6.92658	-3.92387	0.000282819	0.0120487	0.0870248
212482_at	RMND5A	required for meiotic nuclear division 5 homolog A (S. cerevisiae), RMND5A	0.523945	7.10382	2.85194	0.00643778	0.0873648	-2.81063
212504_at	DIP2C	DIP2 disco-interacting protein 2 homolog C (Drosophila), DIP2C	-0.394415	7.11618	-3.60312	0.000756536	0.0236283	-0.835965
212510_at	GPD1L	glycerol-3-phosphate dehydrogenase 1-like, GPD1L	0.565204	7.18788	3.0236	0.00403768	0.0663018	-2.38562
212517_at	ATRN	attractin, ATRN	-0.49335	6.42368	-3.38091	0.00146241	0.0358099	-1.44962
212526_at	SPG20	spastic paraplegia 20 (Troyer syndrome), SPG20	-1.07533	5.70633	-4.16688	0.000131203	0.00696094	0.812033
212531_at	LCN2	lipocalin 2, LCN2	1.94355	5.81136	5.59538	1.09605e-06	0.000159629	5.38051
212541_at	FLAD1	FAD1 flavin adenine dinucleotide synthetase homolog (S. cerevisiae), FLAD1	0.616723	6.86566	4.78101	1.75619e-05	0.00163737	2.72372
212560_at	SORL1	sortilin-related receptor, L(DLR class) A repeats-containing, SORL1	1.98531	5.44608	4.56302	3.62203e-05	0.00279272	2.03374
212561_at	DENND5A	RAB6 interacting protein 1, RAB6IP1	-1.1333	8.05526	-4.249	0.000100814	0.00585012	1.06148
212566_at	MAP4	microtubule-associated protein 4, MAP4	-0.776366	8.56438	-3.61861	0.000722052	0.0228544	-0.792374
212567_s_at	MAP4	microtubule-associated protein 4, MAP4	-0.409201	7.63378	-3.16873	0.0026916	0.0517488	-2.01346
212582_at	OSBPL8	oxysterol binding protein-like 8, OSBPL8	-0.715838	8.32688	-3.22934	0.0022657	0.0462755	-1.85471
212585_at	OSBPL8	oxysterol binding protein-like 8, OSBPL8	-0.603349	6.53497	-2.79552	0.00748005	0.0953536	-2.94653
212593_s_at	PDCD4	programmed cell death 4 (neoplastic transformation inhibitor), PDCD4	0.872928	7.12224	3.49019	0.00106015	0.0293192	-1.15065
212594_at	PDCD4	programmed cell death 4 (neoplastic transformation inhibitor), PDCD4	0.652415	4.49067	2.80973	0.00720378	0.0935442	-2.91249
212595_s_at	DAZAP2	DAZ associated protein 2, DAZAP2	0.603764	8.87829	3.48124	0.00108867	0.0298755	-1.17536
212600_s_at	UQCRC2	ubiquinol-cytochrome c reductase core protein II, UQCRC2	0.524635	9.06741	3.32341	0.00172867	0.0399584	-1.60465
212607_at	AKT3	v-akt murine thymoma viral oncogene homolog 3 (protein kinase B, gamma), AKT3	-1.38539	7.23023	-4.72792	2.09664e-05	0.00189916	2.55467
212609_s_at	AKT3	V-akt murine thymoma viral oncogene homolog 3 (protein kinase B, gamma), AKT3	-0.764766	5.06837	-3.78642	0.000433057	0.0162104	-0.313538
212611_at	DTX4	deltex 4 homolog (Drosophila), DTX4	1.00634	6.01567	6.53087	4.21119e-08	9.47857e-06	8.51547
212615_at	CHD9	chromodomain helicase DNA binding protein 9, CHD9	-0.595109	5.11935	-4.11028	0.000157154	0.0078544	0.641362
212616_at	CHD9	chromodomain helicase DNA binding protein 9, CHD9	-0.57518	7.07371	-3.36261	0.00154261	0.0370503	-1.49914
212624_s_at	CHN1	chimerin (chimaerin) 1, CHN1	-0.841138	6.99741	-3.19754	0.00248052	0.0490884	-1.93824
212635_at	TNPO1	transportin 1, TNPO1	-0.692884	7.887	-4.5746	3.48627e-05	0.00273537	2.07011
212636_at	QKI	quaking homolog, KH domain RNA binding (mouse), QKI	-1.40726	4.38226	-4.00953	0.000216182	0.00999415	0.34025
212646_at	RFTN1	raftlin, lipid raft linker 1, RFTN1	-2.09642	7.25362	-4.51826	4.19713e-05	0.00309724	1.8935
212656_at	TSFM	Ts translation elongation factor, mitochondrial, TSFM	0.487569	8.07912	4.22401	0.000109251	0.00617876	0.985357
212663_at	FKBP15	FK506 binding protein 15, 133kDa, FKBP15	-0.230016	7.78806	-3.05644	0.00368686	0.0624273	-2.30241
212667_at	SPARC	secreted protein, acidic, cysteine-rich (osteonectin), SPARC	-2.61011	5.88486	-4.21679	0.000111812	0.00627281	0.963411
212692_s_at	LRBA	LPS-responsive vesicle trafficking, beach and anchor containing, LRBA	0.596952	6.70628	3.20065	0.00245867	0.0489165	-1.93009
212702_s_at	BICD2	bicaudal D homolog 2 (Drosophila), BICD2	-0.735873	6.48656	-6.61199	3.17076e-08	7.51639e-06	8.7887
212715_s_at	MICAL3	microtubule associated monoxygenase, calponin and LIM domain containing 3, MICAL3	-0.523022	5.46327	-2.90525	0.00557828	0.0792735	-2.68046
212727_at	DLG3	discs, large homolog 3 (neuroendocrine-dlg, Drosophila), DLG3	0.771724	6.9814	5.4409	1.86723e-06	0.000250647	4.8691
212728_at	DLG3	discs, large homolog 3 (neuroendocrine-dlg, Drosophila), DLG3	0.737091	6.30481	5.50822	1.48079e-06	0.000205857	5.09165
212729_at	DLG3	discs, large homolog 3 (neuroendocrine-dlg, Drosophila), DLG3	0.788691	5.80663	5.99176	2.76849e-07	4.8575e-05	6.70306
212730_at	SYNM	desmuslin, DMN	-1.10546	6.78504	-3.2677	0.00203002	0.0436136	-1.75328
212746_s_at	CEP170	centrosomal protein 170kDa, CEP170	-0.898508	6.84162	-7.30258	2.84331e-09	8.67909e-07	11.1107
212752_at	CLASP1	cytoplasmic linker associated protein 1, CLASP1	-0.360508	6.44214	-2.92417	0.00529973	0.076784	-2.63385
212791_at	C1orf216	chromosome 1 open reading frame 216, C1orf216	-0.547591	7.16474	-3.52581	0.000953633	0.0272085	-1.05201
212813_at	JAM3	junctional adhesion molecule 3 /// hypothetical protein LOC100133502, JAM3 /// LOC100133502	-1.12665	7.56542	-3.30559	0.00182007	0.0408014	-1.65234
212818_s_at	ASB1	ankyrin repeat and SOCS box-containing 1, ASB1	-0.342818	7.1214	-3.49847	0.00103442	0.0287617	-1.12777
212822_at	HEG1	HEG homolog 1 (zebrafish), HEG1	-0.692801	7.02184	-3.12548	0.00304048	0.0556249	-2.12555
212823_s_at	PLEKHG3	pleckstrin homology domain containing, family G (with RhoGef domain) member 3, PLEKHG3	0.398597	6.58164	3.66243	0.000632432	0.0210022	-0.668449
212829_at	PIP4K2A	phosphatidylinositol-5-phosphate 4-kinase, type II, alpha, PIP4K2A	-0.867167	8.02479	-3.91283	0.000292729	0.012354	0.0545973
212869_x_at	TPT1	tumor protein, translationally-controlled 1, TPT1	0.265348	12.984	3.45031	0.0011929	0.0315318	-1.26041
212918_at	RECQL	RecQ protein-like (DNA helicase Q1-like), RECQL	-0.581514	6.95726	-3.06716	0.0035787	0.0613889	-2.27513
212925_at	C19orf21	chromosome 19 open reading frame 21, C19orf21	0.851882	7.48536	7.84804	4.29324e-10	1.67836e-07	12.9296
212935_at	MCF2L	MCF.2 cell line derived transforming sequence-like, MCF2L	0.585107	6.84019	6.3217	8.75158e-08	1.75686e-05	7.81124
212962_at	SYDE1	synapse defective 1, Rho GTPase, homolog 1 (C. elegans), SYDE1	-0.472285	6.13007	-4.11132	0.000156632	0.0078544	0.644507
212978_at	LRRC8B	leucine rich repeat containing 8 family, member B, LRRC8B	0.457205	5.72373	2.79054	0.00757919	0.0961772	-2.95843
213002_at	MARCKS	myristoylated alanine-rich protein kinase C substrate, MARCKS	-0.772779	6.74541	-2.88599	0.00587554	0.0825503	-2.72766
213010_at	PRKCDBP	protein kinase C, delta binding protein, PRKCDBP	-1.23224	6.37276	-3.2409	0.00219209	0.0453613	-1.82423
213050_at	COBL	cordon-bleu homolog (mouse), COBL	0.960988	5.20416	4.41249	5.93448e-05	0.00405638	1.56423
213062_at	NTAN1	N-terminal asparagine amidase, NTAN1	-0.479459	6.92968	-3.31924	0.00174963	0.0402344	-1.61581
213066_at	RUSC2	RUN and SH3 domain containing 2, RUSC2	-0.247833	7.03512	-3.06311	0.00361921	0.0618457	-2.28544
213069_at	HEG1	HEG homolog 1 (zebrafish), HEG1	-1.61451	6.78306	-3.57723	0.000817755	0.024713	-0.908626
213076_at	ITPKC	inositol 1,4,5-trisphosphate 3-kinase C, ITPKC	0.22374	6.62091	3.64875	0.000659208	0.02157	-0.707241
213078_x_at	LPCAT4	1-acylglycerol-3-phosphate O-acyltransferase 7 (lysophosphatidic acid acyltransferase, eta), AGPAT7	0.356894	6.1083	3.12819	0.00301742	0.0553392	-2.11855
213093_at	PRKCA	protein kinase C, alpha, PRKCA	-1.46948	7.08465	-3.45312	0.00118305	0.0314468	-1.2527
213099_at	ANGEL1	angel homolog 1 (Drosophila), ANGEL1	0.293629	7.4417	3.67956	0.000600392	0.0203321	-0.619792
213101_s_at	ACTR3	ARP3 actin-related protein 3 homolog (yeast), ACTR3	-0.363469	10.9189	-2.91165	0.00548255	0.078615	-2.66472
213102_at	ACTR3	ARP3 actin-related protein 3 homolog (yeast), ACTR3	-0.785489	8.85593	-4.31879	8.04713e-05	0.00503692	1.27515
213111_at	PIKFYVE	phosphatidylinositol-3-phosphate/phosphatidylinositol 5-kinase, type III, PIP5K3	-0.573602	5.68119	-3.17271	0.00266147	0.0514502	-2.0031
213113_s_at	SLC43A3	solute carrier family 43, member 3, SLC43A3	-1.59146	8.1177	-3.8998	0.000304868	0.0126506	0.0163554
213154_s_at	BICD2	bicaudal D homolog 2 (Drosophila), BICD2	-1.09192	6.72035	-6.20873	1.29873e-07	2.4948e-05	7.43131
213164_at	SLC5A3	solute carrier family 5 (inositol transporters), member 3, SLC5A3	-0.892683	7.70941	-3.0027	0.0042769	0.068268	-2.43825
213172_at	TTC9	tetratricopeptide repeat domain 9, TTC9	0.260026	3.56039	2.77038	0.0079932	0.0991718	-3.00649
213174_at	TTC9	tetratricopeptide repeat domain 9, TTC9	0.421706	6.014	3.122	0.00307029	0.0559363	-2.13452
213198_at	ACVR1B	activin A receptor, type IB, ACVR1B	0.436745	7.54065	3.20337	0.00243978	0.048744	-1.92298
213207_s_at	GOSR2	golgi SNAP receptor complex member 2, GOSR2	-0.175614	6.04237	-2.87883	0.00598993	0.0835057	-2.74518
213210_at	TAF6L	TAF6-like RNA polymerase II, p300/CBP-associated factor (PCAF)-associated factor, 65kDa, TAF6L	0.212613	5.49254	2.94202	0.005049	0.0746067	-2.58971
213242_x_at	KIAA0284	KIAA0284, KIAA0284	0.389639	8.29865	2.96314	0.00476663	0.0723534	-2.53724
213249_at	FBXL7	F-box and leucine-rich repeat protein 7, FBXL7	-0.657084	5.98297	-2.80484	0.00729774	0.094039	-2.92421
213262_at	SACS	spastic ataxia of Charlevoix-Saguenay (sacsin), SACS	-1.80191	5.96874	-6.47844	5.05891e-08	1.09444e-05	8.33888
213272_s_at	TMEM159	transmembrane protein 159, TMEM159	0.312897	6.10639	2.8909	0.00579847	0.081725	-2.71566
213279_at	DHRS1	dehydrogenase/reductase (SDR family) member 1, DHRS1	0.454452	7.37162	3.01523	0.00413193	0.0669613	-2.40673
213285_at	TMEM30B	transmembrane protein 30B, TMEM30B	2.61743	4.83937	7.72606	6.54189e-10	2.38972e-07	12.5245
213302_at	PFAS	phosphoribosylformylglycinamidine synthase (FGAR amidotransferase), PFAS	-0.857807	7.82866	-4.57007	3.53876e-05	0.00276681	2.05588
213331_s_at	NEK1	NIMA (never in mitosis gene a)-related kinase 1, NEK1	-0.493067	5.1952	-3.28949	0.00190665	0.0421725	-1.69533
213334_x_at	HAUS7	three prime repair exonuclease 2 /// UCHL5 interacting protein, TREX2 /// UCHL5IP	-0.473341	7.19212	-3.48478	0.00107731	0.0296366	-1.16559
213338_at	TMEM158	transmembrane protein 158, TMEM158	-1.57533	7.13428	-3.3791	0.00147014	0.0358416	-1.45451
213346_at	C13orf27	chromosome 13 open reading frame 27, C13orf27	-0.619694	7.32329	-2.90737	0.0055464	0.079165	-2.67525
213358_at	KIAA0802	KIAA0802, KIAA0802	-1.15948	7.24214	-3.33738	0.00166003	0.0390269	-1.56712
213372_at	PAQR3	progestin and adipoQ receptor family member III, PAQR3	-0.541983	4.35841	-2.79608	0.00746902	0.0953219	-2.9452
213384_x_at	PLCB3	phospholipase C, beta 3 (phosphatidylinositol-specific), PLCB3	0.298393	6.36223	3.07977	0.00345523	0.0601506	-2.24294
213412_at	TJP3	tight junction protein 3 (zona occludens 3), TJP3	0.905665	5.92005	8.54515	3.95591e-11	2.20374e-08	15.2197
213416_at	ITGA4	integrin, alpha 4 (antigen CD49D, alpha 4 subunit of VLA-4 receptor), ITGA4	-1.20485	4.75607	-2.79826	0.0074261	0.0950464	-2.93998
213421_x_at	PRSS3	protease, serine, 3, PRSS3	1.69126	6.44381	3.24025	0.00219616	0.0453961	-1.82594
213434_at	STX2	syntaxin 2, STX2	-0.633641	7.38574	-4.59141	3.29805e-05	0.00266738	2.12295
213466_at	RAB40C	RAB40C, member RAS oncogene family, RAB40C	0.248173	5.52029	3.45586	0.0011735	0.0312831	-1.24517
213474_at	KCTD7	Transcribed locus, ---	-0.516638	6.18472	-4.1253	0.000149816	0.00760447	0.686561
213480_at	VAMP4	vesicle-associated membrane protein 4, VAMP4	-0.399434	6.01075	-2.99983	0.00431087	0.0685108	-2.44548
213505_s_at	SUGP2	splicing factor, arginine/serine-rich 14, SFRS14	-0.355742	7.30691	-3.28775	0.00191624	0.0421929	-1.69997
213506_at	F2RL1	coagulation factor II (thrombin) receptor-like 1, F2RL1	1.94816	5.22441	3.51475	0.000985568	0.0279478	-1.0827
213512_at	C14orf79	chromosome 14 open reading frame 79, C14orf79	0.196288	6.40273	2.77666	0.00786209	0.0983448	-2.99155
213540_at	HSD17B8	hydroxysteroid (17-beta) dehydrogenase 8, HSD17B8	0.575028	7.25195	2.80301	0.00733327	0.0941829	-2.92861
213572_s_at	SERPINB1	serpin peptidase inhibitor, clade B (ovalbumin), member 1, SERPINB1	1.12733	5.44916	2.94884	0.00495618	0.073724	-2.57279
213573_at	KPNB1	Transcribed locus, ---	-0.597383	7.28151	-3.14111	0.00290975	0.0540241	-2.08515
213574_s_at	KPNB1	Transcribed locus, ---	-0.619136	8.92599	-3.01943	0.00408434	0.0665828	-2.39613
213590_at	SLC16A5	solute carrier family 16, member 5 (monocarboxylic acid transporter 6) /// similar to MCT, LOC100133772 /// SLC16A5	0.585821	5.70319	3.15178	0.00282353	0.0532741	-2.05749
213633_at	SH3BP1	SH3-domain binding protein 1 /// pyridoxal (pyridoxine, vitamin B6) phosphatase, PDXP /// SH3BP1	0.323301	6.62043	3.3136	0.00177842	0.0403138	-1.63091
213644_at	CCDC46	coiled-coil domain containing 46, CCDC46	-0.235343	3.70242	-2.89864	0.00567868	0.0804438	-2.69669
213651_at	INPP5J	phosphatidylinositol (4,5) bisphosphate 5-phosphatase, A, PIB5PA	0.205294	6.39737	2.87304	0.00608375	0.0844316	-2.7593
213667_at	SRCAP	Snf2-related CREBBP activator protein, SRCAP	0.488562	6.8262	3.44629	0.00120712	0.0316824	-1.27144
213693_s_at	MUC1	mucin 1, cell surface associated, MUC1	0.800264	6.43155	3.06281	0.00362223	0.0618499	-2.28621
213713_s_at	GLB1L2	galactosidase, beta 1-like 2, GLB1L2	0.71924	7.4409	3.28208	0.00194775	0.0424675	-1.71505
213724_s_at	PDK2	pyruvate dehydrogenase kinase, isozyme 2, PDK2	0.289467	6.333	3.1035	0.00323373	0.0576919	-2.18215
213746_s_at	FLNA	filamin A, alpha (actin binding protein 280), FLNA	-1.01183	8.54638	-3.43963	0.00123104	0.0319712	-1.28968
213848_at	DUSP7	MRNA; cDNA DKFZp586F2224 (from clone DKFZp586F2224), ---	-1.23456	6.41326	-6.4489	5.60959e-08	1.17923e-05	8.2394
213892_s_at	APRT	adenine phosphoribosyltransferase, APRT	0.725675	8.8324	3.69385	0.000574862	0.019705	-0.579109
213912_at	TBC1D30	TBC1 domain family, member 30 /// hypothetical gene supported by AK123272, FLJ41278 /// TBC1D30	0.631622	4.6854	6.449	5.60752e-08	1.17923e-05	8.23976
213913_s_at	TBC1D30	TBC1 domain family, member 30, TBC1D30	0.65246	3.81239	5.99412	2.74579e-07	4.85591e-05	6.71098
213929_at	EXPH5	CDNA clone IMAGE:4733238, ---	0.612343	3.93168	3.47298	0.00111561	0.0303531	-1.19811
213975_s_at	LYZ	lysozyme (renal amyloidosis), LYZ	1.90571	4.00468	3.15857	0.00277002	0.0525313	-2.03989
214006_s_at	GGCX	gamma-glutamyl carboxylase, GGCX	0.252656	6.79787	3.03274	0.00393702	0.0653137	-2.36252
214007_s_at	TWF1	twinfilin, actin-binding protein, homolog 1 (Drosophila), TWF1	0.871908	6.65851	3.13135	0.00299073	0.0550764	-2.11039
214051_at	TMSB15B	thymosin-like 8 /// thymosin beta15b, MGC39900 /// TMSL8	-0.964842	6.69487	-2.80437	0.00730681	0.094039	-2.92534
214079_at	DHRS2	dehydrogenase/reductase (SDR family) member 2, DHRS2	1.0408	4.70913	3.31652	0.0017635	0.0403138	-1.62311
214085_x_at	GLIPR1	GLI pathogenesis-related 1 (glioma), GLIPR1	-1.44849	7.34802	-3.25743	0.00209074	0.0439924	-1.78051
214088_s_at	FUT3	fucosyltransferase 3 (galactoside 3(4)-L-fucosyltransferase, Lewis blood group), FUT3	0.439255	5.94562	4.14645	0.000140047	0.00727429	0.750324
214092_x_at	SUGP2	splicing factor, arginine/serine-rich 14, SFRS14	-0.437976	7.67622	-3.48793	0.00106729	0.0294336	-1.15689
214099_s_at	PDE4DIP	phosphodiesterase 4D interacting protein (myomegalin), PDE4DIP	-0.443246	6.09741	-2.85914	0.00631492	0.0862497	-2.79315
214106_s_at	GMDS	GDP-mannose 4,6-dehydratase, GMDS	0.594689	6.3041	3.38628	0.00143963	0.0355253	-1.43505
214109_at	LRBA	LPS-responsive vesicle trafficking, beach and anchor containing, LRBA	0.562989	6.0398	3.31397	0.00177655	0.0403138	-1.62994
214153_at	ELOVL5	ELOVL family member 5, elongation of long chain fatty acids (FEN1/Elo2, SUR4/Elo3-like, yeast), ELOVL5	-0.303425	5.32308	-3.66679	0.000624132	0.0208509	-0.656087
214154_s_at	PKP2	plakophilin 2, PKP2	0.42759	4.75305	5.80812	5.24422e-07	8.28772e-05	6.08879
214157_at	GNAS	GNAS complex locus, GNAS	1.19734	5.21096	4.52262	4.13734e-05	0.00307308	1.90715
214199_at	SFTPD	surfactant, pulmonary-associated protein D, SFTPD	0.155065	4.47564	3.28582	0.0019269	0.0422147	-1.7051
214231_s_at	KIAA0564	KIAA0564, KIAA0564	0.237937	3.81059	3.09793	0.00328445	0.0582703	-2.19643
214247_s_at	DKK3	dickkopf homolog 3 (Xenopus laevis), DKK3	-1.90011	5.56322	-2.92231	0.00532656	0.0769778	-2.63845
214251_s_at	NUMA1	nuclear mitotic apparatus protein 1, NUMA1	0.485252	5.47512	2.79093	0.00757155	0.0961772	-2.95752
214264_s_at	C14orf143	chromosome 14 open reading frame 143, C14orf143	0.666395	6.90087	3.56448	0.000849611	0.0251135	-0.944292
214274_s_at	ACAA1	acetyl-Coenzyme A acyltransferase 1 (peroxisomal 3-oxoacyl-Coenzyme A thiolase), ACAA1	0.561475	6.64942	3.30582	0.00181887	0.0408014	-1.65173
214295_at	KIAA0485	KIAA0485 protein, KIAA0485	0.397939	4.15666	3.77261	0.000451831	0.0166691	-0.353364
214327_x_at	TPT1	tumor protein, translationally-controlled 1, TPT1	0.196754	11.67	2.98272	0.00451812	0.0702863	-2.48837
214347_s_at	DDC	dopa decarboxylase (aromatic L-amino acid decarboxylase), DDC	0.35521	4.14349	3.20565	0.002424	0.0485302	-1.917
214382_at	UNC93A	unc-93 homolog A (C. elegans), UNC93A	0.473859	4.32504	2.80762	0.00724425	0.0937965	-2.91756
214433_s_at	SELENBP1	selenium binding protein 1, SELENBP1	0.97959	5.47515	3.1158	0.00312423	0.0564616	-2.15051
214440_at	NAT1	N-acetyltransferase 1 (arylamine N-acetyltransferase), NAT1	0.536598	6.13273	2.76553	0.00809577	0.0997226	-3.018
214449_s_at	RHOQ	ras homolog gene family, member Q, RHOQ	-0.710617	5.62592	-3.75609	0.000475333	0.0172291	-0.400935
214483_s_at	ARFIP1	ADP-ribosylation factor interacting protein 1 (arfaptin 1), ARFIP1	0.446565	5.52347	3.56051	0.000859752	0.0252742	-0.955363
214493_s_at	INADL	InaD-like (Drosophila), INADL	0.27867	4.09682	4.14125	0.000142391	0.00734787	0.734624
214501_s_at	H2AFY	H2A histone family, member Y, H2AFY	0.639476	8.82388	4.59018	3.31141e-05	0.00266738	2.1191
214505_s_at	FHL1	four and a half LIM domains 1, FHL1	-0.914287	6.63082	-2.96539	0.00473743	0.0721559	-2.53163
214519_s_at	RLN2	relaxin 2, RLN2	0.374671	4.29545	3.38125	0.00146096	0.0358099	-1.4487
214543_x_at	QKI	quaking homolog, KH domain RNA binding (mouse), QKI	-0.398428	6.48698	-4.35314	7.19888e-05	0.00458322	1.38084
214549_x_at	SPRR1A	small proline-rich protein 1A, SPRR1A	0.440242	6.41246	4.06711	0.000180228	0.00874951	0.511931
214550_s_at	TNPO3	transportin 3, TNPO3	-0.418992	7.38202	-3.11667	0.00311655	0.0564562	-2.14825
214599_at	IVL	involucrin, IVL	0.291631	4.84988	3.33684	0.00166263	0.0390269	-1.56857
214625_s_at	MINK1	misshapen-like kinase 1 (zebrafish), MINK1	0.200808	6.76345	3.23185	0.00224955	0.0460299	-1.84811
214629_x_at	RTN4	reticulon 4, RTN4	-0.685363	10.186	-3.56982	0.000836116	0.0249612	-0.929351
214665_s_at	CHP	calcium binding protein P22, CHP	0.378466	9.0241	3.04316	0.00382507	0.0642791	-2.33612
214682_at	LOC399491	LOC399491 protein, LOC399491	-0.248784	6.25635	-2.81026	0.00719375	0.093523	-2.91123
214688_at	TLE4	transducin-like enhancer of split 4 (E(sp1) homolog, Drosophila), TLE4	-0.263257	3.43411	-4.14791	0.000139399	0.00726445	0.754713
214696_at	C17orf91	chromosome 17 open reading frame 91, C17orf91	-0.746575	5.72481	-3.42112	0.00129992	0.0330664	-1.34027
214697_s_at	ROD1	ROD1 regulator of differentiation 1 (S. pombe), ROD1	0.750307	5.68709	3.50088	0.00102704	0.0286069	-1.1211
214705_at	INADL	InaD-like (Drosophila), INADL	0.210401	3.12242	2.89189	0.00578299	0.0815585	-2.71323
214722_at	NOTCH2NL	Notch homolog 2 (Drosophila) N-terminal like, NOTCH2NL	-0.769495	8.49669	-3.13999	0.00291892	0.0540668	-2.08805
214724_at	DIXDC1	DIX domain containing 1, DIXDC1	-0.515554	6.18049	-3.06193	0.00363108	0.0619061	-2.28844
214734_at	EXPH5	exophilin 5, EXPH5	1.15418	6.19661	4.52625	4.08826e-05	0.00304678	1.91851
214752_x_at	FLNA	filamin A, alpha (actin binding protein 280), FLNA	-0.807013	9.69101	-3.2505	0.00213264	0.0445376	-1.79884
214763_at	ACOT11	acyl-CoA thioesterase 11, ACOT11	0.282972	6.59094	3.3452	0.00162274	0.0385496	-1.54607
214779_s_at	SGSM3	small G protein signaling modulator 3, SGSM3	0.23391	6.72557	3.3118	0.00178772	0.0404271	-1.63574
214797_s_at	CDK18	PCTAIRE protein kinase 3, PCTK3	0.432129	5.38158	3.3834	0.0014518	0.0356675	-1.44286
214798_at	ATP2C2	ATPase, Ca++ transporting, type 2C, member 2, ATP2C2	0.36443	5.05098	3.91587	0.000289963	0.0122604	0.0635376
214805_at	EIF4A1	Eukaryotic translation initiation factor 4A, isoform 1, EIF4A1	-0.583552	7.44889	-3.08343	0.00342012	0.059773	-2.23357
214806_at	BICD1	bicaudal D homolog 1 (Drosophila), BICD1	-0.391183	5.11813	-2.94763	0.00497255	0.0738226	-2.5758
214829_at	AASS	aminoadipate-semialdehyde synthase, AASS	-0.296822	3.92174	-3.07093	0.00354135	0.0610812	-2.26551
214875_x_at	APLP2	amyloid beta (A4) precursor-like protein 2, APLP2	0.798849	7.92703	3.28706	0.00192003	0.0421929	-1.70179
214894_x_at	MACF1	microtubule-actin crosslinking factor 1, MACF1	-0.94211	8.05246	-4.03004	0.000202646	0.00958716	0.401258
214927_at	ITGBL1	integrin, beta-like 1 (with EGF-like repeat domains), ITGBL1	-0.478326	5.13516	-2.93614	0.00513035	0.075359	-2.60427
214958_s_at	TMC6	transmembrane channel-like 6, TMC6	0.715911	6.53898	4.21527	0.000112359	0.00627491	0.958791
214965_at	SPATA2L	spermatogenesis associated 2-like, SPATA2L	0.397269	6.37917	3.01308	0.00415652	0.0672131	-2.41215
214991_s_at	PIGO	phosphatidylinositol glycan anchor biosynthesis, class O, PIGO	0.331406	5.91307	3.75065	0.000483329	0.0173744	-0.416579
214992_s_at	DNASE2	deoxyribonuclease II, lysosomal, DNASE2	0.50977	6.364	3.76725	0.000459339	0.0168222	-0.368827
215000_s_at	FEZ2	fasciculation and elongation protein zeta 2 (zygin II), FEZ2	-0.890082	8.82575	-3.6492	0.000658305	0.02157	-0.705958
215015_at	CCDC64	coiled-coil domain containing 64, CCDC64	0.16889	5.48074	3.14459	0.00288138	0.053864	-2.07615
215023_s_at	PEX1	peroxisome biogenesis factor 1, PEX1	0.380234	5.3933	3.3174	0.00175897	0.0403138	-1.62074
215037_s_at	BCL2L1	BCL2-like 1, BCL2L1	0.829328	6.68917	3.35404	0.00158155	0.0376917	-1.52225
215082_at	ELOVL5	ELOVL family member 5, elongation of long chain fatty acids (FEN1/Elo2, SUR4/Elo3-like, yeast), ELOVL5	-0.286652	6.07823	-2.90747	0.00554488	0.079165	-2.675
215097_at	CAPZB	capping protein (actin filament) muscle Z-line, beta, CAPZB	-0.143318	5.37483	-3.026	0.00401094	0.0661063	-2.37954
215107_s_at	TTC22	tetratricopeptide repeat domain 22, TTC22	0.11589	3.30123	3.03252	0.0039394	0.0653137	-2.36308
215127_s_at	RBMS1	RNA binding motif, single stranded interacting protein 1, RBMS1	-0.607535	7.60423	-3.09092	0.00334939	0.0589065	-2.2144
215143_at	DPY19L2P2	dpy-19-like 2 pseudogene 2 (C. elegans), DPY19L2P2	-0.709912	3.90898	-3.36252	0.001543	0.0370503	-1.49937
215165_x_at	UMPS	uridine monophosphate synthetase, UMPS	0.352898	8.36313	2.77547	0.00788683	0.0983448	-2.99439
215209_at	SEC24D	SEC24 related gene family, member D (S. cerevisiae), SEC24D	-0.151238	3.49422	-2.94497	0.00500866	0.0740598	-2.58239
215222_x_at	MACF1	microtubule-actin crosslinking factor 1, MACF1	-0.668927	8.02285	-3.87345	0.000330901	0.0132855	-0.0607361
215233_at	JMJD6	jumonji domain containing 6, JMJD6	-0.212241	5.71375	-3.1059	0.00321206	0.0574432	-2.17597
215243_s_at	GJB3	gap junction protein, beta 3, 31kDa, GJB3	1.01748	6.11807	7.054	6.76334e-09	1.93215e-06	10.2765
215248_at	GRB10	growth factor receptor-bound protein 10, GRB10	-0.343806	4.57385	-2.78431	0.00770507	0.0971109	-2.97332
215268_at	KIAA0754	hypothetical LOC643314, KIAA0754	-0.305425	3.48891	-2.80529	0.00728912	0.094039	-2.92314
215293_s_at	PGAP2	FGF receptor activating protein 1, FRAG1	0.401805	7.585	4.58312	3.38956e-05	0.00270716	2.09689
215299_x_at	SULT1A1	sulfotransferase family, cytosolic, 1A, phenol-preferring, member 1, SULT1A1	0.914692	7.00554	3.73759	0.000503044	0.0178492	-0.454067
215303_at	DCLK1	doublecortin-like kinase 1, DCLK1	-0.132278	3.57332	-3.16124	0.00274919	0.0523592	-2.03295
215342_s_at	RABGAP1L	RAB GTPase activating protein 1-like, RABGAP1L	0.574748	4.02614	4.25231	9.97454e-05	0.00581851	1.07158
215350_at	SYNE1	spectrin repeat containing, nuclear envelope 1, SYNE1	-0.158943	3.45891	-3.05289	0.00372337	0.062902	-2.31144
215380_s_at	GGCT	chromosome 7 open reading frame 24, C7orf24	0.68682	9.55707	4.76361	1.8613e-05	0.00172097	2.66825
215395_x_at	TRY6	trypsinogen C /// hypothetical protein LOC100134294, LOC100134294 /// TRY6	0.670393	6.68791	3.26929	0.00202073	0.0435592	-1.74905
215425_at	BTG3	BTG family, member 3, BTG3	0.424697	4.23785	3.10738	0.0031988	0.057252	-2.17217
215444_s_at	TRIM31	tripartite motif-containing 31, TRIM31	0.722869	5.24948	3.44449	0.00121351	0.0317624	-1.27635
215465_at	ABCA12	ATP-binding cassette, sub-family A (ABC1), member 12, ABCA12	0.332604	3.62198	2.7653	0.0081008	0.0997294	-3.01856
215471_s_at	MAP7	microtubule-associated protein 7, MAP7	1.02358	5.93358	8.18495	1.34925e-10	6.01306e-08	14.042
215493_x_at	BTN2A1	butyrophilin, subfamily 2, member A1, BTN2A1	-0.381945	7.41582	-3.62448	0.000709377	0.0226138	-0.775822
215519_x_at	SGSM3	small G protein signaling modulator 3, SGSM3	0.308233	6.2016	3.59526	0.000774642	0.0240074	-0.858055
215549_x_at	CTAGE9	CTAGE family member, LOC100142659	0.629085	6.39552	4.64396	2.77155e-05	0.00235719	2.28862
215649_s_at	MVK	mevalonate kinase, MVK	0.330551	5.98821	3.70269	0.000559601	0.0193028	-0.553911
215706_x_at	ZYX	zyxin, ZYX	-0.613189	8.92314	-2.85085	0.00645658	0.0874641	-2.81327
215726_s_at	CYB5A	cytochrome b5 type A (microsomal), CYB5A	1.12613	5.61508	3.59353	0.000778682	0.0240657	-0.862913
215729_s_at	VGLL1	vestigial like 1 (Drosophila), VGLL1	1.27689	3.42419	3.95935	0.000253106	0.0112494	0.19158
215731_s_at	MPHOSPH9	M-phase phosphoprotein 9, MPHOSPH9	-0.467613	5.09718	-2.96704	0.0047161	0.0720257	-2.52751
215743_at	NMT2	N-myristoyltransferase 2, NMT2	-0.329602	3.75718	-3.01227	0.00416579	0.0672168	-2.41419
215747_s_at	RCC1	regulator of chromosome condensation 1 /// SNHG3-RCC1, RCC1 /// SNHG3-RCC1	0.446104	7.43621	4.47268	4.87428e-05	0.0035251	1.75126
215807_s_at	PLXNB1	plexin B1, PLXNB1	0.709457	6.67278	5.53028	1.37233e-06	0.000194775	5.16466
215955_x_at	ARHGAP26	Rho GTPase activating protein 26, ARHGAP26	0.186798	4.87146	2.98749	0.00445939	0.0697323	-2.47642
215963_x_at	RPL3	similar to ribosomal protein L3, LOC642741	0.264536	12.1564	3.51365	0.000988803	0.0279613	-1.08575
216010_x_at	FUT3	fucosyltransferase 3 (galactoside 3(4)-L-fucosyltransferase, Lewis blood group), FUT3	0.522399	4.85249	4.21616	0.00011204	0.00627281	0.961484
216032_s_at	ERGIC3	ERGIC and golgi 3, ERGIC3	0.456343	9.65646	3.16308	0.0027349	0.052303	-2.02815
216033_s_at	FYN	FYN oncogene related to SRC, FGR, YES, FYN	-0.911094	5.91419	-2.99959	0.00431363	0.0685108	-2.44607
216060_s_at	DAAM1	dishevelled associated activator of morphogenesis 1, DAAM1	0.765276	5.45445	2.86967	0.00613902	0.084644	-2.76751
216202_s_at	SPTLC2	serine palmitoyltransferase, long chain base subunit 2, SPTLC2	0.691849	6.3709	2.92491	0.00528912	0.0767301	-2.63202
216232_s_at	GCN1L1	GCN1 general control of amino-acid synthesis 1-like 1 (yeast), GCN1L1	0.386779	7.00041	2.8894	0.00582196	0.0820043	-2.71934
216272_x_at	SYDE1	synapse defective 1, Rho GTPase, homolog 1 (C. elegans), SYDE1	-0.808623	7.36285	-5.82433	4.95709e-07	7.94668e-05	6.14292
216381_x_at	AKR7A3	aldo-keto reductase family 7, member A3 (aflatoxin aldehyde reductase), AKR7A3	0.387012	7.08198	3.3736	0.00149395	0.0362094	-1.46941
216389_s_at	DCAF11	WD repeat domain 23, WDR23	0.342694	6.51125	3.83929	0.000367872	0.014356	-0.160316
216434_at	TTC38	Hypothetical protein FLJ20699, FLJ20699	0.190009	6.41586	3.02292	0.0040452	0.0663699	-2.38732
216442_x_at	FN1	fibronectin 1, FN1	-3.14912	8.58523	-3.95054	0.000260186	0.0114779	0.165586
216483_s_at	C19orf10	chromosome 19 open reading frame 10, C19orf10	-0.464175	8.78731	-3.36021	0.0015534	0.0372599	-1.5056
216488_s_at	ATP11A	ATPase, class VI, type 11A, ATP11A	0.416823	5.21818	3.06991	0.00355137	0.0611554	-2.2681
216520_s_at	TPT1	tumor protein, translationally-controlled 1, TPT1	0.416808	12.3477	3.82427	0.000385355	0.0149308	-0.203946
216606_x_at	LYPLA2P1	lysophospholipase II pseudogene 1, LYPLA2P1	0.258218	8.06174	3.35834	0.00156191	0.0373033	-1.51066
216607_s_at	CYP51A1	cytochrome P450, family 51, subfamily A, polypeptide 1, CYP51A1	0.680987	7.64565	2.92839	0.00523944	0.0762576	-2.62343
216620_s_at	ARHGEF10	Rho guanine nucleotide exchange factor (GEF) 10, ARHGEF10	-0.830096	7.10937	-3.93552	0.000272708	0.0117312	0.121306
216627_s_at	B4GALT1	UDP-Gal:betaGlcNAc beta 1,4- galactosyltransferase, polypeptide 1, B4GALT1	0.235131	4.81315	3.08144	0.0034392	0.0600123	-2.23867
216641_s_at	LAD1	ladinin 1, LAD1	1.7573	6.82339	9.73961	7.43893e-13	8.28809e-10	19.0208
216693_x_at	HDGFRP3	hepatoma-derived growth factor, related protein 3, HDGFRP3	-1.18727	6.85003	-3.97957	0.000237543	0.0107802	0.251391
216699_s_at	KLK1	kallikrein 1, KLK1	0.296124	6.69208	3.56064	0.000859429	0.0252742	-0.955012
216836_s_at	ERBB2	v-erb-b2 erythroblastic leukemia viral oncogene homolog 2, neuro/glioblastoma derived oncogene homolog (avian), ERBB2	0.989595	7.82703	4.99232	8.63045e-06	0.000929046	3.40246
216905_s_at	ST14	suppression of tumorigenicity 14 (colon carcinoma), ST14	2.91728	5.14954	15.2477	8.0317e-20	3.57941e-16	34.0047
216969_s_at	KIF22	kinesin family member 22, KIF22	0.602323	6.05676	3.40592	0.00135921	0.0341084	-1.38169
216985_s_at	STX3	syntaxin 3, STX3	0.654618	4.86647	3.40499	0.00136293	0.0341238	-1.38423
216997_x_at	TLE4	transducin-like enhancer of split 4 (E(sp1) homolog, Drosophila), TLE4	-0.305324	3.4549	-3.10044	0.00326149	0.0580014	-2.18999
217007_s_at	ADAM15	ADAM metallopeptidase domain 15, ADAM15	0.554085	6.16705	3.8782	0.000326051	0.0132098	-0.0468479
217117_x_at	MUC3A	mucin 3A, cell surface associated, MUC3A	0.229561	6.69732	2.90857	0.00552838	0.0790685	-2.67229
217119_s_at	CXCR3	chemokine (C-X-C motif) receptor 3, CXCR3	0.344127	5.48903	2.92313	0.00531475	0.0769016	-2.63642
217149_x_at	TNK1	tyrosine kinase, non-receptor, 1, TNK1	0.427767	7.02433	5.37531	2.33944e-06	0.000299596	4.65281
217188_s_at	C14orf1	chromosome 14 open reading frame 1, C14orf1	0.90519	7.71479	6.26807	1.05558e-07	2.08154e-05	7.63082
217189_s_at	SMG7	Smg-7 homolog, nonsense mediated mRNA decay factor (C. elegans), SMG7	0.260186	6.07718	2.86964	0.00613961	0.084644	-2.76759
217200_x_at	CYB561	cytochrome b-561, CYB561	0.288461	7.43219	3.1631	0.00273477	0.052303	-2.0281
217223_s_at	BCR	breakpoint cluster region, BCR	0.52881	6.15746	5.13033	5.40494e-06	0.000624033	3.85029
217234_s_at	EZR	ezrin, EZR	0.861015	7.81137	3.00082	0.00429906	0.0684257	-2.44297
217270_s_at	DYRK1B	dual-specificity tyrosine-(Y)-phosphorylation regulated kinase 1B, DYRK1B	0.231276	6.42766	2.87092	0.00611858	0.0845582	-2.76448
217289_s_at	SLC37A4	solute carrier family 37 (glucose-6-phosphate transporter), member 4, SLC37A4	0.570979	7.14507	3.56441	0.000849778	0.0251135	-0.944475
217506_at	LOC339290	Hypothetical LOC400642, LOC400642	-0.506069	4.39744	-3.22784	0.00227545	0.0463472	-1.85867
217523_at	CD44	CD44 molecule (Indian blood group), CD44	-0.862361	5.00196	-3.39067	0.00142127	0.0351499	-1.42314
217540_at	FAM55C	Transcribed locus, ---	-0.400775	3.33295	-3.44423	0.00121445	0.0317624	-1.27706
217543_s_at	MBTPS1	membrane-bound transcription factor peptidase, site 1, MBTPS1	0.485433	7.48008	3.57968	0.000811766	0.0246775	-0.901764
217551_at	OR7E14P	similar to olfactory receptor, family 7, subfamily A, member 17, LOC441453	1.11403	4.73009	4.0216	0.000208112	0.00976284	0.376143
217650_x_at	ST3GAL2	ST3 beta-galactoside alpha-2,3-sialyltransferase 2, ST3GAL2	-0.356373	5.7035	-4.38148	6.56532e-05	0.00431549	1.46829
217710_x_at	ITPK1	inositol 1,3,4-triphosphate 5/6 kinase, ITPK1	0.1804	5.82225	2.77809	0.00783246	0.0982204	-2.98814
217744_s_at	PERP	PERP, TP53 apoptosis effector, PERP	2.01579	7.47647	4.31569	8.12842e-05	0.00507355	1.26562
217745_s_at	NAA50	N-acetyltransferase 13, NAT13	0.450056	8.1495	3.7641	0.000463797	0.0169423	-0.37789
217748_at	ADIPOR1	adiponectin receptor 1, ADIPOR1	0.371245	8.175	3.19546	0.00249523	0.0492482	-1.94369
217762_s_at	RAB31	RAB31, member RAS oncogene family, RAB31	-1.60832	6.95648	-3.28235	0.00194627	0.0424675	-1.71434
217763_s_at	RAB31	RAB31, member RAS oncogene family, RAB31	-1.52539	6.99751	-3.2508	0.00213082	0.0445376	-1.79805
217764_s_at	RAB31	RAB31, member RAS oncogene family, RAB31	-1.5251	7.47724	-3.12116	0.00307759	0.0559363	-2.1367
217766_s_at	TMEM50A	transmembrane protein 50A, TMEM50A	-0.428779	7.81516	-2.95691	0.00484842	0.0730472	-2.55275
217777_s_at	PTPLAD1	protein tyrosine phosphatase-like A domain containing 1, PTPLAD1	0.619846	7.9562	3.3924	0.0014141	0.0350506	-1.41845
217788_s_at	GALNT2	UDP-N-acetyl-alpha-D-galactosamine:polypeptide N-acetylgalactosaminyltransferase 2 (GalNAc-T2), GALNT2	-0.929885	8.36805	-4.42424	5.71115e-05	0.00395223	1.60067
217795_s_at	TMEM43	transmembrane protein 43, TMEM43	-0.526588	8.45822	-3.80706	0.000406379	0.0155154	-0.253842
217830_s_at	NSFL1C	NSFL1 (p97) cofactor (p47), NSFL1C	-0.405271	7.64658	-3.17996	0.00260734	0.0506092	-1.98418
217848_s_at	PPA1	pyrophosphatase (inorganic) 1, PPA1	0.735417	10.7982	3.84452	0.000361965	0.0141503	-0.145103
217851_s_at	SLMO2	slowmo homolog 2 (Drosophila), SLMO2	0.659983	5.97999	2.96232	0.0047773	0.0724037	-2.53927
217859_s_at	SLC39A9	solute carrier family 39 (zinc transporter), member 9, SLC39A9	0.382868	5.20427	3.62762	0.000702673	0.0225133	-0.766947
217872_at	PIH1D1	PIH1 domain containing 1, PIH1D1	0.393961	8.46404	3.05211	0.00373137	0.0629895	-2.3134
217901_at	DSG2	Desmoglein 2, DSG2	1.50495	7.74273	3.45283	0.00118404	0.0314468	-1.25348
217906_at	KLHDC2	kelch domain containing 2, KLHDC2	0.665511	7.63242	3.57666	0.00081915	0.024713	-0.910217
217939_s_at	AFTPH	aftiphilin, AFTPH	0.310507	8.23886	3.13923	0.00292522	0.0541385	-2.09003
217942_at	MRPS35	mitochondrial ribosomal protein S35, MRPS35	0.632554	8.60687	3.5866	0.000795072	0.0243694	-0.882364
217943_s_at	MAP7D1	MAP7 domain containing 1, MAP7D1	-0.931625	8.29685	-5.4899	1.57732e-06	0.000216905	5.03103
217949_s_at	VKORC1	vitamin K epoxide reductase complex, subunit 1, VKORC1	-0.515646	9.48591	-3.02215	0.00405382	0.0663699	-2.38927
217956_s_at	ENOPH1	enolase-phosphatase 1, ENOPH1	0.527598	7.68727	3.02912	0.00397658	0.0657834	-2.37167
217966_s_at	FAM129A	family with sequence similarity 129, member A, FAM129A	-0.933665	6.38829	-2.93428	0.00515642	0.0756003	-2.60888
217967_s_at	FAM129A	family with sequence similarity 129, member A, FAM129A	-1.90064	6.21526	-3.65892	0.000639198	0.0211092	-0.678406
217970_s_at	CNOT6	CCR4-NOT transcription complex, subunit 6, CNOT6	0.365577	7.04021	2.89535	0.00572924	0.0811085	-2.70475
217971_at	MAPKSP1	mitogen-activated protein kinase kinase 1 interacting protein 1, MAP2K1IP1	0.45351	7.59396	3.16945	0.00268611	0.0517325	-2.01158
217973_at	DCXR	dicarbonyl/L-xylulose reductase, DCXR	0.56306	8.90665	2.81329	0.0071361	0.0931305	-2.90394
217975_at	WBP5	WW domain binding protein 5, WBP5	-1.61338	7.99493	-2.97439	0.00462231	0.0711873	-2.50918
217979_at	TSPAN13	tetraspanin 13, TSPAN13	1.5135	8.02814	3.28771	0.00191641	0.0421929	-1.70005
218010_x_at	PPDPF	chromosome 20 open reading frame 149, C20orf149	0.652651	9.09213	3.30691	0.00181316	0.0408014	-1.64882
218025_s_at	PECI	peroxisomal D3,D2-enoyl-CoA isomerase, PECI	-1.07982	8.70906	-3.62095	0.000716973	0.0227583	-0.785777
218035_s_at	RBM47	RNA binding motif protein 47, RBM47	2.45639	6.2907	6.51329	4.47827e-08	9.97892e-06	8.45626
218066_at	SLC12A7	solute carrier family 12 (potassium/chloride transporters), member 7, SLC12A7	0.573873	7.83637	3.55619	0.000870935	0.0255692	-0.96742
218076_s_at	ARHGAP17	Rho GTPase activating protein 17, ARHGAP17	-0.347862	7.9652	-3.74781	0.000487556	0.0174666	-0.424746
218077_s_at	ZDHHC3	zinc finger, DHHC-type containing 3, ZDHHC3	0.418995	6.38986	3.60908	0.000743075	0.0233963	-0.819192
218078_s_at	ZDHHC3	zinc finger, DHHC-type containing 3, ZDHHC3	0.411278	6.87912	3.0709	0.00354157	0.0610812	-2.26557
218083_at	PTGES2	prostaglandin E synthase 2, PTGES2	0.327084	8.37381	3.33688	0.00166242	0.0390269	-1.56846
218086_at	NPDC1	neural proliferation, differentiation and control, 1, NPDC1	0.857866	7.15415	3.25838	0.00208505	0.0439558	-1.778
218088_s_at	RRAGC	Ras-related GTP binding C, RRAGC	-0.542199	8.44927	-3.1096	0.00317898	0.0571126	-2.16647
218132_s_at	TSEN34	tRNA splicing endonuclease 34 homolog (S. cerevisiae), TSEN34	0.680343	8.78125	3.63463	0.000687964	0.0221851	-0.747169
218170_at	ISOC1	isochorismatase domain containing 1, ISOC1	0.942406	7.0713	4.05257	0.00018872	0.00908262	0.468457
218181_s_at	MAP4K4	mitogen-activated protein kinase kinase kinase kinase 4, MAP4K4	-0.868829	5.33881	-4.1281	0.000148485	0.00757555	0.695003
218186_at	RAB25	RAB25, member RAS oncogene family, RAB25	4.69574	5.18819	35.1605	2.07138e-35	4.61565e-31	62.8156
218190_s_at	UQCR10	ubiquinol-cytochrome c reductase complex (7.2 kD), UCRC	0.423734	10.6904	3.37871	0.00147182	0.0358432	-1.45557
218191_s_at	LMBRD1	LMBR1 domain containing 1, LMBRD1	0.440423	7.75546	2.84949	0.00647995	0.0876264	-2.81655
218196_at	OSTM1	osteopetrosis associated transmembrane protein 1, OSTM1	-1.6294	5.94873	-4.8065	1.61267e-05	0.00154228	2.8051
218199_s_at	NOL6	nucleolar protein family 6 (RNA-associated), NOL6	-0.341282	7.41332	-2.85232	0.00643112	0.0873276	-2.80969
218230_at	ARFIP1	ADP-ribosylation factor interacting protein 1 (arfaptin 1), ARFIP1	0.375444	6.83667	2.85659	0.00635808	0.086626	-2.79933
218241_at	GOLGA5	golgi autoantigen, golgin subfamily a, 5, GOLGA5	0.502234	6.95169	3.80631	0.000407329	0.0155154	-0.256033
218245_at	TSKU	tsukushin, TSKU	0.54024	7.66772	4.54902	3.79307e-05	0.00288468	1.98982
218261_at	AP1M2	adaptor-related protein complex 1, mu 2 subunit, AP1M2	1.46401	7.41044	4.53579	3.96196e-05	0.00297254	1.94837
218262_at	RMND5B	required for meiotic nuclear division 5 homolog B (S. cerevisiae), RMND5B	0.639049	6.78356	4.59264	3.28469e-05	0.00266738	2.12682
218275_at	SLC25A10	solute carrier family 25 (mitochondrial carrier; dicarboxylate transporter), member 10, SLC25A10	0.465238	6.5745	3.73629	0.000505049	0.0178814	-0.457798
218319_at	PELI1	pellino homolog 1 (Drosophila), PELI1	1.09633	5.4276	3.8176	0.000393377	0.0151392	-0.223299
218341_at	PPCS	phosphopantothenoylcysteine synthetase, PPCS	0.456558	7.5592	3.17693	0.00262986	0.0509134	-1.9921
218342_s_at	ERMP1	endoplasmic reticulum metallopeptidase 1, ERMP1	0.807239	7.37007	5.97556	2.9292e-07	5.0598e-05	6.64879
218355_at	KIF4A	kinesin family member 4A, KIF4A	-0.630266	8.16372	-3.74143	0.000497171	0.0177249	-0.443057
218361_at	GOLPH3L	golgi phosphoprotein 3-like, GOLPH3L	0.410739	7.56047	2.98807	0.0044523	0.0696704	-2.47497
218363_at	EXD2	exonuclease 3'-5' domain-like 2, EXDL2	0.322585	6.26999	3.4304	0.00126494	0.0324086	-1.31493
218376_s_at	MICAL1	microtubule associated monoxygenase, calponin and LIM domain containing 1, MICAL1	-0.865315	5.84348	-4.11667	0.000153991	0.00779861	0.660578
218377_s_at	RWDD2B	RWD domain containing 2B, RWDD2B	0.342563	7.49822	3.51088	0.00099697	0.0280853	-1.09342
218389_s_at	APH1A	anterior pharynx defective 1 homolog A (C. elegans), APH1A	0.414285	8.33116	3.50781	0.00100611	0.0282713	-1.10192
218394_at	ROGDI	rogdi homolog (Drosophila), ROGDI	0.435545	7.11271	3.89361	0.000310797	0.0128215	-0.00177213
218395_at	ACTR6	ARP6 actin-related protein 6 homolog (yeast), ACTR6	0.507933	5.39018	2.81108	0.00717794	0.0934264	-2.90923
218416_s_at	SLC48A1	hypothetical protein FLJ20489, FLJ20489	0.326556	5.27709	2.79177	0.00755461	0.096139	-2.9555
218420_s_at	C13orf23	chromosome 13 open reading frame 23, C13orf23	0.478375	6.86193	3.18185	0.00259345	0.050474	-1.97926
218425_at	RNF216	ring finger protein 216, RNF216	-0.396479	6.43924	-3.33538	0.00166968	0.0390813	-1.57249
218448_at	C20orf11	chromosome 20 open reading frame 11, C20orf11	0.748023	8.13914	6.61701	3.11552e-08	7.46486e-06	8.80563
218455_at	NFS1	NFS1 nitrogen fixation 1 homolog (S. cerevisiae), NFS1	0.616176	7.32326	4.73035	2.07973e-05	0.00189154	2.56239
218466_at	TBC1D17	TBC1 domain family, member 17, TBC1D17	0.363339	6.15688	3.12123	0.00307699	0.0559363	-2.13652
218473_s_at	GLT25D1	glycosyltransferase 25 domain containing 1, GLT25D1	-0.420938	7.91101	-3.15901	0.00276651	0.0525313	-2.03872
218489_s_at	ALAD	aminolevulinate, delta-, dehydratase, ALAD	0.313952	5.9614	2.85649	0.00635975	0.086626	-2.79957
218500_at	C8orf55	chromosome 8 open reading frame 55, C8orf55	0.744759	7.27843	4.02601	0.000205237	0.00966871	0.389267
218517_at	PHF17	PHD finger protein 17, PHF17	-0.723037	7.61323	-3.86063	0.00034434	0.0137073	-0.0981744
218518_at	FAM13B	chromosome 5 open reading frame 5, C5orf5	-0.619395	6.31711	-3.19931	0.00246805	0.0489721	-1.93359
218523_at	LHPP	phospholysine phosphohistidine inorganic pyrophosphate phosphatase, LHPP	0.641539	6.04373	5.20379	4.20815e-06	0.000496139	4.09001
218531_at	TMEM134	transmembrane protein 134, TMEM134	0.765188	6.8583	4.81257	1.58023e-05	0.00152434	2.8245
218539_at	FBXO34	F-box protein 34, FBXO34	0.345207	7.61532	3.09171	0.00334207	0.0588754	-2.21239
218546_at	C1orf115	chromosome 1 open reading frame 115, C1orf115	0.575071	5.18464	2.88061	0.00596124	0.0832867	-2.74082
218555_at	ANAPC2	anaphase promoting complex subunit 2, ANAPC2	0.261449	6.84789	2.89394	0.00575111	0.0812161	-2.70821
218556_at	ORMDL2	ORM1-like 2 (S. cerevisiae), ORMDL2	0.572878	8.80055	3.36964	0.00151129	0.0364854	-1.48011
218563_at	NDUFA3	NADH dehydrogenase (ubiquinone) 1 alpha subcomplex, 3, 9kDa, NDUFA3	0.676331	9.14018	3.47421	0.00111157	0.03028	-1.19473
218567_x_at	DPP3	Bardet-Biedl syndrome 1 /// dipeptidyl-peptidase 3, BBS1 /// DPP3	0.408026	7.47864	2.92188	0.00533274	0.077012	-2.6395
218568_at	AGK	acylglycerol kinase, AGK	-0.655635	6.32698	-3.88087	0.00032336	0.0131569	-0.0390522
218622_at	NUP37	nucleoporin 37kDa, NUP37	0.489038	8.65647	2.90539	0.00557614	0.0792735	-2.68012
218640_s_at	PLEKHF2	pleckstrin homology domain containing, family F (with FYVE domain) member 2, PLEKHF2	0.93552	5.02467	4.67752	2.47942e-05	0.00217232	2.39477
218644_at	PLEK2	pleckstrin 2, PLEK2	0.908338	8.00655	2.99761	0.0043372	0.0687381	-2.45104
218656_s_at	LHFP	lipoma HMGIC fusion partner, LHFP	-1.41412	6.15881	-3.69937	0.000565288	0.0194688	-0.563381
218657_at	RAPGEFL1	Rap guanine nucleotide exchange factor (GEF)-like 1, RAPGEFL1	0.491444	4.6542	4.28948	8.8474e-05	0.00538779	1.18524
218671_s_at	ATPIF1	ATPase inhibitory factor 1, ATPIF1	0.547466	8.79042	2.78822	0.00762596	0.0964411	-2.964
218677_at	S100A14	S100 calcium binding protein A14, S100A14	2.2883	5.77256	10.387	9.25027e-14	1.28827e-10	21.0046
218687_s_at	MUC13	mucin 13, cell surface associated, MUC13	0.897198	5.10885	4.09423	0.000165374	0.00817081	0.593181
218688_at	DAK	dihydroxyacetone kinase 2 homolog (S. cerevisiae), DAK	0.736189	5.50098	4.80719	1.60895e-05	0.00154228	2.8073
218693_at	TSPAN15	tetraspanin 15, TSPAN15	0.613117	5.90986	4.01342	0.000213553	0.00993444	0.351793
218704_at	RNF43	ring finger protein 43, RNF43	1.43313	5.67902	6.97582	8.88633e-09	2.44462e-06	10.0136
218717_s_at	LEPREL1	leprecan-like 1, LEPREL1	-1.23688	7.34347	-3.17731	0.00262701	0.0509024	-1.9911
218722_s_at	CCDC51	coiled-coil domain containing 51, CCDC51	0.434514	7.49184	2.84675	0.00652769	0.088209	-2.82321
218726_at	HJURP	Holliday junction recognition protein, HJURP	-0.502978	8.47203	-3.69047	0.000580817	0.0197895	-0.588759
218731_s_at	VWA1	von Willebrand factor A domain containing 1 /// hypothetical LOC727901, LOC727901 /// VWA1	0.597803	5.8056	3.67121	0.000615827	0.0206755	-0.643551
218742_at	NARFL	nuclear prelamin A recognition factor-like, NARFL	0.283355	6.95796	3.33659	0.00166385	0.0390269	-1.56925
218760_at	COQ6	coenzyme Q6 homolog, monooxygenase (S. cerevisiae), COQ6	0.47246	6.36917	4.42987	5.60713e-05	0.00389232	1.61813
218776_s_at	TMEM62	transmembrane protein 62, TMEM62	0.570857	6.16142	4.0914	0.000166868	0.00820821	0.584685
218778_x_at	EPS8L1	EPS8-like 1, EPS8L1	0.262918	5.52672	2.97857	0.00456976	0.070667	-2.49874
218779_x_at	EPS8L1	EPS8-like 1, EPS8L1	0.56602	5.90324	3.94552	0.000264309	0.0116166	0.150775
218780_at	HOOK2	hook homolog 2 (Drosophila), HOOK2	1.3139	6.25268	8.73764	2.06382e-11	1.24292e-08	15.8436
218792_s_at	BSPRY	B-box and SPRY domain containing, BSPRY	1.23599	5.49715	11.4532	3.35139e-15	5.74454e-12	24.1438
218795_at	ACP6	acid phosphatase 6, lysophosphatidic, ACP6	0.600684	7.46917	2.83925	0.00665973	0.0894901	-2.84136
218796_at	FERMT1	fermitin family homolog 1 (Drosophila), FERMT1	1.26531	6.45085	4.14981	0.000138556	0.00726445	0.76045
218804_at	ANO1	transmembrane protein 16A, TMEM16A	1.32967	3.48568	4.79716	1.66387e-05	0.00157102	2.77526
218812_s_at	ORAI2	ORAI calcium release-activated calcium modulator 2, ORAI2	-0.292754	4.87318	-3.20572	0.0024235	0.0485302	-1.91681
218813_s_at	SH3GLB2	SH3-domain GRB2-like endophilin B2, SH3GLB2	0.848955	5.43501	4.35949	7.05205e-05	0.00450578	1.4004
218816_at	LRRC1	leucine rich repeat containing 1, LRRC1	1.09806	5.16953	7.57926	1.08742e-09	3.84618e-07	12.0357
218843_at	FNDC4	fibronectin type III domain containing 4, FNDC4	-0.284231	6.75275	-3.55273	0.000880012	0.0257359	-0.977091
218865_at	MOSC1	MOCO sulphurase C-terminal domain containing 1, MOSC1	0.43672	7.47244	5.05673	6.9396e-06	0.000761749	3.61106
218869_at	MLYCD	malonyl-CoA decarboxylase, MLYCD	0.40382	6.2593	3.39072	0.00142105	0.0351499	-1.42299
218882_s_at	WDR3	WD repeat domain 3, WDR3	-0.561435	7.50283	-3.1344	0.00296519	0.0547417	-2.10251
218885_s_at	GALNT12	UDP-N-acetyl-alpha-D-galactosamine:polypeptide N-acetylgalactosaminyltransferase 12 (GalNAc-T12), GALNT12	0.872271	4.85121	3.32273	0.00173205	0.0399951	-1.60646
218895_at	GPATCH3	G patch domain containing 3, GPATCH3	0.157941	6.98526	2.87756	0.00601038	0.0837058	-2.74828
218900_at	CNNM4	cyclin M4, CNNM4	0.308179	6.11633	3.04028	0.00385577	0.0646	-2.34344
218904_s_at	C9orf40	chromosome 9 open reading frame 40, C9orf40	-0.421265	4.92294	-2.92893	0.00523178	0.0762576	-2.6221
218921_at	SIGIRR	single immunoglobulin and toll-interleukin 1 receptor (TIR) domain, SIGIRR	0.873589	5.67691	2.99686	0.00434618	0.0687899	-2.45293
218928_s_at	SLC37A1	solute carrier family 37 (glycerol-3-phosphate transporter), member 1, SLC37A1	0.731879	5.81832	6.78021	1.7605e-08	4.5091e-06	9.35527
218931_at	RAB17	RAB17, member RAS oncogene family, RAB17	0.857591	6.36181	4.32	8.01573e-05	0.0050314	1.27886
218932_at	ZNHIT6	chromosome 1 open reading frame 181, C1orf181	-0.775751	6.71603	-3.73493	0.000507159	0.0178814	-0.461705
218942_at	PIP4K2C	phosphatidylinositol-5-phosphate 4-kinase, type II, gamma, PIP4K2C	0.436382	7.69781	2.96655	0.00472242	0.0720257	-2.52873
218960_at	TMPRSS4	transmembrane protease, serine 4, TMPRSS4	0.975443	5.90588	5.54147	1.32035e-06	0.000189419	5.20173
218961_s_at	PNKP	polynucleotide kinase 3'-phosphatase, PNKP	0.589456	6.65547	3.71859	0.000533113	0.0186197	-0.508483
218963_s_at	KRT23	keratin 23 (histone deacetylase inducible), KRT23	1.27012	5.2112	3.39783	0.0013918	0.0347486	-1.40369
218966_at	MYO5C	myosin VC, MYO5C	2.10479	7.3144	7.04504	6.97826e-09	1.96831e-06	10.2463
218980_at	FHOD3	formin homology 2 domain containing 3, FHOD3	-0.759102	5.59325	-2.90791	0.00553823	0.0791587	-2.67391
218990_s_at	SPRR3	small proline-rich protein 3, SPRR3	0.66119	6.41297	2.98177	0.0045298	0.0702908	-2.49073
218997_at	POLR1E	polymerase (RNA) I polypeptide E, 53kDa, POLR1E	-0.42373	7.68252	-2.8234	0.00694688	0.0917046	-2.87961
219009_at	C14orf93	chromosome 14 open reading frame 93, C14orf93	0.178996	5.09094	3.65941	0.000638251	0.0211092	-0.677019
219010_at	C1orf106	chromosome 1 open reading frame 106, C1orf106	1.44611	6.56997	5.31692	2.85816e-06	0.000355801	4.46076
219017_at	ETNK1	ethanolamine kinase 1, ETNK1	0.847587	5.3168	2.78251	0.0077418	0.0974636	-2.97762
219023_at	AP1AR	chromosome 4 open reading frame 16, C4orf16	0.353574	4.27881	3.25295	0.00211776	0.0443933	-1.79238
219024_at	PLEKHA1	pleckstrin homology domain containing, family A (phosphoinositide binding specific) member 1, PLEKHA1	0.429806	5.29148	2.98601	0.00447752	0.0698687	-2.48013
219028_at	HIPK2	homeodomain interacting protein kinase 2, HIPK2	-0.612623	6.02029	-3.89697	0.000307563	0.0127387	0.00807223
219044_at	THNSL2	threonine synthase-like 2 (S. cerevisiae), THNSL2	0.336344	6.10772	3.40835	0.00134954	0.0340179	-1.37506
219050_s_at	ZNHIT2	zinc finger, HIT type 2, ZNHIT2	0.295435	6.322	3.43749	0.0012388	0.0320905	-1.29552
219053_s_at	VPS37C	vacuolar protein sorting 37 homolog C (S. cerevisiae), VPS37C	0.53132	7.47782	3.37993	0.00146658	0.0358416	-1.45226
219058_x_at	TINAGL1	tubulointerstitial nephritis antigen-like 1, TINAGL1	0.6373	7.19768	3.60842	0.000744561	0.0233963	-0.821059
219066_at	PPCDC	phosphopantothenoylcysteine decarboxylase, PPCDC	0.632508	6.11299	4.28577	8.95417e-05	0.00543667	1.17387
219075_at	YIPF2	Yip1 domain family, member 2, YIPF2	0.418237	5.71785	3.33457	0.00167359	0.0391271	-1.57466
219079_at	CYB5R4	cytochrome b5 reductase 4, CYB5R4	-0.485707	5.96873	-3.06413	0.00360892	0.0617975	-2.28283
219104_at	RNF141	ring finger protein 141, RNF141	0.52965	6.1316	2.82782	0.0068656	0.0913235	-2.86895
219115_s_at	IL20RA	interleukin 20 receptor, alpha, IL20RA	0.574146	3.669	3.58383	0.000801706	0.0244718	-0.890122
219120_at	C2orf44	chromosome 2 open reading frame 44, C2orf44	-0.264243	5.43844	-3.03966	0.00386234	0.0646179	-2.34499
219121_s_at	ESRP1	RNA binding motif protein 35A, RBM35A	2.27972	6.35644	11.8234	1.09603e-15	2.03523e-12	25.1955
219125_s_at	RAG1AP1	recombination activating gene 1 activating protein 1, RAG1AP1	0.777808	7.67216	6.58494	3.48543e-08	8.0068e-06	8.69759
219127_at	PRR15L	ATPase family, AAA domain containing 4, ATAD4	1.50349	6.73803	7.19942	4.07261e-09	1.19408e-06	10.7648
219145_at	LPHN1	latrophilin 1, LPHN1	0.359009	5.62614	2.82283	0.00695744	0.0917498	-2.88099
219150_s_at	ADAP1	centaurin, alpha 1, CENTA1	0.928821	6.4955	5.85676	4.4288e-07	7.20343e-05	6.25125
219188_s_at	MACROD1	MACRO domain containing 1, MACROD1	0.694881	6.90494	2.95209	0.0049125	0.0734539	-2.56472
219189_at	FBXL6	F-box and leucine-rich repeat protein 6, FBXL6	0.49722	6.6556	3.53648	0.000923776	0.0266639	-1.02235
219194_at	SEMA4G	sema domain, immunoglobulin domain (Ig), transmembrane domain (TM) and short cytoplasmic domain, (semaphorin) 4G, SEMA4G	0.375202	6.08967	3.09132	0.00334568	0.0588878	-2.21338
219203_at	FAM158A	chromosome 14 open reading frame 122, C14orf122	0.466623	7.68652	3.88008	0.000324153	0.0131569	-0.041358
219210_s_at	RAB8B	RAB8B, member RAS oncogene family, RAB8B	-0.684472	6.29233	-3.88023	0.000324006	0.0131569	-0.0409315
219211_at	USP18	ubiquitin specific peptidase 18, USP18	0.644808	6.11849	3.12061	0.00308233	0.0559768	-2.13811
219223_at	C9orf7	chromosome 9 open reading frame 7, C9orf7	0.318309	6.51211	4.02435	0.000206313	0.00969888	0.384334
219233_s_at	GSDMB	gasdermin-like, GSDML	0.511285	5.81178	3.98484	0.000233648	0.0106688	0.266981
219238_at	PIGV	phosphatidylinositol glycan anchor biosynthesis, class V, PIGV	0.282936	7.46617	4.11017	0.000157208	0.0078544	0.641038
219241_x_at	SSH3	slingshot homolog 3 (Drosophila), SSH3	0.706809	7.16965	4.31025	8.27266e-05	0.00512055	1.24893
219255_x_at	IL17RB	interleukin 17 receptor B, IL17RB	0.652142	5.97094	3.57441	0.000824679	0.0247659	-0.916496
219259_at	SEMA4A	sema domain, immunoglobulin domain (Ig), transmembrane domain (TM) and short cytoplasmic domain, (semaphorin) 4A, SEMA4A	0.33511	7.12392	3.3562	0.00157164	0.0374955	-1.51642
219279_at	DOCK10	dedicator of cytokinesis 10, DOCK10	-1.01767	4.21122	-3.79444	0.000422503	0.0158496	-0.290376
219280_at	BRWD1	bromodomain and WD repeat domain containing 1, BRWD1	0.281635	3.76951	3.67106	0.000616098	0.0206755	-0.643964
219302_s_at	CNTNAP2	contactin associated protein-like 2, CNTNAP2	0.189096	3.441	3.0194	0.00408467	0.0665828	-2.39621
219305_x_at	FBXO2	F-box protein 2, FBXO2	0.789596	5.32871	4.6366	2.84002e-05	0.00239713	2.26537
219387_at	CCDC88A	coiled-coil domain containing 88A, CCDC88A	-0.4238	3.52001	-4.4128	5.92834e-05	0.00405638	1.56521
219390_at	FKBP14	FK506 binding protein 14, 22 kDa, FKBP14	-0.817095	6.01357	-3.15871	0.00276886	0.0525313	-2.03951
219395_at	ESRP2	RNA binding motif protein 35B, RBM35B	1.45313	6.15018	7.91313	3.43058e-10	1.36506e-07	13.1452
219400_at	CNTNAP1	contactin associated protein 1, CNTNAP1	-0.385893	6.60644	-3.18681	0.00255724	0.0500729	-1.9663
219404_at	EPS8L3	EPS8-like 3, EPS8L3	0.449078	6.38101	2.85902	0.0063169	0.0862497	-2.79343
219405_at	TRIM68	tripartite motif-containing 68, TRIM68	-0.35015	6.32699	-2.8066	0.00726379	0.0939011	-2.91999
219410_at	TMEM45A	transmembrane protein 45A, TMEM45A	-1.58396	5.70675	-3.19936	0.00246769	0.0489721	-1.93346
219411_at	ELMO3	engulfment and cell motility 3, ELMO3	1.19321	5.1044	9.68014	9.03194e-13	9.14812e-10	18.8357
219423_x_at	TNFRSF25	tumor necrosis factor receptor superfamily, member 25, TNFRSF25	0.524262	4.87114	3.60485	0.000752603	0.0235869	-0.831096
219429_at	FA2H	fatty acid 2-hydroxylase, FA2H	1.59652	4.87587	5.81848	5.059e-07	8.05211e-05	6.12336
219432_at	EVC	Ellis van Creveld syndrome, EVC	-0.519952	5.24886	-3.79977	0.000415616	0.0157503	-0.274947
219442_at	KIAA0664L3	chromosome 16 open reading frame 67, C16orf67	0.362553	6.76486	3.64305	0.000670663	0.0218805	-0.723353
219446_at	RIC8B	resistance to inhibitors of cholinesterase 8 homolog B (C. elegans), RIC8B	-0.288211	6.3028	-3.11152	0.00316191	0.0568658	-2.16152
219447_s_at	SLC35C2	solute carrier family 35, member C2 /// hypothetical protein LOC100128167, LOC100128167 /// SLC35C2	0.237731	6.84419	2.77203	0.00795845	0.0989369	-3.00255
219450_at	C4orf19	chromosome 4 open reading frame 19, C4orf19	0.858388	4.7255	3.31984	0.00174662	0.0402344	-1.61421
219461_at	PAK6	p21(CDKN1A)-activated kinase 6, PAK6	0.779573	4.89144	8.03514	2.25494e-10	9.30497e-08	13.5485
219476_at	C1orf116	chromosome 1 open reading frame 116, C1orf116	0.647029	4.56209	3.884	0.000320228	0.0130929	-0.0298976
219479_at	KDELC1	KDEL (Lys-Asp-Glu-Leu) containing 1, KDELC1	-1.00062	5.59201	-3.14119	0.00290908	0.0540241	-2.08494
219493_at	SHCBP1	SHC SH2-domain binding protein 1, SHCBP1	-0.855513	6.78589	-3.16222	0.00274155	0.052303	-2.03038
219508_at	GCNT3	glucosaminyl (N-acetyl) transferase 3, mucin type, GCNT3	1.0278	6.41315	3.90449	0.000300438	0.0125134	0.0301299
219513_s_at	SH2D3A	SH2 domain containing 3A, SH2D3A	1.04556	4.24828	8.42562	5.93612e-11	3.07615e-08	14.8303
219527_at	MOSC2	MOCO sulphurase C-terminal domain containing 2, MOSC2	0.271915	4.729	2.8815	0.00594697	0.0831866	-2.73864
219529_at	CLIC3	chloride intracellular channel 3, CLIC3	1.65825	4.35911	5.22905	3.86052e-06	0.000460021	4.17262
219547_at	COX15	COX15 homolog, cytochrome c oxidase assembly protein (yeast), COX15	0.433958	6.88946	2.99198	0.00440478	0.0694292	-2.46517
219553_at	NME7	non-metastatic cells 7, protein expressed in (nucleoside-diphosphate kinase), NME7	-0.664078	7.49767	-2.80221	0.0073488	0.0942736	-2.93052
219557_s_at	NRIP3	nuclear receptor interacting protein 3, NRIP3	-0.928333	6.13229	-2.96025	0.00480431	0.072597	-2.54442
219562_at	RAB26	RAB26, member RAS oncogene family, RAB26	0.442382	6.39704	3.72572	0.000521633	0.0183048	-0.488081
219565_at	CYP20A1	cytochrome P450, family 20, subfamily A, polypeptide 1, CYP20A1	-0.401757	4.91952	-3.33132	0.00168947	0.0393381	-1.58341
219569_s_at	TMEM22	transmembrane protein 22, TMEM22	-0.964423	6.81173	-3.65156	0.000653625	0.0214819	-0.699285
219576_at	MAP7D3	MAP7 domain containing 3, MAP7D3	-0.263812	4.43982	-3.29994	0.00185004	0.04139	-1.66745
219577_s_at	ABCA7	ATP-binding cassette, sub-family A (ABC1), member 7, ABCA7	0.382937	5.7125	3.14235	0.00289961	0.0540234	-2.08195
219578_s_at	CPEB1	cytoplasmic polyadenylation element binding protein 1, CPEB1	-0.423786	6.84816	-2.77676	0.00786002	0.0983448	-2.99131
219580_s_at	TMC5	transmembrane channel-like 5, TMC5	0.720541	3.75456	5.11641	5.66678e-06	0.000646281	3.805
219582_at	OGFRL1	opioid growth factor receptor-like 1, OGFRL1	-0.916525	6.06147	-2.90094	0.00564349	0.0800237	-2.69103
219587_at	TTC12	tetratricopeptide repeat domain 12, TTC12	0.366191	5.07206	3.06005	0.00365011	0.0620407	-2.29323
219598_s_at	RWDD1	RWD domain containing 1, RWDD1	-0.558416	7.80754	-3.9677	0.00024656	0.0110768	0.216274
219622_at	RAB20	RAB20, member RAS oncogene family, RAB20	0.940613	7.66179	4.2843	8.99655e-05	0.00544577	1.16939
219626_at	MAP7D3	MAP7 domain containing 3, MAP7D3	-0.465669	6.96738	-4.67625	2.48996e-05	0.00217232	2.39073
219627_at	ZNF767	zinc finger family member 767, ZNF767	-0.301304	6.03187	-3.05331	0.00371901	0.062876	-2.31036
219631_at	LRP12	low density lipoprotein-related protein 12, LRP12	-1.23657	5.62072	-4.36243	6.98504e-05	0.00448552	1.40946
219681_s_at	RAB11FIP1	RAB11 family interacting protein 1 (class I), RAB11FIP1	1.32058	5.93266	3.8023	0.000412396	0.0156549	-0.267643
219686_at	STK32B	serine/threonine kinase 32B, STK32B	-0.673308	6.51841	-2.83685	0.00670239	0.0897533	-2.84715
219704_at	YBX2	Y box binding protein 2, YBX2	0.468367	5.85722	2.79584	0.0074738	0.0953284	-2.94577
219722_s_at	GDPD3	glycerophosphodiester phosphodiesterase domain containing 3, GDPD3	0.825793	6.35694	4.77608	1.78538e-05	0.00165765	2.70799
219756_s_at	POF1B	premature ovarian failure, 1B, POF1B	0.597007	4.76644	4.04048	0.00019607	0.00935554	0.432389
219768_at	VTCN1	V-set domain containing T cell activation inhibitor 1, VTCN1	0.814645	5.51333	4.63773	2.82942e-05	0.00239713	2.26893
219856_at	C1orf116	chromosome 1 open reading frame 116, C1orf116	0.514713	4.69041	4.6886	2.38983e-05	0.0021132	2.42986
219861_at	DNAJC17	DnaJ (Hsp40) homolog, subfamily C, member 17, DNAJC17	0.278601	4.90767	3.18838	0.00254587	0.0498942	-1.9622
219885_at	SLFN12	schlafen family member 12, SLFN12	-0.506354	4.3628	-3.46515	0.00114173	0.0307719	-1.21964
219919_s_at	SSH3	slingshot homolog 3 (Drosophila), SSH3	0.874481	6.25705	5.48819	1.58666e-06	0.000216905	5.02536
219922_s_at	LTBP3	latent transforming growth factor beta binding protein 3, LTBP3	0.967031	5.90441	2.87236	0.00609498	0.0844316	-2.76097
219926_at	POPDC3	popeye domain containing 3, POPDC3	-1.04916	5.85587	-2.90589	0.0055686	0.079237	-2.67888
219927_at	FCF1	FCF1 small subunit (SSU) processome component homolog (S. cerevisiae), FCF1	0.301631	3.92299	3.83289	0.000375229	0.0146175	-0.178924
219929_s_at	ZFYVE21	zinc finger, FYVE domain containing 21, ZFYVE21	0.510563	5.37761	3.43408	0.00125129	0.0322341	-1.30484
219942_at	MYL7	myosin, light chain 7, regulatory, MYL7	0.236851	5.47753	3.10474	0.00322246	0.057583	-2.17894
219946_x_at	MYH14	myosin, heavy chain 14, MYH14	1.0483	7.62658	7.74408	6.14678e-10	2.28281e-07	12.5845
219970_at	GIPC2	GIPC PDZ domain containing family, member 2, GIPC2	0.632181	3.45741	3.85958	0.000345463	0.0137218	-0.101236
219976_at	HOOK1	hook homolog 1 (Drosophila), HOOK1	0.278265	4.26835	3.62746	0.000703027	0.0225133	-0.767417
220010_at	KCNE1L	KCNE1-like, KCNE1L	-0.127916	4.24494	-3.02701	0.00399986	0.0660214	-2.37701
220056_at	IL22RA1	interleukin 22 receptor, alpha 1, IL22RA1	0.541282	5.29775	4.94871	9.99982e-06	0.00105107	3.26165
220068_at	VPREB3	pre-B lymphocyte gene 3, VPREB3	0.2256	5.99808	2.911	0.00549224	0.0787032	-2.66632
220073_s_at	PLEKHG6	pleckstrin homology domain containing, family G (with RhoGef domain) member 6, PLEKHG6	0.428416	6.0137	5.85288	4.48891e-07	7.24829e-05	6.23829
220079_s_at	USP48	ubiquitin specific peptidase 48, USP48	-0.52715	7.75434	-2.96331	0.00476444	0.0723534	-2.53681
220119_at	EPB41L4A	erythrocyte membrane protein band 4.1 like 4A, EPB41L4A	0.281445	5.3446	4.0567	0.000186273	0.00898423	0.480782
220137_at	VSIG10	hypothetical protein FLJ20674, FLJ20674	0.346961	5.33778	2.97962	0.00455663	0.0705596	-2.49612
220144_s_at	ANKRD5	ankyrin repeat domain 5, ANKRD5	0.679116	3.98943	6.33865	8.24805e-08	1.68616e-05	7.86828
220149_at	C2orf54	chromosome 2 open reading frame 54, C2orf54	0.361332	5.91929	3.34436	0.00162674	0.0385833	-1.54835
220161_s_at	EPB41L4B	erythrocyte membrane protein band 4.1 like 4B, EPB41L4B	1.18493	6.10824	3.96459	0.000248979	0.0111182	0.207072
220189_s_at	MGAT4B	mannosyl (alpha-1,3-)-glycoprotein beta-1,4-N-acetylglucosaminyltransferase, isozyme B, MGAT4B	0.609186	7.86684	3.17042	0.00267875	0.0516355	-2.00905
220196_at	MUC16	mucin 16, cell surface associated, MUC16	0.584494	4.61117	3.59636	0.000772086	0.0239616	-0.854969
220199_s_at	AIDA	chromosome 1 open reading frame 80, C1orf80	-0.734163	7.30465	-3.19037	0.00253151	0.049758	-1.95699
220207_at	YIF1B	hypothetical protein LOC541469, LOC541469	0.266619	6.4051	3.39456	0.00140521	0.0349255	-1.41259
220239_at	KLHL7	kelch-like 7 (Drosophila), KLHL7	-0.690083	6.93516	-2.77596	0.00787663	0.0983448	-2.99322
220253_s_at	LRP12	low density lipoprotein-related protein 12, LRP12	-0.596166	3.76106	-2.77651	0.00786526	0.0983448	-2.99191
220259_at	PLEKHH3	pleckstrin homology domain containing, family H (with MyTH4 domain) member 3, PLEKHH3	0.214102	4.07051	3.32424	0.00172452	0.0399039	-1.60242
220289_s_at	AIM1L	absent in melanoma 1-like, AIM1L	0.635689	4.97691	5.38383	2.27195e-06	0.000293888	4.68089
220318_at	EPN3	epsin 3, EPN3	0.769802	4.82744	8.28664	9.53106e-11	4.3343e-08	14.3758
220334_at	RGS17	regulator of G-protein signaling 17, RGS17	-0.426847	5.34184	-2.84545	0.00655028	0.0883535	-2.82634
220520_s_at	NUP62CL	nucleoporin 62kDa C-terminal like, NUP62CL	0.837965	4.13156	3.08426	0.00341223	0.0596819	-2.23145
220588_at	BCAS4	breast carcinoma amplified sequence 4, BCAS4	0.375874	6.40195	2.77589	0.00787799	0.0983448	-2.99337
220638_s_at	CBLC	Cas-Br-M (murine) ecotropic retroviral transforming sequence c, CBLC	1.50299	4.94322	15.0218	1.44089e-19	5.35122e-16	33.4729
220690_s_at	DHRS7B	dehydrogenase/reductase (SDR family) member 7B, DHRS7B	0.592768	6.40326	3.50672	0.00100937	0.0282818	-1.10494
220731_s_at	NECAP2	NECAP endocytosis associated 2, NECAP2	-0.261688	7.54152	-2.79082	0.00757361	0.0961772	-2.95777
220741_s_at	PPA2	pyrophosphatase (inorganic) 2, PPA2	1.02196	8.40817	4.4334	5.54276e-05	0.00385967	1.6291
220742_s_at	NGLY1	N-glycanase 1, NGLY1	-0.51122	7.47711	-2.93918	0.0050882	0.0749374	-2.59675
220750_s_at	LEPRE1	leucine proline-enriched proteoglycan (leprecan) 1, LEPRE1	-1.09836	6.86512	-6.22698	1.21853e-07	2.3611e-05	7.49265
220753_s_at	CRYL1	crystallin, lambda 1, CRYL1	0.623384	6.00606	4.01581	0.000211949	0.00990118	0.358904
220917_s_at	WDR19	WD repeat domain 19, WDR19	-0.353904	5.77407	-3.34928	0.00160361	0.0381597	-1.53508
220918_at	C21orf96	chromosome 21 open reading frame 96, C21orf96	-0.433906	5.83569	-3.34284	0.00163392	0.0386915	-1.55244
220942_x_at	FAM162A	chromosome 3 open reading frame 28, C3orf28	0.725243	9.66535	2.92665	0.0052642	0.0764682	-2.62772
220945_x_at	MANSC1	MANSC domain containing 1, MANSC1	1.49802	4.23255	6.68111	2.4898e-08	6.03047e-06	9.0215
220964_s_at	RAB1B	RAB1B, member RAS oncogene family, RAB1B	0.316151	8.80432	2.82624	0.00689464	0.0913235	-2.87277
220985_s_at	RNF170	ring finger protein 170, RNF170	0.428275	4.52909	2.81375	0.00712726	0.093093	-2.90282
220998_s_at	UNC93B1	unc-93 homolog B1 (C. elegans), UNC93B1	0.451436	6.26303	3.44314	0.00121835	0.0317739	-1.28005
221027_s_at	PLA2G12A	phospholipase A2, group XIIA, PLA2G12A	0.628723	4.78545	3.29793	0.00186077	0.0415466	-1.6728
221039_s_at	ASAP1	development and differentiation enhancing factor 1, DDEF1	-0.79249	6.66619	-3.05881	0.00366271	0.0621127	-2.29639
221040_at	CAPN10	calpain 10, CAPN10	0.203766	3.3743	3.29044	0.00190141	0.0421725	-1.69278
221049_s_at	POLL	polymerase (DNA directed), lambda, POLL	0.313149	6.19287	3.85651	0.000348762	0.0137792	-0.110173
221078_s_at	CCDC88A	coiled-coil domain containing 88A, CCDC88A	-0.703571	5.44924	-5.73494	6.76062e-07	0.000106089	5.84468
221081_s_at	DENND2D	DENN/MADD domain containing 2D, DENND2D	0.920566	5.73029	2.84579	0.00654435	0.0883269	-2.82552
221090_s_at	OGFOD1	2-oxoglutarate and iron-dependent oxygenase domain containing 1, OGFOD1	-0.351953	7.27071	-3.00517	0.00424799	0.0679224	-2.43205
221096_s_at	TMCO6	transmembrane and coiled-coil domains 6, TMCO6	0.408318	6.11696	2.86504	0.00621588	0.0852935	-2.7788
221122_at	HRASLS2	HRAS-like suppressor 2, HRASLS2	0.232844	4.66145	4.30249	8.483e-05	0.00520735	1.22512
221136_at	GDF2	growth differentiation factor 2, GDF2	0.212375	6.10013	2.89428	0.00574592	0.0812161	-2.70739
221149_at	GPR77	G protein-coupled receptor 77, GPR77	0.142518	4.28342	2.90081	0.00564544	0.0800237	-2.69135
221178_at	BAIAP2L2	BAI1-associated protein 2-like 2, BAIAP2L2	0.264522	4.39699	2.86814	0.00616425	0.0847889	-2.77123
221216_s_at	SCMH1	sex comb on midleg homolog 1 (Drosophila), SCMH1	-0.324684	6.80745	-3.45931	0.00116162	0.03116	-1.2357
221219_s_at	KLHDC4	kelch domain containing 4, KLHDC4	0.404543	6.62547	3.11591	0.00312319	0.0564616	-2.15021
221241_s_at	BCL2L14	BCL2-like 14 (apoptosis facilitator), BCL2L14	0.1891	6.38063	2.9677	0.00470765	0.0719977	-2.52588
221245_s_at	FZD5	frizzled homolog 5 (Drosophila), FZD5	0.965295	5.33567	3.33916	0.00165145	0.0389	-1.56233
221256_s_at	HDHD3	haloacid dehalogenase-like hydrolase domain containing 3, HDHD3	0.872049	5.96409	6.06641	2.13424e-07	3.86644e-05	6.95335
221265_s_at	C15orf44	chromosome 15 open reading frame 44, C15orf44	0.377909	7.35355	4.43505	5.51309e-05	0.00385967	1.6342
221273_s_at	RNF208	ring finger protein 208 /// similar to ring finger protein 208, LOC100132503 /// RNF208	0.684368	6.53918	7.30575	2.8121e-09	8.67909e-07	11.1213
221284_s_at	SRC	v-src sarcoma (Schmidt-Ruppin A-2) viral oncogene homolog (avian), SRC	0.201732	5.13145	3.58598	0.000796552	0.0243813	-0.884101
221308_at	FRS2	fibroblast growth factor receptor substrate 2, FRS2	0.199495	4.4136	3.14388	0.0028871	0.0539176	-2.07797
221435_x_at	HYI	hydroxypyruvate isomerase homolog (E. coli), HYI	-0.606133	7.14023	-3.31774	0.00175724	0.0403138	-1.61982
221487_s_at	ENSA	endosulfine alpha, ENSA	0.449181	6.15272	3.45176	0.0011878	0.031457	-1.25643
221488_s_at	CUTA	cutA divalent cation tolerance homolog (E. coli), CUTA	-0.386574	9.98461	-2.7678	0.00804756	0.0995655	-3.01261
221499_s_at	STX16	syntaxin 16, STX16	-0.410885	7.44176	-2.95816	0.00483192	0.0728921	-2.54964
221510_s_at	GLS	glutaminase, GLS	-1.51718	7.24486	-4.7882	1.71447e-05	0.00161196	2.74667
221519_at	FBXW4	F-box and WD repeat domain containing 4, FBXW4	0.425974	7.0827	2.98149	0.00453336	0.0702971	-2.49145
221561_at	SOAT1	sterol O-acyltransferase (acyl-Coenzyme A: cholesterol acyltransferase) 1, SOAT1	-1.24544	4.8588	-4.59813	3.22562e-05	0.00265109	2.1441
221566_s_at	NOL3	nucleolar protein 3 (apoptosis repressor with CARD domain), NOL3	0.559786	5.69987	3.28828	0.00191332	0.0421929	-1.69856
221571_at	TRAF3	TNF receptor-associated factor 3, TRAF3	-0.452923	6.81476	-3.09186	0.00334064	0.0588754	-2.212
221585_at	CACNG4	calcium channel, voltage-dependent, gamma subunit 4, CACNG4	0.348601	5.59039	3.23394	0.00223612	0.0458355	-1.84258
221588_x_at	ALDH6A1	aldehyde dehydrogenase 6 family, member A1, ALDH6A1	0.822033	6.04894	4.95187	9.89393e-06	0.00104486	3.27183
221589_s_at	ALDH6A1	aldehyde dehydrogenase 6 family, member A1, ALDH6A1	0.9741	4.38073	3.95834	0.000253902	0.0112494	0.188621
221610_s_at	STAP2	signal transducing adaptor family member 2, STAP2	1.17263	6.39767	7.50914	1.38679e-09	4.54438e-07	11.8017
221616_s_at	TAF9B	TAF9B RNA polymerase II, TATA box binding protein (TBP)-associated factor, 31kDa, TAF9B	-0.261989	5.28559	-3.23403	0.00223557	0.0458355	-1.84235
221628_s_at	GLYR1	cytokine-like nuclear factor n-pac, N-PAC	0.417198	5.69177	2.87392	0.00606943	0.0843701	-2.75716
221634_at	RPL23AP7	ribosomal protein L23a pseudogene 7, RPL23AP7	-0.332353	4.47957	-3.45151	0.00118866	0.031457	-1.2571
221636_s_at	MOSC2	MOCO sulphurase C-terminal domain containing 2, MOSC2	0.491849	5.30729	3.01954	0.00408315	0.0665828	-2.39587
221655_x_at	EPS8L1	EPS8-like 1, EPS8L1	0.488228	6.10749	3.94998	0.000260638	0.0114779	0.163949
221656_s_at	ARHGEF10L	Rho guanine nucleotide exchange factor (GEF) 10-like, ARHGEF10L	0.527493	5.80379	4.23747	0.000104622	0.0059916	1.02636
221664_s_at	F11R	F11 receptor, F11R	1.81585	7.06631	8.12563	1.65313e-10	7.22288e-08	13.8468
221665_s_at	EPS8L1	EPS8-like 1, EPS8L1	0.955827	5.46509	5.95224	3.17707e-07	5.40417e-05	6.57066
221669_s_at	ACAD8	acyl-Coenzyme A dehydrogenase family, member 8, ACAD8	0.530562	5.57153	2.83496	0.00673633	0.0901022	-2.85173
221685_s_at	CCDC99	coiled-coil domain containing 99, CCDC99	-0.748671	7.80116	-3.43832	0.00123579	0.0320572	-1.29326
221696_s_at	STYK1	serine/threonine/tyrosine kinase 1, STYK1	0.208168	3.82978	3.04074	0.00385078	0.0645733	-2.34225
221705_s_at	SIKE1	suppressor of IKK epsilon, RP5-1000E10.4	-0.213099	5.88892	-2.8128	0.00714539	0.093166	-2.90512
221731_x_at	VCAN	versican, VCAN	-2.35183	7.29836	-3.04851	0.00376882	0.0635201	-2.32255
221737_at	GNA12	guanine nucleotide binding protein (G protein) alpha 12, GNA12	-0.420167	5.91679	-3.287	0.00192034	0.0421929	-1.70194
221739_at	C19orf10	chromosome 19 open reading frame 10, C19orf10	-0.448039	9.481	-3.2575	0.00209028	0.0439924	-1.78031
221754_s_at	CORO1B	coronin, actin binding protein, 1B, CORO1B	0.651878	6.17447	3.77022	0.000455171	0.0167646	-0.360275
221777_at	C12orf52	chromosome 12 open reading frame 52, C12orf52	0.233335	7.9228	3.07741	0.00347801	0.0603586	-2.24896
221794_at	DOCK6	dedicator of cytokinesis 6, DOCK6	0.393722	6.81265	4.00857	0.000216837	0.0100037	0.337395
221810_at	RAB15	RAB15, member RAS onocogene family, RAB15	0.477227	7.1213	2.82037	0.00700314	0.0921199	-2.88692
221818_at	INTS5	integrator complex subunit 5, INTS5	0.304697	7.24025	3.88986	0.000314446	0.0128801	-0.0127533
221825_at	ANGEL2	angel homolog 2 (Drosophila), ANGEL2	-0.525983	6.06843	-2.9258	0.0052764	0.0765955	-2.62983
221829_s_at	TNPO1	transportin 1, TNPO1	-0.785448	9.29312	-4.46609	4.98065e-05	0.00356861	1.73073
221836_s_at	TRAPPC9	trafficking protein particle complex 9, NIBP	0.389104	6.55438	3.80668	0.000406857	0.0155154	-0.254946
221855_at	SDHAF1	hypothetical protein LOC644096, LOC644096	0.227555	7.50697	3.02521	0.00401975	0.0661537	-2.38155
221868_at	PAIP2B	poly(A) binding protein interacting protein 2B, PAIP2B	0.358091	5.88543	4.81602	1.56205e-05	0.00152234	2.83554
221877_at	IRGQ	CDNA FLJ38849 fis, clone MESAN2008936, ---	-0.270279	7.76544	-3.11446	0.00313593	0.0566271	-2.15395
221879_at	CALML4	calmodulin-like 4, CALML4	0.979394	6.05701	3.43029	0.00126534	0.0324086	-1.31522
221880_s_at	FAM174B	hypothetical gene supported by AK075564; BC060873, LOC400451	0.435334	5.91485	3.18366	0.00258014	0.0503444	-1.97452
221881_s_at	CLIC4	chloride intracellular channel 4, CLIC4	-0.90264	6.65023	-3.57062	0.000834115	0.0249484	-0.927115
221888_at	CC2D1A	coiled-coil and C2 domain containing 1A, CC2D1A	0.421053	6.18837	4.46231	5.0428e-05	0.00359106	1.71895
221903_s_at	CYLD	cylindromatosis (turban tumor syndrome), CYLD	-0.683622	5.93424	-3.20971	0.00239615	0.0481889	-1.90634
221906_at	TXNRD3	thioredoxin reductase 3, TXNRD3	0.220213	6.25257	2.83267	0.0067775	0.0905414	-2.85725
221918_at	CDK17	PCTAIRE protein kinase 2, PCTK2	-0.39963	6.57778	-2.83495	0.00673654	0.0901022	-2.85176
221927_s_at	ABHD11	abhydrolase domain containing 11, ABHD11	0.957574	7.85949	5.65985	8.76953e-07	0.000133843	5.59471
221934_s_at	DALRD3	DALR anticodon binding domain containing 3 /// similar to DALR anticodon binding domain containing 3, DALRD3 /// LOC100133719	0.428494	7.78386	2.95793	0.00483483	0.0728921	-2.55019
221935_s_at	C3orf64	chromosome 3 open reading frame 64, C3orf64	-0.755032	4.19637	-3.08667	0.00338933	0.0593383	-2.22528
221946_at	C9orf116	chromosome 9 open reading frame 116, C9orf116	0.337308	6.20883	3.31527	0.00176985	0.0403138	-1.62644
221988_at	C19orf42	chromosome 19 open reading frame 42, C19orf42	-0.454128	6.09893	-3.00819	0.00421285	0.0676332	-2.42446
222003_s_at	DOCK6	dedicator of cytokinesis 6, DOCK6	0.330282	4.6899	3.26004	0.00207514	0.0439175	-1.7736
222039_at	KIF18B	kinesin family member 18B, KIF18B	-0.403332	7.8773	-3.00732	0.00422291	0.0677459	-2.42664
222060_at	KRT8P12	keratin 8 pseudogene 12, KRT8P12	0.546206	5.37643	4.81556	1.5645e-05	0.00152234	2.83405
222113_s_at	EPS15L1	epidermal growth factor receptor pathway substrate 15-like 1, EPS15L1	-0.380558	6.32782	-3.45908	0.0011624	0.03116	-1.23633
222125_s_at	P4HTM	hypoxia-inducible factor prolyl 4-hydroxylase, PH-4	0.725251	6.97647	4.55165	3.76034e-05	0.00288468	1.99807
222129_at	FAM134A	Family with sequence similarity 134, member A, FAM134A	-0.514772	6.32713	-4.24071	0.000103539	0.00596168	1.03621
222132_s_at	AGK	acylglycerol kinase, AGK	-0.39003	7.97039	-3.4757	0.00110666	0.0302203	-1.19061
222165_x_at	C9orf16	chromosome 9 open reading frame 16, C9orf16	0.295935	7.39557	3.03344	0.00392944	0.0652943	-2.36076
222169_x_at	SH2D3A	SH2 domain containing 3A, SH2D3A	0.279904	5.80649	2.77314	0.00793522	0.0988376	-2.99991
222211_x_at	SCAND2	SCAN domain containing 2, SCAND2	0.172651	5.50732	3.29151	0.00189554	0.0421725	-1.68993
222225_at	RPL23AP53	60S ribosomal pseudogene, FLJ45055	0.205326	4.33482	3.28769	0.00191657	0.0421929	-1.70013
222234_s_at	DBNDD1	dysbindin (dystrobrevin binding protein 1) domain containing 1, DBNDD1	0.521694	6.01873	3.26718	0.002033	0.0436136	-1.75464
222245_s_at	FER1L4	fer-1-like 4 (C. elegans), FER1L4	0.420987	5.93098	2.95126	0.00492358	0.0734539	-2.56678
222262_s_at	ETNK1	ethanolamine kinase 1, ETNK1	0.626617	5.11182	2.82829	0.00685707	0.0913121	-2.86783
222264_at	HNRNPUL2	heterogeneous nuclear ribonucleoprotein U-like 2, HNRNPUL2	0.285257	6.1928	2.92746	0.00525273	0.0764012	-2.62574
222265_at	TNS4	tensin 4, TNS4	0.531317	6.67671	4.12793	0.000148567	0.00757555	0.69448
222294_s_at	RAB27A	CDNA clone IMAGE:5745639, ---	-0.808239	4.42251	-2.90656	0.00555857	0.0791954	-2.67724
222354_at	F11R	F11 receptor, F11R	0.239825	4.18634	3.10741	0.00319849	0.057252	-2.17209
222360_at	DPH5	DPH5 homolog (S. cerevisiae), DPH5	-0.284851	3.89173	-3.20711	0.00241396	0.0484598	-1.91317
222361_at	TUBBP5	similar to tubulin, beta 8, LOC643224	0.454707	4.11378	3.80919	0.000403724	0.0154574	-0.247686
222362_at	AGFG2	HIV-1 Rev binding protein-like, HRBL	0.22134	5.942	3.14861	0.0028489	0.0535824	-2.06572
222386_s_at	COPZ1	coatomer protein complex, subunit zeta 1, COPZ1	0.595027	8.14589	3.81138	0.00039674	0.0260411	-0.122036
222392_x_at	PERP	PERP, TP53 apoptosis effector, PERP	1.8696	8.22367	3.50361	0.00101044	0.0471781	-0.987385
222393_s_at	NAA50	N-acetyltransferase 13, NAT13	0.629652	6.91163	3.40044	0.00137094	0.0565763	-1.2682
222400_s_at	ADI1	acireductone dioxygenase 1, ADI1	0.487635	9.24378	3.20325	0.00242556	0.0788044	-1.79072
222441_x_at	SLMO2	slowmo homolog 2 (Drosophila), SLMO2	0.603229	7.90156	3.35802	0.00155218	0.060084	-1.38221
222445_at	SLC39A9	solute carrier family 39 (zinc transporter), member 9, SLC39A9	0.537294	7.87331	3.64583	0.0006589	0.0365706	-0.592465
222456_s_at	LIMA1	LIM domain and actin binding 1, LIMA1	0.529382	2.96361	4.99373	8.38403e-06	0.0013465	3.49707
222496_s_at	RBM47	RNA binding motif protein 47, RBM47	1.68229	5.64832	8.05602	1.92906e-10	1.50633e-07	13.6096
222506_at	LMBR1	limb region 1 homolog (mouse), LMBR1	0.345006	4.19034	3.10084	0.0032398	0.0949097	-2.05432
222537_s_at	CDC42SE1	CDC42 small effector 1, CDC42SE1	0.584293	6.89495	4.62318	2.91225e-05	0.00352662	2.32275
222546_s_at	EPS8L2	EPS8-like 2, EPS8L2	0.395412	4.77194	3.44041	0.00121874	0.0525683	-1.15999
222547_at	MAP4K4	mitogen-activated protein kinase kinase kinase kinase 4, MAP4K4	-0.80038	4.82294	-3.54066	0.00090462	0.0445064	-0.885358
222548_s_at	MAP4K4	mitogen-activated protein kinase kinase kinase kinase 4, MAP4K4	-0.480022	4.81278	-3.24901	0.00212799	0.0724635	-1.67118
222603_at	ERMP1	endoplasmic reticulum metallopeptidase 1, ERMP1	1.49477	5.48359	4.80075	1.60887e-05	0.0021909	2.88188
222611_s_at	PSPC1	paraspeckle component 1, PSPC1	0.511364	3.86681	3.17669	0.00261589	0.0822989	-1.85962
222675_s_at	BAIAP2L1	BAI1-associated protein 2-like 1, BAIAP2L1	0.41244	6.45263	3.70291	0.000553789	0.032743	-0.43152
222699_s_at	PLEKHF2	pleckstrin homology domain containing, family F (with FYVE domain) member 2, PLEKHF2	0.939585	5.85572	6.6906	2.28211e-08	8.61305e-06	9.09374
222712_s_at	MUC13	mucin 13, cell surface associated, MUC13	0.730481	5.26004	3.58999	0.000780052	0.0409844	-0.74855
222731_at	ZDHHC2	zinc finger, DHHC-type containing 2, ZDHHC2	-0.714457	4.52381	-3.06848	0.00354644	0.0997629	-2.13645
222746_s_at	BSPRY	B-box and SPRY domain containing, BSPRY	1.60139	5.70329	11.9802	5.69381e-16	3.22341e-12	25.4385
222769_at	MTHFSD	methenyltetrahydrofolate synthetase domain containing, MTHFSD	0.240012	5.38801	3.24297	0.00216522	0.0734003	-1.68703
222773_s_at	GALNT12	UDP-N-acetyl-alpha-D-galactosamine:polypeptide N-acetylgalactosaminyltransferase 12 (GalNAc-T12), GALNT12	0.706219	6.44276	4.57596	3.40628e-05	0.00401746	2.17527
222809_x_at	CCDC85C	chromosome 14 open reading frame 65, C14orf65	0.564184	6.60125	3.35087	0.00158489	0.0607273	-1.40134
222829_s_at	IL20RA	interleukin 20 receptor, alpha, IL20RA	0.536701	4.99506	3.8434	0.00035925	0.0243392	-0.0297755
222845_x_at	TMBIM4	transmembrane BAX inhibitor motif containing 4, TMBIM4	0.587935	9.11995	3.58194	0.000799208	0.0414143	-0.770965
222880_at	AKT3	v-akt murine thymoma viral oncogene homolog 3 (protein kinase B, gamma), AKT3	-0.589487	4.19369	-3.7441	0.00048816	0.0300391	-0.314558
222896_at	TMEM38A	transmembrane protein 38A, TMEM38A	0.363107	6.62468	4.4014	6.05117e-05	0.00631469	1.63517
222904_s_at	TMC5	transmembrane channel-like 5, TMC5	0.598698	4.2774	4.84153	1.40263e-05	0.00194863	3.01127
222930_s_at	AGMAT	agmatine ureohydrolase (agmatinase), AGMAT	0.59937	5.79724	3.813	0.000394748	0.0260411	-0.117362
222951_s_at	ANKRD5	ankyrin repeat domain 5, ANKRD5	0.497948	4.09592	5.26721	3.29412e-06	0.000621628	4.38029
222981_s_at	RAB10	RAB10, member RAS oncogene family, RAB10	0.554826	8.46769	3.3616	0.00153604	0.0599731	-1.37261
223000_s_at	F11R	F11 receptor, F11R	2.39474	7.06247	5.83836	4.5469e-07	0.000119726	6.25628
223010_s_at	OCIAD1	OCIA domain containing 1, OCIAD1	0.63523	8.50079	3.9917	0.000225849	0.0175751	0.402472
223011_s_at	OCIAD1	OCIA domain containing 1, OCIAD1	0.545893	8.60967	3.13096	0.0029769	0.0900867	-1.97736
223024_at	AP1M1	adaptor-related protein complex 1, mu 1 subunit, AP1M1	-0.831017	7.76512	-5.24296	3.58019e-06	0.000646433	4.3015
223041_at	CD99L2	CD99 molecule-like 2, CD99L2	-0.713395	6.04803	-4.00347	0.000217618	0.0171163	0.4371
223074_s_at	AIF1L	chromosome 9 open reading frame 58, C9orf58	0.25141	6.30593	3.45049	0.00118295	0.0517623	-1.13257
223103_at	STARD10	StAR-related lipid transfer (START) domain containing 10, STARD10	2.35208	7.28062	8.89283	1.10257e-11	1.18893e-08	16.3021
223112_s_at	NDUFB10	NADH dehydrogenase (ubiquinone) 1 beta subcomplex, 10, 22kDa, NDUFB10	0.641135	9.25029	3.47849	0.00108879	0.049595	-1.0562
223114_at	COQ5	coenzyme Q5 homolog, methyltransferase (S. cerevisiae), COQ5	0.590909	6.92547	3.08859	0.00335286	0.0969676	-2.08548
223157_at	C4orf14	chromosome 4 open reading frame 14, C4orf14	0.511495	7.49164	3.26764	0.00201706	0.0701632	-1.62222
223163_s_at	ZC3HC1	zinc finger, C3HC-type containing 1, ZC3HC1	-0.5654	7.53052	-4.42933	5.52246e-05	0.00587118	1.72102
223179_at	YPEL3	yippee-like 3 (Drosophila), YPEL3	0.611521	5.1627	4.03054	0.000199767	0.0162531	0.516967
223193_x_at	FAM162A	chromosome 3 open reading frame 28, C3orf28	0.893394	9.4999	3.21773	0.00232741	0.077053	-1.75301
223199_at	MKNK2	MAP kinase interacting serine/threonine kinase 2, MKNK2	0.545386	7.50891	3.59071	0.000778383	0.0409844	-0.74657
223232_s_at	CGN	cingulin, CGN	1.01919	5.20537	10.0643	2.26876e-13	3.95201e-10	19.9285
223233_s_at	CGN	cingulin, CGN	1.14146	6.38142	11.0535	9.72193e-15	2.75191e-11	22.8412
223239_at	C14orf129	chromosome 14 open reading frame 129, C14orf129	0.859187	6.51018	3.6534	0.000643924	0.0358272	-0.571186
223260_s_at	POLK	polymerase (DNA directed) kappa, POLK	-0.301736	5.81999	-3.39532	0.00139168	0.0569884	-1.28199
223261_at	POLK	polymerase (DNA directed) kappa, POLK	-0.423156	3.45608	-3.09923	0.00325441	0.0950645	-2.05841
223266_at	STRADB	amyotrophic lateral sclerosis 2 (juvenile) chromosome region, candidate 2, ALS2CR2	-0.63426	7.45238	-4.05803	0.00018309	0.0151317	0.598348
223268_at	C11orf54	chromosome 11 open reading frame 54, C11orf54	0.858065	4.44625	3.74172	0.000491735	0.0301771	-0.321327
223278_at	GJB2	gap junction protein, beta 2, 26kDa, GJB2	2.20324	4.67052	5.27201	3.24025e-06	0.000616601	4.39589
223298_s_at	NT5C3	5'-nucleotidase, cytosolic III, NT5C3	0.639642	7.51894	3.21212	0.00236499	0.077729	-1.76764
223306_at	EBPL	emopamil binding protein-like, EBPL	0.701065	8.69882	3.1526	0.00280061	0.0866917	-1.92179
223338_s_at	ATPIF1	ATPase inhibitory factor 1, ATPIF1	0.567397	7.71163	3.34578	0.00160859	0.061324	-1.41495
223341_s_at	SCOC	short coiled-coil protein, SCOC	0.731837	5.48847	3.44943	0.00118668	0.0517774	-1.13547
223373_s_at	PLA2G12A	phospholipase A2, group XIIA, PLA2G12A	0.561794	7.2554	5.30397	2.90298e-06	0.000566706	4.49991
223385_at	CYP2S1	cytochrome P450, family 2, subfamily S, polypeptide 1, CYP2S1	0.69801	5.67724	3.14706	0.00284479	0.0873588	-1.93604
223423_at	GPR160	G protein-coupled receptor 160, GPR160	2.15662	5.79122	6.81013	1.49871e-08	6.16174e-06	9.49237
223427_s_at	EPB41L4B	erythrocyte membrane protein band 4.1 like 4B, EPB41L4B	0.837088	4.05601	3.93288	0.00027174	0.020376	0.230051
223436_s_at	TRPT1	tRNA phosphotransferase 1, TRPT1	0.502829	7.69559	4.54169	3.81525e-05	0.0043964	2.06861
223450_s_at	COG3	component of oligomeric golgi complex 3, COG3	0.406469	5.98442	3.08422	0.00339408	0.0976607	-2.09658
223454_at	CXCL16	chemokine (C-X-C motif) ligand 16, CXCL16	1.1424	6.73471	10.1492	1.72321e-13	3.25183e-10	20.184
223462_at	TMEM175	transmembrane protein 175, TMEM175	0.266877	6.12624	3.68197	0.000590319	0.0341887	-0.490706
223471_at	RAB3IP	RAB3A interacting protein (rabin3), RAB3IP	1.22805	5.03088	5.6884	7.6705e-07	0.000184786	5.76055
223530_at	TDRKH	tudor and KH domain containing, TDRKH	0.665721	4.32934	4.11953	0.000150529	0.0132121	0.781312
223540_at	PVRL4	poliovirus receptor-related 4, PVRL4	0.221483	6.56645	3.34984	0.00158964	0.0608065	-1.40409
223611_s_at	LNX1	ligand of numb-protein X 1, LNX1	0.483537	3.58856	4.5011	4.36205e-05	0.00480566	1.94267
223625_at	FAM126A	family with sequence similarity 126, member A, FAM126A	-0.554519	6.42743	-3.78689	0.000427927	0.0274304	-0.192327
223627_at	MEX3B	mex-3 homolog B (C. elegans), MEX3B	-0.285708	4.75713	-3.35243	0.00157772	0.0605595	-1.39718
223628_at	TMEM191A	transmembrane protein 191A, TMEM191A	0.620504	5.50774	5.01276	7.85914e-06	0.00128964	3.55814
223631_s_at	C19orf33	chromosome 19 open reading frame 33, C19orf33	2.73835	6.94434	3.87804	0.000322549	0.0230414	0.0704615
223636_at	ZMYND12	zinc finger, MYND-type containing 12, ZMYND12	-0.200309	5.48109	-3.18918	0.00252468	0.0807506	-1.82726
223649_s_at	SLC25A39	solute carrier family 25, member 39, SLC25A39	0.894021	8.39717	4.60036	3.14158e-05	0.00378411	2.2514
223658_at	KCNK6	potassium channel, subfamily K, member 6, KCNK6	0.379958	4.62946	4.80609	1.58025e-05	0.00216878	2.8988
223659_at	TMPRSS13	transmembrane protease, serine 13, TMPRSS13	0.291166	6.6955	3.89155	0.000309249	0.0226632	0.10965
223665_at	ARPM1	actin related protein M1, ARPM1	0.212914	4.29832	3.06908	0.00354052	0.0997201	-2.13493
223681_s_at	INADL	InaD-like (Drosophila), INADL	1.55612	3.20337	6.8559	1.2759e-08	5.66525e-06	9.64493
223684_s_at	SMUG1	single-strand-selective monofunctional uracil-DNA glycosylase 1, SMUG1	0.373184	7.33374	3.88234	0.000318262	0.0229509	0.0829125
223765_s_at	KBTBD4	kelch repeat and BTB (POZ) domain containing 4, KBTBD4	0.372273	5.64372	3.26399	0.00203836	0.0707956	-1.63183
223769_x_at	HYI	hydroxypyruvate isomerase homolog (E. coli), HYI	-0.535042	7.16501	-3.2271	0.0022659	0.0756233	-1.72855
223805_at	OSBPL6	oxysterol binding protein-like 6, OSBPL6	-0.694949	5.58104	-4.19943	0.000116524	0.0105127	1.02085
223808_s_at	PTPMT1	protein tyrosine phosphatase, mitochondrial 1, PTPMT1	0.727356	6.99724	3.40162	0.00136618	0.0565763	-1.265
223811_s_at	GET4	chromosome 7 open reading frame 20, C7orf20	0.439035	6.98529	3.51055	0.000989747	0.046727	-0.968311
223845_at	VSIG10	hypothetical protein BC001437, LOC144305	0.2758	4.52966	3.38902	0.00141763	0.0575638	-1.29896
223892_s_at	TMBIM4	transmembrane BAX inhibitor motif containing 4, TMBIM4	0.644095	8.89745	3.27382	0.00198144	0.0695653	-1.60592
223895_s_at	EPN3	epsin 3, EPN3	1.28767	5.04157	8.59913	2.98831e-11	2.70681e-08	15.3657
223981_at	NIN	ninein (GSK3B interacting protein), NIN	-0.33457	3.63416	-4.31162	8.10825e-05	0.00791428	1.36059
224002_s_at	FKBP7	FK506 binding protein 7, FKBP7	-0.94729	5.42105	-4.22306	0.000107984	0.00989998	1.09211
224097_s_at	F11R	F11 receptor, F11R	1.04547	6.46021	7.73685	5.836e-10	3.67101e-07	12.5646
224176_s_at	AXIN2	axin 2 (conductin, axil), AXIN2	0.417895	5.59653	3.54075	0.000904369	0.0445064	-0.885101
224210_s_at	PXMP4	peroxisomal membrane protein 4, 24kDa, PXMP4	0.376914	5.50469	3.91282	0.000289358	0.0215543	0.171544
224215_s_at	DLL1	delta-like 1 (Drosophila), DLL1	0.372044	3.70423	3.62425	0.000703404	0.0380157	-0.652932
224229_s_at	AKT3	v-akt murine thymoma viral oncogene homolog 3 (protein kinase B, gamma), AKT3	-0.356352	4.05302	-3.66906	0.000613987	0.0351132	-0.527112
224301_x_at	H2AFJ	H2A histone family, member J, H2AFJ	0.857211	8.42315	3.19027	0.00251689	0.0806154	-1.82444
224329_s_at	CNFN	cornifelin, CNFN	0.385422	4.35093	4.26754	9.35356e-05	0.00875254	1.22667
224336_s_at	DUSP16	dual specificity phosphatase 16, DUSP16	0.457262	5.26866	3.9445	0.000262013	0.0197119	0.264013
224345_x_at	FAM162A	chromosome 3 open reading frame 28, C3orf28	0.952506	8.91047	3.45172	0.00117868	0.0517623	-1.12924
224391_s_at	SIAE	sialic acid acetylesterase, SIAE	0.899566	5.28791	4.01091	0.000212561	0.0170086	0.459037
224416_s_at	MED28	mediator complex subunit 28, MED28	0.473974	4.67234	3.19533	0.00248089	0.0796877	-1.8113
224445_s_at	ZFYVE21	zinc finger, FYVE domain containing 21, ZFYVE21	0.556884	7.56558	3.63308	0.000684865	0.037628	-0.628225
224453_s_at	ETNK1	ethanolamine kinase 1, ETNK1	0.492016	3.80441	3.39405	0.00139687	0.0570041	-1.28541
224456_s_at	MGC12982	hypothetical protein MGC12982, MGC12982	-0.202992	4.66514	-3.18791	0.00253384	0.0807594	-1.83056
224460_s_at	L2HGDH	L-2-hydroxyglutarate dehydrogenase, L2HGDH	0.482928	5.90212	3.90298	0.000298404	0.0219395	0.14288
224464_s_at	NUDT22	nudix (nucleoside diphosphate linked moiety X)-type motif 22, NUDT22	0.463881	7.67747	3.86096	0.00034017	0.0236555	0.0209773
224465_s_at	WIBG	within bgcn homolog (Drosophila), WIBG	0.479449	6.999	4.76348	1.82322e-05	0.0023728	2.76395
224467_s_at	PDCD2L	programmed cell death 2-like, PDCD2L	0.680058	7.05126	3.27613	0.00196833	0.0692124	-1.59985
224468_s_at	C19orf48	chromosome 19 open reading frame 48, C19orf48	0.450128	8.0558	3.3287	0.00169052	0.063273	-1.46051
224482_s_at	RAB11FIP4	RAB11 family interacting protein 4 (class II), RAB11FIP4	0.814557	4.80438	7.26973	2.98343e-09	1.6478e-06	11.0214
224560_at	TIMP2	TIMP metallopeptidase inhibitor 2, TIMP2	-1.37648	8.43757	-3.26899	0.0020092	0.0699976	-1.61866
224564_s_at	RTN3	reticulon 3, RTN3	0.712779	7.48113	4.96325	9.29708e-06	0.001442	3.39944
224595_at	SLC44A1	solute carrier family 44, member 1, SLC44A1	0.814246	4.65861	3.42919	0.00125973	0.0537226	-1.19043
224609_at	SLC44A2	solute carrier family 44, member 2, SLC44A2	1.17869	6.23204	5.2644	3.32609e-06	0.000622473	4.37116
224638_at	SPPL3	signal peptide peptidase 3, UNQ1887	0.287349	6.37036	3.44385	0.00120641	0.0522356	-1.15064
224640_at	SPPL3	signal peptide peptidase 3, UNQ1887	0.387978	6.97137	3.299	0.00184254	0.0665459	-1.5394
224650_at	MAL2	mal, T-cell differentiation protein 2, MAL2	4.70503	5.54667	7.97542	2.54947e-10	1.86235e-07	13.3465
224664_at	ANAPC16	chromosome 10 open reading frame 104, C10orf104	0.752644	8.27002	3.80408	0.000405798	0.0263391	-0.143011
224665_at	ANAPC16	chromosome 10 open reading frame 104, C10orf104	0.60435	8.14112	3.21598	0.00233906	0.0771004	-1.75757
224666_at	NSMCE1	non-SMC element 1 homolog (S. cerevisiae), NSMCE1	0.515888	8.02927	3.50892	0.000994586	0.046727	-0.972808
224694_at	ANTXR1	anthrax toxin receptor 1, ANTXR1	-1.68118	6.26451	-4.41517	5.78464e-05	0.00609271	1.67746
224697_at	DCAF5	WD repeat domain 22, WDR22	0.28173	5.13986	3.18073	0.00258604	0.081778	-1.84915
224707_at	C5orf32	chromosome 5 open reading frame 32, C5orf32	0.884982	8.1539	3.6003	0.000756188	0.0403865	-0.719835
224715_at	WDR34	WD repeat domain 34, WDR34	0.625295	8.37345	3.07175	0.00351423	0.0992267	-2.12817
224727_at	C19orf63	chromosome 19 open reading frame 63, C19orf63	0.518029	8.14166	3.9312	0.000273179	0.0204163	0.225133
224733_at	CMTM3	CKLF-like MARVEL transmembrane domain containing 3, CMTM3	-0.984529	7.45711	-5.37526	2.27088e-06	0.000463279	4.73236
224746_at	KIAA1522	KIAA1522, KIAA1522	0.935839	7.68696	7.80868	4.54613e-10	2.94134e-07	12.8005
224762_at	SERINC2	KIAA0746 protein /// serine incorporator 2, KIAA0746 /// SERINC2	1.04191	7.13569	4.85479	1.34136e-05	0.00192247	3.05342
224772_at	NAV1	neuron navigator 1, NAV1	-1.06055	6.00216	-3.66491	0.000621788	0.0351132	-0.538802
224773_at	NAV1	neuron navigator 1, NAV1	-0.589668	6.2811	-3.24719	0.00213913	0.0726247	-1.67595
224774_s_at	NAV1	neuron navigator 1, NAV1	-0.523441	5.75788	-3.62907	0.000693216	0.0378028	-0.639437
224791_at	ASAP1	development and differentiation enhancing factor 1, DDEF1	-1.19592	7.31276	-3.19883	0.00245632	0.0793487	-1.80222
224792_at	TNKS1BP1	tankyrase 1 binding protein 1, 182kDa, TNKS1BP1	0.459069	6.10925	3.70757	0.000545956	0.0326205	-0.418316
224796_at	ASAP1	development and differentiation enhancing factor 1, DDEF1	-0.940439	8.14199	-3.46877	0.00112064	0.0505128	-1.08275
224822_at	DLC1	deleted in liver cancer 1, DLC1	-1.78731	6.32482	-4.30804	8.20305e-05	0.00797245	1.3497
224823_at	MYLK	myosin light chain kinase, MYLK	-1.80682	5.54998	-3.19886	0.00245611	0.0793487	-1.80214
224839_s_at	GPT2	glutamic pyruvate transaminase (alanine aminotransferase) 2, GPT2	0.576475	6.3642	3.75122	0.000477596	0.0296925	-0.29426
224888_at	EPT1	selenoprotein I, SELI	0.357736	7.28688	3.394	0.0013971	0.0570041	-1.28556
224896_s_at	TTL	tubulin tyrosine ligase, TTL	-1.22994	6.73954	-6.11995	1.69657e-07	5.0551e-05	7.19118
224907_s_at	SH3GLB2	SH3-domain GRB2-like endophilin B2, SH3GLB2	0.306058	6.56848	3.17509	0.0026278	0.0824271	-1.86376
224908_s_at	TTL	tubulin tyrosine ligase, TTL	-0.952787	7.33342	-5.79639	5.26453e-07	0.000137029	6.11734
224921_at	SCAMP2	secretory carrier membrane protein 2, SCAMP2	0.476964	6.84689	4.24358	0.000101068	0.00937989	1.1541
224927_at	KIAA1949	KIAA1949, KIAA1949	-1.11133	8.10247	-5.73812	6.45068e-07	0.000158778	5.92472
224932_at	CHCHD10	chromosome 22 open reading frame 16, C22orf16	1.25108	8.22075	3.11911	0.00307785	0.0918285	-2.0077
224957_at	C18orf32	chromosome 18 open reading frame 32, C18orf32	0.699595	5.83083	3.12138	0.00305829	0.0915048	-2.0019
224974_at	SUDS3	suppressor of defective silencing 3 homolog (S. cerevisiae), SUDS3	0.549745	4.41732	3.2714	0.00199534	0.069739	-1.61232
224990_at	C4orf34	chromosome 4 open reading frame 34, C4orf34	1.07172	6.34965	4.62401	2.90427e-05	0.00352662	2.32533
224998_at	CMTM4	CKLF-like MARVEL transmembrane domain containing 4, CMTM4	0.832078	6.7627	4.19577	0.000117902	0.0105529	1.00984
225001_at	RAB3D	RAB3D, member RAS oncogene family, RAB3D	0.772562	6.99336	4.93409	1.0262e-05	0.00153896	3.30619
225009_at	CMTM4	CKLF-like MARVEL transmembrane domain containing 4, CMTM4	1.02749	7.20065	4.86218	1.30839e-05	0.00190608	3.0769
225010_at	CCDC6	coiled-coil domain containing 6, CCDC6	0.945157	7.93534	5.47518	1.60789e-06	0.000346769	5.05928
225045_at	CCDC88A	coiled-coil domain containing 88A, CCDC88A	-1.4833	5.75971	-9.07767	5.91356e-12	7.87721e-09	16.8861
225078_at	EMP2	epithelial membrane protein 2, EMP2	1.50197	6.58223	4.97098	9.05669e-06	0.00141441	3.42418
225079_at	EMP2	epithelial membrane protein 2, EMP2	1.46914	7.07726	4.91162	1.10727e-05	0.00164961	3.23442
225090_at	SYVN1	synovial apoptosis inhibitor 1, synoviolin, SYVN1	0.380569	6.85543	3.77401	0.000445259	0.0282434	-0.229191
225093_at	UTRN	utrophin, UTRN	-1.0072	7.05353	-3.99416	0.000224105	0.0174995	0.409705
225097_at	HIPK2	homeodomain interacting protein kinase 2, HIPK2	-1.1654	7.71893	-4.86111	1.31309e-05	0.00190608	3.07351
225115_at	HIPK2	homeodomain interacting protein kinase 2, HIPK2	-0.562836	6.60035	-3.61414	0.000725243	0.0390098	-0.681207
225116_at	HIPK2	homeodomain interacting protein kinase 2, HIPK2	-1.54712	7.4003	-4.5857	3.29802e-05	0.00391014	2.20566
225119_at	CHMP4B	chromatin modifying protein 4B, CHMP4B	0.607021	7.50548	3.68469	0.000585457	0.033994	-0.483044
225143_at	SFXN4	sideroflexin 4, SFXN4	0.590961	7.29621	3.55968	0.000854482	0.0427147	-0.832727
225150_s_at	RTKN	rhotekin, RTKN	0.783302	5.78011	3.73097	0.000508215	0.0309369	-0.351903
225163_at	FRMD4A	FERM domain containing 4A, FRMD4A	-0.852665	4.4203	-3.34774	0.00159941	0.0610768	-1.4097
225165_at	PPP1R1B	protein phosphatase 1, regulatory (inhibitor) subunit 1B (dopamine and cAMP regulated phosphoprotein, DARPP-32), PPP1R1B	0.885392	6.49387	3.32758	0.00169603	0.063273	-1.46349
225167_at	FRMD4A	FERM domain containing 4A, FRMD4A	-1.19288	6.03274	-3.87137	0.000329323	0.0233048	0.0511232
225175_s_at	SLC44A2	solute carrier family 44, member 2, SLC44A2	0.835757	5.93297	4.55925	3.59994e-05	0.00418054	2.12325
225177_at	RAB11FIP1	RAB11 family interacting protein 1 (class I), RAB11FIP1	0.894085	6.94719	3.80397	0.000405933	0.0263391	-0.143318
225192_at	C10orf46	chromosome 10 open reading frame 46, C10orf46	0.272809	7.63811	3.11769	0.00309016	0.0919537	-2.01133
225203_at	PPP1R16A	protein phosphatase 1, regulatory (inhibitor) subunit 16A, PPP1R16A	0.655834	6.255	3.76504	0.000457726	0.0289531	-0.254825
225212_at	SLC25A25	solute carrier family 25 (mitochondrial carrier; phosphate carrier), member 25, SLC25A25	0.254983	6.38162	3.40086	0.00136923	0.0565763	-1.26705
225269_s_at	RBMS1	chromosome 2 open reading frame 12, C2orf12	-1.06177	7.70013	-3.35575	0.00156249	0.0603799	-1.38828
225280_x_at	ARSD	arylsulfatase D, ARSD	0.357173	6.31627	3.20841	0.00239018	0.0780496	-1.77731
225285_at	BCAT1	branched chain aminotransferase 1, cytosolic, BCAT1	-1.96082	6.1558	-3.20241	0.00243143	0.0788821	-1.79292
225299_at	MYO5B	myosin VB, MYO5B	0.558794	5.45532	6.28138	9.62508e-08	3.02722e-05	7.7288
225301_s_at	MYO5B	myosin VB, MYO5B	1.87302	6.5245	8.29215	8.5477e-11	6.91295e-08	14.3768
225302_at	TMX3	thioredoxin domain containing 10, TXNDC10	-0.974234	6.25365	-4.62866	2.85971e-05	0.00351947	2.33988
225339_at	SPAG9	sperm associated antigen 9, SPAG9	-0.563845	6.42949	-3.09884	0.00325799	0.0950645	-2.0594
225354_s_at	SH3BGRL2	SH3 domain binding glutamic acid-rich protein like 2, SH3BGRL2	0.941415	5.68641	5.73939	6.42225e-07	0.000158778	5.9289
225365_at	ZDHHC20	zinc finger, DHHC-type containing 20, ZDHHC20	0.635836	7.5637	4.02399	0.000203949	0.0164943	0.497631
225368_at	HIPK2	homeodomain interacting protein kinase 2, HIPK2	-1.61465	7.68626	-4.08594	0.000167545	0.0143104	0.681226
225370_at	PYGO2	pygopus homolog 2 (Drosophila), PYGO2	0.205788	8.0442	3.31528	0.00175768	0.0646148	-1.49621
225395_s_at	FAM120AOS	family with sequence similarity 120A opposite strand, FAM120AOS	0.55321	7.09962	3.50114	0.00101789	0.0473022	-0.994162
225436_at	FAM108C1	family with sequence similarity 108, member C1, FAM108C1	1.07019	6.28301	3.10783	0.00317688	0.0936724	-2.03649
225464_at	FRMD6	FERM domain containing 6, FRMD6	-1.7733	6.69872	-3.86807	0.000332725	0.0234722	0.0415613
225467_s_at	RDH13	retinol dehydrogenase 13 (all-trans/9-cis), RDH13	0.49824	6.62688	3.28504	0.00191837	0.0680729	-1.57633
225481_at	FRMD6	FERM domain containing 6, FRMD6	-1.98281	5.92663	-4.05241	0.000186389	0.0152926	0.581676
225498_at	CHMP4B	chromatin modifying protein 4B, CHMP4B	0.573755	8.97462	3.33079	0.00168028	0.0631619	-1.45494
225522_at	AAK1	AP2 associated kinase 1, AAK1	-0.548549	7.17931	-3.32699	0.00169894	0.0632772	-1.46506
225525_at	KIAA1671	KIAA1671 protein /// hypothetical protein LOC100131004, CTA-221G9.4 /// LOC100131004	1.22804	6.81045	4.73408	2.01192e-05	0.002574	2.67111
225536_at	TMEM54	transmembrane protein 54, TMEM54	1.37418	7.05391	4.68611	2.36174e-05	0.00297119	2.52006
225548_at	SHROOM3	shroom family member 3, SHROOM3	1.26497	5.84634	4.34781	7.20792e-05	0.00719046	1.47099
225558_at	GIT2	G protein-coupled receptor kinase interactor 2, GIT2	-0.673687	6.79203	-5.16957	4.60399e-06	0.000801979	4.0636
225568_at	TMEM141	transmembrane protein 141, TMEM141	0.796077	7.67065	5.44312	1.79649e-06	0.0003802	4.95424
225582_at	ITPRIP	KIAA1754, KIAA1754	-0.42551	6.86211	-3.22016	0.00231134	0.0767452	-1.74669
225587_at	TMEM129	transmembrane protein 129, TMEM129	0.363569	6.99346	3.66812	0.000615752	0.0351132	-0.52977
225588_s_at	TMEM129	transmembrane protein 129, TMEM129	0.551158	5.99104	3.63764	0.000675465	0.0372163	-0.61544
225590_at	SH3RF1	SH3 domain containing ring finger 1, SH3RF1	0.3638	5.74253	3.15238	0.00280231	0.0866917	-1.92234
225609_at	GSR	glutathione reductase, GSR	0.84075	6.08127	4.09104	0.000164848	0.0141938	0.696388
225616_at	SPRYD4	SPRY domain containing 4, SPRYD4	0.41489	6.72411	3.52257	0.000954892	0.0459098	-0.935251
225618_at	ARHGAP27	Rho GTPase activating protein 27, ARHGAP27	0.534163	5.83184	5.12526	5.35706e-06	0.00091902	3.92035
225626_at	PAG1	phosphoprotein associated with glycosphingolipid microdomains 1, PAG1	-1.23414	5.7932	-3.17505	0.00262806	0.0824271	-1.86385
225646_at	CTSC	cathepsin C, CTSC	-1.09043	7.3242	-3.44555	0.00120036	0.0521729	-1.14601
225659_at	SPOPL	speckle-type POZ protein-like, SPOPL	0.266941	5.58723	3.6625	0.000626366	0.0352837	-0.545594
225671_at	SPNS2	spinster homolog 2 (Drosophila), SPNS2	0.610698	7.41723	3.10709	0.00318347	0.0936876	-2.03838
225710_at	GNB4	guanine nucleotide binding protein (G protein), beta polypeptide 4, GNB4	-2.7551	6.82931	-4.83247	1.44608e-05	0.00199673	2.9825
225727_at	PLEKHH1	pleckstrin homology domain containing, family H (with MyTH4 domain) member 1, PLEKHH1	0.510777	3.78761	3.24115	0.00217654	0.0736739	-1.6918
225739_at	RAB11FIP4	RAB11 family interacting protein 4 (class II), RAB11FIP4	0.531935	5.89769	6.2543	1.0586e-07	3.28385e-05	7.63854
225777_at	C9orf140	chromosome 9 open reading frame 140, C9orf140	0.58745	7.99062	3.71541	0.000533021	0.0320166	-0.396091
225782_at	MSRB3	methionine sulfoxide reductase B3, MSRB3	-1.327	5.40554	-4.21455	0.000110989	0.0101344	1.06641
225790_at	MSRB3	methionine sulfoxide reductase B3, MSRB3	-0.611039	5.3764	-3.36768	0.00150903	0.0595295	-1.35633
225792_at	HOOK1	hook homolog 1 (Drosophila), HOOK1	2.37254	4.54466	6.8366	1.36547e-08	5.94637e-06	9.58062
225793_at	LIX1L	Lix1 homolog (mouse)-like, LIX1L	-1.68759	7.69753	-12.815	4.85652e-17	3.66587e-13	27.6685
225816_at	PHF17	PHD finger protein 17, PHF17	-0.731654	6.53254	-3.54907	0.000882123	0.0437104	-0.862116
225820_at	PHF17	PHD finger protein 17, PHF17	-0.443073	4.64558	-3.20921	0.00238469	0.0780496	-1.77521
225822_at	TMEM125	transmembrane protein 125, TMEM125	1.73249	5.51631	12.9485	3.30334e-17	3.66587e-13	28.0156
225826_at	MMAB	methylmalonic aciduria (cobalamin deficiency) cblB type, MMAB	0.557371	7.36619	4.05248	0.000186346	0.0152926	0.581891
225835_at	SLC12A2	solute carrier family 12 (sodium/potassium/chloride transporters), member 2, SLC12A2	1.27461	5.41953	4.271	9.24952e-05	0.0086911	1.23715
225846_at	ESRP1	RNA binding motif protein 35A, RBM35A	3.26623	5.16225	11.2508	5.26404e-15	1.70292e-11	23.4049
225853_at	GNPNAT1	glucosamine-phosphate N-acetyltransferase 1, GNPNAT1	0.671389	7.90732	3.35289	0.00157561	0.0605595	-1.39595
225855_at	EPB41L5	erythrocyte membrane protein band 4.1 like 5, EPB41L5	-0.436935	5.942	-3.29615	0.00185775	0.0667759	-1.54693
225861_at	FAM195A	chromosome 16 open reading frame 14, C16orf14	0.658271	7.37292	3.40027	0.00137162	0.0565763	-1.26865
225864_at	FAM84B	family with sequence similarity 84, member B, FAM84B	2.09512	6.67476	3.88764	0.000313036	0.0227732	0.098321
225869_s_at	UNC93B1	unc-93 homolog B1 (C. elegans), UNC93B1	0.850431	5.8514	5.20515	4.07582e-06	0.00072107	4.17885
225879_at	TSEN54	tRNA splicing endonuclease 54 homolog (S. cerevisiae), TSEN54	0.369663	8.66029	3.18626	0.00254573	0.0807594	-1.83483
225881_at	SLC35B4	solute carrier family 35, member B4, SLC35B4	-1.21605	6.87412	-6.39161	6.53344e-08	2.24166e-05	8.09628
225882_at	SLC35B4	solute carrier family 35, member B4, SLC35B4	-0.314573	5.92942	-3.71618	0.000531766	0.0320166	-0.393906
225891_at	TPRN	chromosome 9 open reading frame 75, C9orf75	0.363994	6.9094	4.57147	3.45722e-05	0.00405642	2.1613
225901_at	PTPMT1	protein tyrosine phosphatase, mitochondrial 1, PTPMT1	0.772435	6.32292	3.34458	0.00161421	0.0614031	-1.41815
225905_s_at	ST3GAL3	ST3 beta-galactoside alpha-2,3-sialyltransferase 3, ST3GAL3	-0.285181	6.12984	-3.35862	0.00154946	0.0600815	-1.3806
225911_at	NPNT	nephronectin, NPNT	0.916644	4.36527	3.84357	0.000359067	0.0243392	-0.0293008
225946_at	RASSF8	Ras association (RalGDS/AF-6) domain family (N-terminal) member 8, RASSF8	-1.34496	5.04116	-3.87986	0.000320727	0.0229837	0.075734
225981_at	C17orf28	chromosome 17 open reading frame 28, C17orf28	0.443464	7.36264	4.6994	2.25921e-05	0.00287415	2.56187
225993_at	EARS2	glutamyl-tRNA synthetase 2, mitochondrial (putative), EARS2	0.295641	6.20731	3.73706	0.000498811	0.0305286	-0.334579
226013_at	TRAK1	trafficking protein, kinesin binding 1, TRAK1	0.416981	6.22169	3.4886	0.00105658	0.0484351	-1.02853
226043_at	GPSM1	G-protein signaling modulator 1 (AGS3-like, C. elegans), GPSM1	-0.583274	7.4245	-3.69728	0.000563396	0.0330521	-0.447457
226068_at	SYK	spleen tyrosine kinase, SYK	1.0743	4.86488	4.65457	2.62351e-05	0.00326426	2.42105
226070_at	C9orf142	chromosome 9 open reading frame 142, C9orf142	0.376207	7.24593	3.08264	0.00340902	0.0977103	-2.10057
226072_at	FUK	fucokinase, FUK	0.315233	6.29737	4.27457	9.1432e-05	0.00862699	1.24798
226076_s_at	MBD6	methyl-CpG binding domain protein 6, MBD6	0.289215	4.82852	3.40639	0.00134718	0.0560789	-1.25213
226084_at	MAP1B	microtubule-associated protein 1B, MAP1B	-2.11514	7.10503	-3.88134	0.000319255	0.0229509	0.080013
226088_at	ZDHHC12	zinc finger, DHHC-type containing 12, ZDHHC12	0.387403	7.43331	4.29536	8.54759e-05	0.0082017	1.31112
226106_at	RNF141	ring finger protein 141, RNF141	0.957177	5.55304	3.56195	0.000848693	0.0425192	-0.826451
226110_at	PTAR1	protein prenyltransferase alpha subunit repeat containing 1, PTAR1	-0.644509	6.8875	-3.50066	0.00101936	0.0473022	-0.995489
226129_at	FAM83H	family with sequence similarity 83, member H, FAM83H	2.1055	7.11317	6.00085	2.5757e-07	7.38314e-05	6.7952
226152_at	TTC7B	tetratricopeptide repeat domain 7B, TTC7B	-0.695217	5.26412	-3.14437	0.00286649	0.0878371	-1.94296
226167_at	SYT7	synaptotagmin VII, SYT7	0.328106	6.6715	3.10565	0.00319641	0.0937599	-2.04206
226184_at	FMNL2	formin-like 2, FMNL2	-1.43855	6.90758	-3.24018	0.0021826	0.0737475	-1.69434
226185_at	CDS1	CDNA: FLJ23044 fis, clone LNG02454, ---	1.58596	6.0387	14.4674	4.81414e-19	1.09016e-14	31.7821
226187_at	CDS1	CDNA: FLJ23044 fis, clone LNG02454, ---	0.824496	6.35002	11.6394	1.59586e-15	6.02302e-12	24.4983
226213_at	ERBB3	v-erb-b2 erythroblastic leukemia viral oncogene homolog 3 (avian), ERBB3	2.63904	6.42946	5.02423	7.55864e-06	0.00124938	3.59497
226226_at	TMEM45B	transmembrane protein 45B, TMEM45B	1.20303	5.99857	6.80542	1.52377e-08	6.16174e-06	9.47665
226261_at	ZNRF2	zinc and ring finger 2, ZNRF2	0.25895	3.15167	3.50927	0.000993537	0.046727	-0.971835
226302_at	ATP8B1	ATPase, class I, type 8B, member 1, ATP8B1	1.58216	4.42286	4.35034	7.14873e-05	0.00719046	1.47873
226338_at	TMEM55A	transmembrane protein 55A, TMEM55A	-0.39838	3.41164	-3.32398	0.00171383	0.0635507	-1.47306
226342_at	SPTBN1	spectrin, beta, non-erythrocytic 1, SPTBN1	-0.79473	6.62594	-3.14709	0.00284451	0.0873588	-1.93595
226360_at	ZNRF3	zinc and ring finger 3, ZNRF3	0.996436	5.0153	3.36315	0.00152914	0.0599088	-1.36848
226375_at	LMTK2	CDNA clone IMAGE:6584326, ---	0.571779	6.47067	4.28727	8.77487e-05	0.0083141	1.28652
226403_at	TMC4	transmembrane channel-like 4, TMC4	0.964245	6.44186	11.8758	7.79539e-16	3.53053e-12	25.1523
226405_s_at	ARRDC1	arrestin domain containing 1, ARRDC1	1.25054	6.48699	8.65743	2.45006e-11	2.52189e-08	15.5524
226454_at	MARCH9	membrane-associated ring finger (C3HC4) 9, MARCH9	0.512089	6.4827	4.06082	0.000181479	0.0150535	0.606602
226456_at	C16orf75	chromosome 16 open reading frame 75, C16orf75	0.687737	7.54719	3.50128	0.00101745	0.0473022	-0.993763
226482_s_at	TSTD1	KAT protein /// hypothetical protein LOC100134860, hCG_20857 /// RP11-544M22.4	2.38501	7.07996	5.26192	3.35447e-06	0.00062264	4.36311
226485_at	VSIG10	CDNA FLJ37658 fis, clone BRHIP2010593, ---	0.498615	5.04304	3.53473	0.000920809	0.0449194	-0.901724
226494_at	KIAA1543	KIAA1543, KIAA1543	0.687023	5.56855	5.51525	1.39958e-06	0.000307703	5.19071
226499_at	NRARP	Notch-regulated ankyrin repeat protein, NRARP	0.49279	7.13606	4.37696	6.55429e-05	0.00668567	1.56019
226535_at	ITGB6	integrin, beta 6, ITGB6	1.09589	4.78442	3.45566	0.001165	0.0517079	-1.1185
226553_at	TMPRSS2	transmembrane protease, serine 2 /// hypothetical protein LOC100130534, PP9284 /// TMPRSS2	0.335933	6.72264	3.37635	0.00147122	0.0589659	-1.33304
226574_at	PSPC1	paraspeckle component 1, PSPC1	0.499842	6.69608	4.09485	0.000162858	0.01413	0.707733
226584_s_at	FAM110A	family with sequence similarity 110, member A, FAM110A	0.557952	5.83523	5.78844	5.4126e-07	0.000139282	6.09105
226597_at	REEP6	receptor accessory protein 6, REEP6	0.855673	6.14566	4.54094	3.82464e-05	0.0043964	2.0663
226605_at	DGKQ	diacylglycerol kinase, theta 110kDa, DGKQ	0.429641	6.23407	3.38158	0.00144887	0.0583803	-1.31898
226621_at	FGG	Transcribed locus, ---	-1.52149	7.27974	-3.95207	0.000255859	0.0194427	0.28616
226622_at	MUC20	mucin 20, cell surface associated, MUC20	1.63791	5.46873	7.22883	3.44334e-09	1.85653e-06	10.8857
226633_at	RAB8B	RAB8B, member RAS oncogene family, RAB8B	-1.05284	5.61575	-4.44889	5.17919e-05	0.00558489	1.7813
226666_at	DAAM1	dishevelled associated activator of morphogenesis 1, DAAM1	0.728215	5.42094	3.31249	0.00177197	0.0649291	-1.50363
226705_at	FGFR1	fibroblast growth factor receptor 1 (fms-related tyrosine kinase 2, Pfeiffer syndrome), FGFR1	-0.701211	7.02168	-3.09302	0.00331154	0.0958948	-2.07422
226707_at	NAPRT1	nicotinate phosphoribosyltransferase domain containing 1, NAPRT1	0.898512	7.19798	3.85212	0.000349656	0.0240627	-0.00460334
226710_at	C8orf82	similar to RIKEN cDNA C030006K11 gene, MGC70857	0.751182	6.84289	4.20091	0.00011597	0.0105046	1.0253
226713_at	CCDC50	coiled-coil domain containing 50, CCDC50	-0.663097	6.46535	-3.69903	0.000560385	0.0329608	-0.442492
226717_at	LRTOMT	leucine rich repeat containing 51, LRRC51	0.223158	7.10504	3.68748	0.000580498	0.0337928	-0.475165
226743_at	SLFN11	schlafen family member 11, SLFN11	-1.14929	4.7629	-3.83049	0.000373939	0.0248437	-0.0670316
226751_at	CNRIP1	cannabinoid receptor interacting protein 1, CNRIP1	-1.51163	6.49938	-3.54013	0.000906047	0.0445064	-0.886812
226771_at	ATP8B2	ATPase, class I, type 8B, member 2, ATP8B2	-1.48104	5.95384	-4.33649	7.47862e-05	0.00736319	1.43641
226801_s_at	AIDA	chromosome 1 open reading frame 80, C1orf80	-0.630179	8.76893	-3.33046	0.0016819	0.0631619	-1.45582
226803_at	CHMP4C	chromatin modifying protein 4C, CHMP4C	1.50584	5.5124	5.63319	9.29478e-07	0.00021925	5.57852
226817_at	DSC2	desmocollin 2, DSC2	1.21826	6.46622	5.95091	3.06782e-07	8.68384e-05	6.62939
226857_at	ARHGEF19	Rho guanine nucleotide exchange factor (GEF) 19, ARHGEF19	0.475908	6.59869	5.34916	2.48468e-06	0.000489265	4.64718
226863_at	FAM110C	family with sequence similarity 110, member C, FAM110C	0.974515	3.49226	5.65544	8.60277e-07	0.000205063	5.65184
226867_at	DENND4C	DENN/MADD domain containing 4C, DENND4C	0.597696	6.77979	3.34208	0.001626	0.0614705	-1.42483
226870_at	COMTD1	catechol-O-methyltransferase domain containing 1, COMTD1	0.527705	6.87967	3.96677	0.000244305	0.0188173	0.329231
226876_at	FAM101B	family with sequence similarity 101, member B, FAM101B	-1.35541	6.92671	-3.98808	0.000228445	0.0177162	0.391815
226893_at	ABL2	v-abl Abelson murine leukemia viral oncogene homolog 2 (arg, Abelson-related gene), ABL2	-0.92979	7.03615	-4.84279	1.39671e-05	0.00194863	3.01526
226905_at	FAM101B	family with sequence similarity 101, member B, FAM101B	-2.06864	6.26669	-4.19226	0.00011924	0.0106306	0.999282
226912_at	ZDHHC23	zinc finger, DHHC-type containing 23, ZDHHC23	0.773339	5.45944	5.35324	2.45004e-06	0.000489265	4.66047
226926_at	DMKN	dermokine, DMKN	2.18588	5.4595	4.79264	1.65332e-05	0.00221535	2.85618
226955_at	AFAP1L1	actin filament associated protein 1-like 1, AFAP1L1	-0.955841	4.97821	-3.59706	0.000763629	0.0405326	-0.728886
226961_at	PRR15	proline rich 15, PRR15	1.519	5.07502	6.66419	2.50434e-08	9.29683e-06	9.00563
226988_s_at	MYH14	myosin, heavy chain 14, MYH14	1.07563	6.59645	7.91763	3.11468e-10	2.16716e-07	13.1575
227001_at	NIPAL2	NIPA-like domain containing 2, NPAL2	0.786369	4.85976	3.58401	0.000794229	0.0413889	-0.765192
227008_at	HDDC3	HD domain containing 3, HDDC3	0.491883	7.27918	3.23369	0.00222355	0.0745842	-1.71132
227053_at	PACSIN1	protein kinase C and casein kinase substrate in neurons 1, PACSIN1	0.510924	5.24159	4.37749	6.54295e-05	0.00668567	1.56182
227057_at	ARHGAP27	Rho GTPase activating protein 27, ARHGAP27	0.57059	5.13106	5.00156	8.16384e-06	0.0013205	3.52221
227103_s_at	ECE2	endothelin converting enzyme 2, ECE2	0.54533	7.00212	3.67459	0.000603748	0.0348772	-0.511539
227131_at	MAP3K3	mitogen-activated protein kinase kinase kinase 3, MAP3K3	-0.635625	6.74391	-4.02978	0.000200248	0.0162531	0.514719
227134_at	SYTL1	synaptotagmin-like 1, SYTL1	1.21631	5.6758	5.90812	3.56324e-07	9.84019e-05	6.48743
227163_at	GSTO2	glutathione S-transferase omega 2, GSTO2	1.82028	6.30147	6.22001	1.1941e-07	3.6541e-05	7.5243
227180_at	ELOVL7	ELOVL family member 7, elongation of long chain fatty acids (yeast), ELOVL7	0.951217	4.81361	3.31259	0.00177143	0.0649291	-1.50335
227196_at	RHPN2	rhophilin, Rho GTPase binding protein 2, RHPN2	1.11247	5.81037	3.95583	0.000252854	0.0193442	0.29717
227239_at	FAM126A	family with sequence similarity 126, member A, FAM126A	-1.76619	6.24785	-5.46169	1.68477e-06	0.00035992	5.01505
227295_at	IKBIP	IKK interacting protein, IKIP	-1.62796	5.50226	-6.18326	1.35859e-07	4.10202e-05	7.4019
227296_at	MFSD3	major facilitator superfamily domain containing 3, MFSD3	0.618092	5.82111	4.12432	0.000148245	0.013097	0.795607
227308_x_at	LTBP3	latent transforming growth factor beta binding protein 3, LTBP3	0.340302	7.25048	3.07334	0.00349875	0.0989944	-2.12416
227362_at	SLC2A4RG	SLC2A4 regulator, SLC2A4RG	0.175716	4.74478	3.28965	0.00189303	0.0675082	-1.56415
227363_s_at	COX4NB	COX4 neighbor, COX4NB	0.396708	7.93253	3.09619	0.00328229	0.0952917	-2.06616
227371_at	BAIAP2L1	BAI1-associated protein 2-like 1, BAIAP2L1	0.911893	5.85722	3.86687	0.000333973	0.023487	0.0380788
227372_s_at	BAIAP2L1	BAI1-associated protein 2-like 1 /// hypothetical protein LOC100128461, BAIAP2L1 /// LOC100128461	1.02583	6.1583	3.36805	0.00150738	0.0595295	-1.35533
227393_at	ANO9	transmembrane protein 16J, TMEM16J	0.393845	6.02265	4.01383	0.000210607	0.016912	0.467654
227425_at	REPS2	RALBP1 associated Eps domain containing 2, REPS2	0.466503	3.96287	3.62848	0.000694457	0.0378028	-0.641092
227429_at	EFCAB4A	EF-hand calcium binding domain 4A, EFCAB4A	0.546329	6.09235	4.44525	5.24141e-05	0.0056252	1.77009
227450_at	ERP27	endoplasmic reticulum protein 27 kDa, ERP27	0.519659	6.18107	3.06723	0.00355882	0.0999406	-2.13961
227455_at	C6orf136	chromosome 6 open reading frame 136, C6orf136	0.707889	6.04139	3.36351	0.0015275	0.0599088	-1.3675
227456_s_at	C6orf136	chromosome 6 open reading frame 136, C6orf136	0.440678	7.53133	3.2544	0.00209533	0.0720709	-1.65704
227569_at	LNX2	ligand of numb-protein X 2, LNX2	0.400136	5.00286	3.8749	0.000325727	0.0231952	0.061339
227660_at	ANTXR1	anthrax toxin receptor 1, ANTXR1	-0.30739	6.99043	-3.35918	0.00154694	0.0600815	-1.3791
227672_at	C8orf73	chromosome 8 open reading frame 73, C8orf73	0.318651	7.12812	3.46324	0.00113915	0.0508716	-1.09784
227699_at	C14orf149	chromosome 14 open reading frame 149, C14orf149	-1.03363	5.89673	-4.07496	0.000173504	0.0146454	0.648576
227701_at	C10orf118	chromosome 10 open reading frame 118, C10orf118	0.494718	2.92947	4.11329	0.000153558	0.0133743	0.762689
227713_at	KATNAL1	katanin p60 subunit A-like 1, KATNAL1	-1.0948	6.51537	-5.05196	6.87819e-06	0.00115375	3.68411
227717_at	ARHGEF37	FLJ41603 protein, FLJ41603	0.421669	5.94901	3.95386	0.000254424	0.0193987	0.291403
227747_at	MPZL3	myelin protein zero-like 3, MPZL3	1.2578	4.63262	8.93368	9.60479e-12	1.0875e-08	16.4315
227750_at	KALRN	kalirin, RhoGEF kinase, KALRN	0.392958	6.13487	3.79438	0.000418135	0.0269312	-0.17083
227803_at	ENPP5	ectonucleotide pyrophosphatase/phosphodiesterase 5 (putative function), ENPP5	0.458531	2.82615	4.21047	0.000112457	0.0102272	1.05411
227804_at	TLCD1	TLC domain containing 1, TLCD1	1.18397	6.77651	5.2303	3.73909e-06	0.000666707	4.26042
227806_at	C16orf74	chromosome 16 open reading frame 74, C16orf74	0.548629	6.02113	4.50575	4.29567e-05	0.00479189	1.95708
227829_at	GYLTL1B	glycosyltransferase-like 1B, GYLTL1B	0.409624	6.4987	4.36758	6.7581e-05	0.00686266	1.53145
227832_at	MBD6	methyl-CpG binding domain protein 6, MBD6	0.165836	6.85592	3.51236	0.000984437	0.0466372	-0.963351
227833_s_at	MBD6	methyl-CpG binding domain protein 6, MBD6	0.455256	5.42072	3.4088	0.00133767	0.0558884	-1.24562
227846_at	GPR176	G protein-coupled receptor 176, GPR176	-0.639778	7.38804	-3.14678	0.00284702	0.0873588	-1.93676
227850_x_at	CDC42EP5	CDC42 effector protein (Rho GTPase binding) 5, CDC42EP5	1.85843	3.56271	5.86673	4.11787e-07	0.000109705	6.35026
227919_at	UCA1	urothelial cancer associated 1 /// similar to pol protein, LOC100133945 /// UCA1	1.05368	6.97786	3.07581	0.00347469	0.0988123	-2.1179
227944_at	PTPN3	protein tyrosine phosphatase, non-receptor type 3, PTPN3	0.381884	5.18323	3.26128	0.00205431	0.0711314	-1.63896
227951_s_at	FAM98C	family with sequence similarity 98, member C, FAM98C	0.638374	6.9833	5.58092	1.11452e-06	0.000254931	5.40648
227976_at	LOC644538	hypothetical protein LOC644538, LOC644538	-0.290403	4.0398	-3.19706	0.00246872	0.0795223	-1.80681
227982_at	SEPSECS	Sep (O-phosphoserine) tRNA:Sec (selenocysteine) tRNA synthase, SEPSECS	0.293646	4.32532	3.70444	0.000551211	0.0327187	-0.427195
227996_at	FARP1	FERM, RhoGEF (ARHGEF) and pleckstrin domain protein 1 (chondrocyte-derived), FARP1	0.477493	5.93516	3.66073	0.00062975	0.0353709	-0.550582
227998_at	S100A16	S100 calcium binding protein A16, S100A16	1.26364	9.42062	3.09342	0.00330782	0.0958948	-2.0732
227999_at	PWWP2B	PWWP domain containing 2B, PWWP2B	0.788534	6.31757	6.3165	8.5076e-08	2.72692e-05	7.84586
228007_at	C6orf204	Chromosome 6 open reading frame 204, C6orf204	-0.789251	5.35766	-4.78671	1.68657e-05	0.00223785	2.8374
228067_at	C2orf55	chromosome 2 open reading frame 55, C2orf55	0.468201	4.61298	3.38713	0.0014255	0.0576438	-1.30405
228082_at	ASAM	adipocyte-specific adhesion molecule, ASAM	-0.883221	4.97809	-3.53243	0.000927171	0.0450554	-0.908077
228084_at	PLA2G12A	Transcribed locus, ---	0.638354	4.70094	3.50407	0.00100904	0.0471781	-0.986108
228089_x_at	TMEM179B	transmembrane protein 179B, TMEM179B	0.345949	8.19153	3.85519	0.000346333	0.0239107	0.00427741
228107_at	LOC100127983	hypothetical protein LOC100127983, LOC100127983	-1.25112	5.73116	-4.79771	1.62539e-05	0.0021909	2.87224
228221_at	SLC44A3	solute carrier family 44, member 3, SLC44A3	0.926309	4.34488	3.97274	0.000239754	0.0185298	0.34676
228236_at	C20orf54	chromosome 20 open reading frame 54, C20orf54	0.427437	5.75848	4.97155	9.03924e-06	0.00141441	3.426
228241_at	AGR3	anterior gradient homolog 3 (Xenopus laevis), AGR3	1.12441	3.28825	3.59048	0.000778906	0.0409844	-0.747191
228261_at	MIB2	mindbomb homolog 2 (Drosophila), MIB2	0.541911	5.31288	3.34248	0.0016241	0.0614705	-1.42375
228266_s_at	HDGFRP3	hepatoma-derived growth factor, related protein 3, HDGFRP3	-0.831776	5.78227	-3.3411	0.00163067	0.0615442	-1.42746
228302_x_at	CAMK2N1	calcium/calmodulin-dependent protein kinase II inhibitor 1, CAMK2N1	0.664261	4.71089	3.70434	0.000551364	0.0327187	-0.427453
228303_at	GALNT6	UDP-N-acetyl-alpha-D-galactosamine:polypeptide N-acetylgalactosaminyltransferase 6 (GalNAc-T6), GALNT6	0.783735	6.47257	3.55364	0.000870118	0.0433051	-0.849468
228314_at	LRRC8C	CDNA FLJ37485 fis, clone BRAWH2014379, ---	-0.70563	4.61492	-3.41255	0.00132303	0.0553969	-1.2355
228398_at	SENP8	SUMO/sentrin specific peptidase family member 8, SENP8	0.308917	4.70454	3.66503	0.000621562	0.0351132	-0.538466
228400_at	SHROOM3	shroom family member 3, SHROOM3	0.802516	5.37316	3.31612	0.0017534	0.064562	-1.49397
228450_at	PLEKHA7	pleckstrin homology domain containing, family A member 7, PLEKHA7	0.708433	4.86006	3.57184	0.000823841	0.0422079	-0.799006
228483_s_at	TAF9B	TAF9B RNA polymerase II, TATA box binding protein (TBP)-associated factor, 31kDa, TAF9B	-0.776802	5.7184	-3.62658	0.000698459	0.0379295	-0.646408
228485_s_at	SLC44A1	solute carrier family 44, member 1, SLC44A1	0.486891	5.01981	3.26951	0.0020062	0.0699976	-1.61728
228491_at	KRT19	Keratin 19, KRT19	0.384522	5.32726	4.79838	1.62175e-05	0.0021909	2.87436
228540_at	QKI	quaking homolog, KH domain RNA binding (mouse), QKI	-0.262557	5.70869	-3.73543	0.000501314	0.0305991	-0.339222
228563_at	GJC1	gap junction protein, gamma 1, 45kDa, GJC1	-0.591463	6.32264	-3.83281	0.000371261	0.0248	-0.0603504
228565_at	KIAA1804	mixed lineage kinase 4, KIAA1804	0.895687	5.29294	3.08799	0.00335842	0.0970044	-2.08699
228568_at	GCOM1	glutamate receptor, ionotropic, N-methyl D-aspartate-like 1A /// GRINL1A combined protein, Gcom1 /// GRINL1A	0.66408	4.89577	4.0734	0.000174368	0.0146454	0.643936
228600_x_at	C7orf46	chromosome 7 open reading frame 46, C7orf46	0.447731	2.96729	3.21665	0.00233458	0.0771004	-1.75582
228624_at	TMEM144	transmembrane protein 144, TMEM144	0.395908	4.29631	3.27647	0.00196636	0.0692124	-1.59894
228628_at	SRGAP2P1	SLIT-ROBO Rho GTPase activating protein 2 pseudogene 1, SRGAP2P1	-0.771844	5.90895	-3.6324	0.000686261	0.037628	-0.63011
228745_at	SGTB	small glutamine-rich tetratricopeptide repeat (TPR)-containing, beta, SGTB	-0.741527	3.81246	-3.72623	0.000515651	0.0312217	-0.365372
228747_at	SEC61A2	Sec61 alpha 2 subunit (S. cerevisiae), SEC61A2	-0.346378	5.9606	-3.5202	0.000961651	0.0460393	-0.941757
228776_at	GJC1	gap junction protein, gamma 1, 45kDa, GJC1	-2.00019	6.51678	-3.59533	0.000767618	0.0406138	-0.733701
228851_s_at	ENSA	endosulfine alpha, ENSA	0.80106	7.05184	4.5099	4.23726e-05	0.00476123	1.96995
228855_at	NUDT7	nudix (nucleoside diphosphate linked moiety X)-type motif 7, NUDT7	0.500354	4.63315	3.41871	0.00129926	0.055097	-1.21884
228865_at	C1orf116	chromosome 1 open reading frame 116, C1orf116	0.551549	5.64858	3.94723	0.000259779	0.0196483	0.271992
228870_at	FAM84B	family with sequence similarity 84, member B, FAM84B	0.380432	5.86059	4.97619	8.89806e-06	0.00140907	3.44087
228877_at	RGL3	ral guanine nucleotide dissociation stimulator-like 3, RGL3	0.523841	6.25366	4.07294	0.000174619	0.0146454	0.64259
228912_at	VIL1	villin 1, VIL1	0.787106	6.04338	3.11127	0.00314638	0.0930153	-2.02772
228969_at	AGR2	anterior gradient homolog 2 (Xenopus laevis), AGR2	0.994908	5.48768	4.39947	6.08953e-05	0.00632557	1.62923
228976_at	ICOSLG	inducible T-cell co-stimulator ligand, ICOSLG	0.296157	6.4431	3.37027	0.00149762	0.0595295	-1.34936
228977_at	LOC729680	hypothetical protein LOC729680, LOC729680	1.21934	4.76642	5.25669	3.41535e-06	0.000628785	4.3461
228986_at	OSBPL8	oxysterol binding protein-like 8, OSBPL8	-0.441989	5.3316	-3.30536	0.00180892	0.065646	-1.52254
229030_at	CAPN8	calpain 8 /// similar to calpain 8, CAPN8 /// LOC644151	0.579891	4.90091	3.09787	0.00326691	0.0950645	-2.06189
229033_s_at	MUM1	melanoma associated antigen (mutated) 1, MUM1	-0.409828	5.96376	-4.09215	0.000164266	0.0141938	0.699694
229099_at	C11orf83	hypothetical protein LOC790955, LOC790955	0.681535	6.80197	3.85022	0.000351722	0.0240627	-0.010083
229139_at	JPH1	junctophilin 1, JPH1	0.840172	5.35158	4.52684	4.00696e-05	0.00457165	2.0225
229236_s_at	SFXN4	sideroflexin 4, SFXN4	0.48528	6.84271	3.20713	0.00239891	0.0780939	-1.78064
229276_at	IGSF9	immunoglobulin superfamily, member 9, IGSF9	0.457432	6.14671	4.89229	1.18197e-05	0.00174939	3.17279
229289_at	FAM71E1	family with sequence similarity 71, member E1, FAM71E1	0.453607	5.80045	5.70558	7.22507e-07	0.000175926	5.81725
229292_at	EPB41L5	erythrocyte membrane protein band 4.1 like 5, EPB41L5	1.18375	3.69197	6.95705	8.94069e-09	4.13188e-06	9.98195
229307_at	ANKRD28	ankyrin repeat domain 28, ANKRD28	-1.00252	3.81416	-3.66602	0.00061969	0.0351132	-0.535672
229372_at	GOLT1A	golgi transport 1 homolog A (S. cerevisiae), GOLT1A	1.26271	5.03047	7.91363	3.15815e-10	2.16716e-07	13.1444
229377_at	GRTP1	growth hormone regulated TBC protein 1, GRTP1	1.82636	4.1222	10.786	2.25118e-14	5.66421e-11	22.0676
229439_s_at	RBM47	RNA binding motif protein 47, RBM47	0.387019	5.49899	4.98819	8.54292e-06	0.00136236	3.47934
229442_at	C18orf54	chromosome 18 open reading frame 54, C18orf54	-0.534822	5.28533	-3.74876	0.000481217	0.0296925	-0.301268
229509_at	MFSD8	major facilitator superfamily domain containing 8, MFSD8	0.272425	5.52602	3.07869	0.00344685	0.0983048	-2.11059
229516_at	WDR31	WD repeat domain 31, WDR31	0.200927	4.02676	4.08958	0.000165618	0.0142061	0.692033
229534_at	ACOT4	acyl-CoA thioesterase 4, ACOT4	1.14403	4.72066	5.6115	1.00222e-06	0.000231585	5.50711
229545_at	FERMT1	fermitin family homolog 1 (Drosophila), FERMT1	0.304615	6.74181	3.80594	0.000403465	0.0263299	-0.137655
229586_at	CHD9	chromodomain helicase DNA binding protein 9, CHD9	-0.366344	5.70879	-3.52934	0.000935776	0.0453761	-0.916599
229599_at	LOC440335	hypothetical gene supported by BC022385; BC035868; BC048326, LOC440335	0.599135	5.73577	6.47333	4.90143e-08	1.70758e-05	8.36886
229610_at	CKAP2L	cytoskeleton associated protein 2-like, CKAP2L	-0.528746	7.03659	-3.52517	0.000947486	0.0456507	-0.92807
229648_at	ARHGAP32	Transcribed locus, ---	0.410616	4.28661	3.07304	0.00350164	0.0989944	-2.12491
229691_at	ZBTB42	CDNA FLJ43013 fis, clone BRTHA2016215, ---	0.482794	5.5114	3.51649	0.000972371	0.0463565	-0.95198
229713_at	PIP4K2A	Transcribed locus, strongly similar to XP_001145575.1 PREDICTED: hypothetical protein [Pan troglodytes], ---	-0.947598	7.91198	-3.47288	0.00110706	0.0500389	-1.07153
[truncated: 252 more rows]

## Sheet: miRs-DE
ID_REF	Gene Symbol	adjpValue	B
10946	hsa-miR-141	2.09699e-15	31.0361
17427	hsa-miR-200c	2.09699e-15	31.2841
11004	hsa-miR-203	5.60179e-11	20.7396
13171	hsa-miR-429	3.02124e-10	18.8082
27777	hsa-miR-200a	7.27214e-10	17.7286
11000	hsa-miR-200a	7.58714e-10	17.5082
9578	hsa-miR-200b	5.33277e-09	15.4438
18900	hsa-miR-200b	5.76616e-09	15.236
21475	hsa-miR-590-3p	1.93049e-07	11.6731
32853	hsa-miR-7	1.56659e-06	9.51495
29490	hsa-miR-7	2.67258e-06	8.89768
9634	hsa-miR-301a	2.77443e-06	8.77571
3980	hsa-miR-7	3.2936e-06	8.45648
11053	hsa-miR-32	3.2936e-06	8.46507
19585	hsa-miR-148b	3.56801e-06	8.31045
21431	hsa-miRPlus-A1018,hsa-miRPlus-D1006	1.59985e-05	6.77821
17886	hsa-miR-301b	2.23452e-05	6.39222
13143	hsa-miR-301a	3.58456e-05	5.82178
17868	hsa-miRPlus-A1065,hsa-miRPlus-D1054	3.58456e-05	5.82534
21478	hsa-miRPlus-A1065,hsa-miRPlus-D1054	5.67493e-05	5.32326
31809	hsa-miR-590-5p	5.98931e-05	5.22307
11277	hsa-miR-7-1*	8.97318e-05	4.77002
32832	hsa-miRPlus-A1055,hsa-miRPlus-C1109	8.97318e-05	4.74025
21428	hsa-miR-33b	9.44357e-05	4.649
11031	hsa-miRPlus-B1030	0.000205162	3.85418
31026	hsa-miR-101	0.000353897	3.2865
10923	hsa-miR-107	0.00113853	2.1183
32790	hsa-miR-577	0.00145594	1.84571
21738	hsa-miRPlus-E1281	0.00147333	1.80039
13127	hsa-miR-200a*	0.00223847	1.36455
13147	hsa-miR-96	0.00241186	1.26118
28191	hsa-miR-30e	0.00259749	1.1593
28454	hsa-miRPlus-D1054	0.00267962	1.09977
17503	hsa-miR-590-5p	0.00275968	1.04278
21433	hsa-miR-1180	0.00308978	0.906369
10983	hsa-miR-18a	0.00343198	0.778484
19582	hsa-miR-106b	0.00517323	0.358923
13141	hsa-miR-18b	0.00521261	0.326144
21436	hsa-miR-454	0.00538978	0.269315
10965	hsa-miR-15a	0.00586708	0.163973
28481	hsa-miR-107	0.00590961	0.13347
11006	hsa-miR-205	0.00665021	-0.00232063
19602	hsa-let-7g	0.0068315	-0.0504526
10919	hsa-miR-103	0.0100126	-0.458023
10942	hsa-miR-135b	0.0100126	-0.441938
13174	hsa-miR-30e	0.0100515	-0.482612
28306	hsa-miR-18b	0.0102904	-0.525393
10988	hsa-miR-194	0.0124642	-0.727425
11064	hsa-miR-331-3p	0.0145491	-0.893626
27839	hsa-miRPlus-C1091	0.0169323	-1.05636
17732	hsa-miR-192	0.0175063	-1.10661
17851	hsa-miR-200c*	0.0180236	-1.17049
30687	hsa-miR-93	0.0180236	-1.16902
11015	hsa-miR-215	0.0184309	-1.20925
21708	hsa-miR-1307	0.0199123	-1.30585
30968	hsa-miR-192	0.0199123	-1.31654
21587	hsa-miRPlus-E1097	0.019926	-1.35028
29577	hsa-miR-374a*	0.019926	-1.3489
17946	hsa-miR-192*	0.0202219	-1.3803
22588	hsa-miR-675	0.02071	-1.41861
21444	hsa-miR-675*	0.0223353	-1.50532
28150	hsa-miR-765	0.0245933	-1.6112
21452	hsa-miR-570	0.0260044	-1.67866
21579	hsa-miRPlus-E1089	0.0311935	-1.86411
13172	hsa-miR-192	0.0314036	-1.88492
27720	hsa-miR-15a	0.0323334	-1.92654
17836	hsa-miR-30b*	0.0330017	-1.95976
30744	hsa-miR-93	0.0332228	-1.97987
27568	hsa-miR-744	0.0341382	-2.01894
21644	hsa-miRPlus-E1161	0.0346367	-2.05919
32891	hsa-miR-769-5p	0.0346367	-2.05502
21756	hsa-miR-765	0.036319	-2.11655
11008	hsa-miR-20a	0.0367547	-2.17813
21529	hsa-miRPlus-E1035	0.0367547	-2.15981
21667	hsa-miRPlus-E1184	0.0367547	-2.16686
27564	hsa-miRPlus-A1099,hsa-miRPlus-D1083	0.0367547	-2.14785
21744	hsa-miR-2110	0.037974	-2.22075
27559	hsa-miR-744	0.0387678	-2.25206
19588	hsa-miR-17*	0.0399171	-2.29113
21566	hsa-miRPlus-E1074	0.0432195	-2.37679
10964	hsa-miR-155	0.0445475	-2.41647
11087	hsa-miR-374a	0.0447767	-2.43263
11135	hsa-miR-503	0.0475994	-2.50064
17608	hsa-miR-425	0.0505084	-2.58856
17827	hsa-miRPlus-C1018	0.0505084	-2.58314
21698	hsa-miRPlus-E1216	0.0505084	-2.58603
17960	hsa-miRPlus-A1099,hsa-miRPlus-D1083	0.05059	-2.60638
21548	hsa-miRPlus-E1055	0.05059	-2.62181
21666	hsa-miRPlus-E1183	0.05059	-2.6141
28562	hsa-miR-421	0.0520023	-2.65764
11067	hsa-miR-338-3p	0.0536129	-2.73266
11072	hsa-miR-34a	0.0536129	-2.71468
17842	hsa-miR-141*	0.0536129	-2.72631
21446	hsa-miRPlus-A1098,hsa-miRPlus-D1037	0.0536129	-2.70653
22587	hsa-miR-198	0.0536129	-2.73583
10999	hsa-miR-20a	0.0543637	-2.75835
21735	hsa-miR-2276	0.0548728	-2.77652
11041	hsa-miR-29c	0.0550681	-2.79089
11201	hsa-miRPlus-C1050	0.0550681	-2.79922
17605	hsa-miR-106a,hsa-miR-17	0.0550681	-2.80791

## Sheet: TFs-DE
probes	Symbols	Ensembl ID	logFC	PValue	adjPVal
1487_at	ESRRA	ENSG00000173153	0.387892	0.000399611	0.0153262
200670_at	XBP1	ENSG00000100219	1.3973	6.38356e-06	0.000712254
201510_at	ELF3	ENSG00000163435	0.964543	8.86369e-07	0.00013436
201865_x_at	NR3C1	ENSG00000113580	-1.81065	1.64767e-05	0.00156902
201866_s_at	NR3C1	ENSG00000113580	-0.853543	0.00052263	0.0183109
201901_s_at	YY1	ENSG00000100811	0.432465	0.00452005	0.0702863
202308_at	SREBF1	ENSG00000072310	0.645727	0.000377915	0.0146965
202367_at	CUX1	ENSG00000160967	0.424653	0.00244343	0.048744
202426_s_at	RXRA	ENSG00000186350	0.290393	0.00804863	0.0995655
202597_at	IRF6	ENSG00000117595	0.730222	1.4945e-11	9.28217e-09
203349_s_at	ETV5	ENSG00000171656	-1.13423	0.00227434	0.0463472
203394_s_at	HES1	ENSG00000114315	0.558582	0.00106135	0.0293192
203395_s_at	HES1	ENSG00000114315	0.680903	0.00438048	0.0692272
203603_s_at	ZEB2	ENSG00000169554	-0.709638	0.00176928	0.0403138
203753_at	TCF4	ENSG00000196628	-0.863311	0.00232945	0.0471455
203920_at	NR1H3	ENSG00000025434	0.972019	6.54135e-06	0.000722019
204057_at	IRF8	ENSG00000140968	0.560922	0.00410294	0.0666574
204253_s_at	VDR	ENSG00000111424	0.252729	0.00119871	0.0316106
204254_s_at	VDR	ENSG00000111424	0.75914	0.0038239	0.0642791
204255_s_at	VDR	ENSG00000111424	0.305485	0.00134254	0.0339952
204420_at	FOSL1	ENSG00000175592	-1.29403	0.00464858	0.0714464
204651_at	NRF1	ENSG00000106459	-0.261386	0.00662214	0.0891608
204667_at	FOXA1	ENSG00000129514	1.22757	2.7594e-05	0.00235585
205253_at	PBX1	ENSG00000185630	0.572148	0.00799037	0.0991718
205497_at	ZNF175	ENSG00000105497	-0.329937	0.0032761	0.0582034
205555_s_at	MSX2	ENSG00000120149	1.06152	1.95672e-07	3.63346e-05
206332_s_at	IFI16	ENSG00000163565	-2.89437	2.72692e-05	0.00233708
206387_at	CDX2	ENSG00000165556	0.476866	0.00429359	0.0684257
206604_at	OVOL1	ENSG00000172818	0.300899	9.37605e-05	0.005594
206663_at	SP4	ENSG00000105866	-0.167873	0.00760722	0.0964353
206683_at	ZNF165	ENSG00000197279	1.93129	1.02492e-13	1.34343e-10
206847_s_at	HOXA7	ENSG00000122592	0.228997	0.00551347	0.078906
207125_at	ZNF225	ENSG00000159904	-0.112876	0.00588438	0.0825704
207630_s_at	CREM	ENSG00000095794	-0.731391	0.000912882	0.0264672
207700_s_at	NCOA3	ENSG00000124151	0.741544	0.00206385	0.0439175
208216_at	DLX4	ENSG00000108813	0.358943	0.00185278	0.0414097
208965_s_at	IFI16	ENSG00000163565	-1.5171	0.00033033	0.0132855
208966_x_at	IFI16	ENSG00000163565	-3.17759	5.68465e-06	0.000646281
209060_x_at	NCOA3	ENSG00000124151	0.705337	0.000296023	0.012399
209061_at	NCOA3	ENSG00000124151	0.636235	0.00408451	0.0665828
209189_at	FOS	ENSG00000170345	0.668273	0.00284755	0.0535824
209211_at	KLF5	ENSG00000102554	1.78278	1.17169e-05	0.00121436
209212_s_at	KLF5	ENSG00000102554	1.2233	3.24798e-05	0.00265109
209261_s_at	NR2F6	ENSG00000160113	0.458187	3.6135e-05	0.00279272
209262_s_at	NR2F6	ENSG00000160113	0.728106	0.000419054	0.0158
209423_s_at	PHF20	ENSG00000025293	0.220798	0.00723753	0.0937965
209454_s_at	TEAD3	ENSG00000007866	0.535794	0.00289525	0.0539873
209494_s_at	PATZ1	ENSG00000100105	0.370276	0.000158066	0.00787959
209967_s_at	CREM	ENSG00000095794	-0.810188	0.000311718	0.0128215
210135_s_at	SHOX2	ENSG00000168779	-0.935275	0.00393536	0.0653137
210259_s_at	DLX4	ENSG00000108813	0.209343	0.00377135	0.0635201
210319_x_at	MSX2	ENSG00000120149	1.20235	9.47256e-08	1.88462e-05
210419_at	BARX2	ENSG00000043039	0.291334	0.000909079	0.0264107
210581_x_at	PATZ1	ENSG00000100105	0.36816	0.000289757	0.0122604
210827_s_at	ELF3	ENSG00000163435	1.78791	8.43968e-09	2.35077e-06
210875_s_at	ZEB1	ENSG00000148516	-0.588373	0.00388045	0.0647701
211352_s_at	NCOA3	ENSG00000124151	0.684032	0.000606923	0.020491
211391_s_at	PATZ1	ENSG00000100105	0.450485	0.000336745	0.0134716
211392_s_at	PATZ1	ENSG00000100105	0.354985	0.00315404	0.056816
211671_s_at	NR3C1	ENSG00000113580	-1.88052	3.08527e-05	0.00257487
211778_s_at	OVOL2	ENSG00000125850	1.81584	7.66574e-12	5.913e-09
212345_s_at	CREB3L2	ENSG00000182158	-1.01684	0.002107	0.0442927
212385_at	TCF4	ENSG00000196628	-0.462099	0.00450881	0.0702096
212386_at	TCF4	ENSG00000196628	-1.48221	0.00222734	0.0458282
212387_at	TCF4	ENSG00000196628	-1.01011	0.00248885	0.0491818
212642_s_at	HIVEP2	ENSG00000010818	-0.41621	0.00346078	0.0601527
212758_s_at	ZEB1	ENSG00000148516	-0.516583	6.22804e-05	0.00417131
212759_s_at	TCF7L2	ENSG00000148737	0.350334	0.00519052	0.0758428
212762_s_at	TCF7L2	ENSG00000148737	1.03051	0.00461778	0.0711873
212764_at	ZEB1	ENSG00000148516	-2.48197	9.35601e-09	2.54244e-06
213139_at	SNAI2	ENSG00000019549	-2.17856	0.000820698	0.024713
213196_at	ZNF629	ENSG00000102870	0.315576	0.00516374	0.0756003
213218_at	ZNF187	ENSG00000197062	-0.283684	0.00473614	0.0721559
213441_x_at	SPDEF	ENSG00000124664	0.292518	0.00709856	0.0928815
213568_at	OSR2	ENSG00000164920	0.79128	0.000655135	0.0214998
213891_s_at	TCF4	ENSG00000196628	-1.21808	0.00190773	0.0421725
213906_at	MYBL1	ENSG00000185697	-1.82078	0.000576084	0.019705
213943_at	TWIST1	ENSG00000122691	-0.956825	0.00206047	0.0439175
214404_x_at	SPDEF	ENSG00000124664	0.453959	0.00223343	0.0458355
214508_x_at	CREM	ENSG00000095794	-0.568251	0.00134928	0.0340179
214746_s_at	ZNF467	ENSG00000181444	0.44316	0.00713849	0.0931305
215111_s_at	TSC22D1	ENSG00000102804	1.27704	0.00323241	0.0576919
215307_at	ZNF529	ENSG00000186020	-0.296098	0.00628628	0.0859369
216037_x_at	TCF7L2	ENSG00000148737	0.801941	0.00480548	0.072597
216321_s_at	NR3C1	ENSG00000113580	-1.50296	0.000360992	0.0141371
216375_s_at	ETV5	ENSG00000171656	-0.448065	0.00636812	0.0866834
216511_s_at	TCF7L2	ENSG00000148737	1.07292	0.00113029	0.0306776
218889_at	NOC3L	ENSG00000173145	-0.583198	0.00492484	0.0734539
218916_at	ZNF768	ENSG00000169957	0.317036	0.00556237	0.079199
219388_at	GRHL2	ENSG00000083307	1.10039	7.2256e-15	1.15006e-11
219850_s_at	EHF	ENSG00000135373	1.63689	2.36811e-09	7.43221e-07
220015_at	CASZ1	ENSG00000130940	0.207149	0.00324165	0.0577408
220192_x_at	SPDEF	ENSG00000124664	0.850907	0.00140749	0.0349255
220225_at	IRX4	ENSG00000113430	0.32593	0.00555808	0.0791954
220272_at	BNC2	ENSG00000173068	-0.809909	0.000421642	0.0158496
220358_at	BATF3	ENSG00000123685	-0.736626	0.00769384	0.0970242
220625_s_at	ELF5	ENSG00000135374	0.905596	0.000104866	0.0059916
221773_at	ELK3	ENSG00000111145	-1.79476	0.000129723	0.00691535
221841_s_at	KLF4	ENSG00000136826	1.12686	0.00437038	0.0691166
222028_at	ZNF45	ENSG00000124459	-0.551987	0.00144204	0.0355454
222146_s_at	TCF4	ENSG00000196628	-0.768986	0.00170867	0.0396242
222830_at	GRHL1	ENSG00000134317	1.04943	2.85276e-11	2.6917e-08
222864_s_at	ZNF219	ENSG00000165804	0.212029	0.00306296	0.0915048
222932_at	EHF	ENSG00000135373	0.740026	1.27839e-06	0.000283815
223392_s_at	TSHZ3	ENSG00000121297	-0.541543	0.00117173	0.0517623
223393_s_at	TSHZ3	ENSG00000121297	-0.672579	0.00276322	0.0859919
224189_x_at	EHF	ENSG00000135373	1.04362	9.60716e-10	5.43885e-07
224593_at	ZNF664	ENSG00000179195	0.935204	4.70533e-06	0.000813375
224833_at	ETS1	ENSG00000134954	-2.28099	1.3687e-05	0.00193714
224970_at	NFIA	ENSG00000162599	0.708432	0.00104824	0.0482467
224975_at	NFIA	ENSG00000162599	0.56675	0.0011998	0.0521729
224976_at	NFIA	ENSG00000162599	0.607765	0.000218423	0.0171163
225307_at	ZNF511	ENSG00000198546	0.495285	0.000153006	0.0133743
225645_at	EHF	ENSG00000135373	3.63163	6.47505e-13	1.04734e-09
225945_at	ZNF655	ENSG00000197343	-1.27516	0.00281917	0.0869755
226267_at	JDP2	ENSG00000140044	0.582155	0.00183405	0.0664512
226455_at	CREB3L4	ENSG00000143578	1.01389	3.16373e-07	8.84477e-05
226520_at	LCOR	ENSG00000196233	0.782958	0.00123435	0.0529393
226806_s_at	NFIA	ENSG00000162599	0.739454	0.000328849	0.0233048
226895_at	NFIC	ENSG00000141905	-1.07217	0.000833868	0.0423384
226978_at	PPARA	ENSG00000186951	0.471572	0.000532955	0.0320166
227080_at	ZNF697	ENSG00000143067	-1.02095	0.00295537	0.0899099
227261_at	KLF12	ENSG00000118922	-0.704508	0.00327027	0.0950645
227347_x_at	HES4	ENSG00000188290	0.821645	0.00103448	0.0479056
227433_at	KIAA2018	ENSG00000176542	0.407101	0.00287547	0.0879933
227470_at	ZNF48	ENSG00000180035	0.214871	0.00300083	0.0902441
227475_at	FOXQ1	ENSG00000164379	1.44907	0.000671275	0.0370757
227796_at	ZFP62	ENSG00000196670	0.608049	0.000179335	0.0149303
228968_at	ZNF449	ENSG00000173275	-0.259842	0.00353871	0.0997201
228975_at	SP6	ENSG00000189120	0.333527	0.000218442	0.0171163
229215_at	ASCL2	ENSG00000183734	1.08745	0.000462951	0.0290402
229396_at	OVOL1	ENSG00000172818	0.528032	1.80395e-08	7.0432e-06
229500_at	SLC30A9	ENSG00000014824	0.616811	7.98981e-05	0.00783244
229842_at	ELF3	ENSG00000163435	1.03502	6.04139e-07	0.000153716
229994_at	NFIA	ENSG00000162599	0.420956	0.00246051	0.0793707
230102_at	ETV5	ENSG00000171656	-0.991378	0.00123434	0.0529393
231936_at	HOXC9	ENSG00000180806	-0.428742	0.00109814	0.0497897
232162_at	ZNF696	ENSG00000185730	0.146837	0.00277747	0.0861586
232360_at	EHF	ENSG00000135373	0.305794	1.96336e-05	0.00252616
232361_s_at	EHF	ENSG00000135373	1.15632	2.51619e-12	3.56119e-09
232436_at	ZNF274	ENSG00000171606	-0.222787	0.00221002	0.0743623
235593_at	ZEB2	ENSG00000169554	-0.355442	0.0011236	0.0505128
235951_s_at	ZNF688	ENSG00000197162	0.357181	0.000874912	0.0434482
238683_at	ZNF524	ENSG00000171443	0.236876	0.00356158	0.0999406
239462_at	ZNF284	ENSG00000186026	-0.207551	0.003191	0.0937227
239952_at	ZEB1	ENSG00000148516	-0.185501	0.00254387	0.0807594
240551_at	ZBTB45	ENSG00000119574	0.328481	0.00336452	0.0970568
243386_at	CASZ1	ENSG00000130940	0.506174	0.00297851	0.0900867
