# Supplementary material for: Inferring microRNA and transcription factor regulatory networks in heterogeneous data
Source: BMC Bioinformatics. 2013 Mar 11;14:92. doi: 10.1186/1471-2105-14-92 (PMC3636059; doi:10.1186/1471-2105-14-92)
Supplement: Additional file 2 — Target information. The interactions that show the TF and miRNA target information. This information is used to initialise the searching space for Bayesian network learning. [file 1471-2105-14-92-S2.xlsx]

## Sheet: miR-mR
miRProbes	mature_miRNA	mRProbes	Symbols	Description
11004	hsa-miR-203	200044_at	SRSF9	splicing factor, arginine/serine-rich 9, SFRS9
3980	hsa-miR-7	200048_s_at	JTB	jumping translocation breakpoint, JTB
21436	hsa-miR-454	200048_s_at	JTB	jumping translocation breakpoint, JTB
29490	hsa-miR-7	200048_s_at	JTB	jumping translocation breakpoint, JTB
32853	hsa-miR-7	200048_s_at	JTB	jumping translocation breakpoint, JTB
13143	hsa-miR-301a	200048_s_at	JTB	jumping translocation breakpoint, JTB
9634	hsa-miR-301a	200048_s_at	JTB	jumping translocation breakpoint, JTB
21428	hsa-miR-33b	200057_s_at	NONO	non-POU domain containing, octamer-binding, NONO
21428	hsa-miR-33b	200086_s_at	COX4I1	cytochrome c oxidase subunit IV isoform 1, COX4I1
11053	hsa-miR-32	200607_s_at	RAD21	RAD21 homolog (S. pombe), RAD21
10965	hsa-miR-15a	200695_at	PPP2R1A	protein phosphatase 2 (formerly 2A), regulatory subunit A , alpha isoform, PPP2R1A
28481	hsa-miR-107	200736_s_at	GPX1	glutathione peroxidase 1, GPX1
10923	hsa-miR-107	200736_s_at	GPX1	glutathione peroxidase 1, GPX1
31026	hsa-miR-101	200736_s_at	GPX1	glutathione peroxidase 1, GPX1
10965	hsa-miR-15a	200736_s_at	GPX1	glutathione peroxidase 1, GPX1
13147	hsa-miR-96	200736_s_at	GPX1	glutathione peroxidase 1, GPX1
17503	hsa-miR-590-5p	200748_s_at	FTH1	ferritin, heavy polypeptide 1, FTH1
18900	hsa-miR-200b	200748_s_at	FTH1	ferritin, heavy polypeptide 1, FTH1
9578	hsa-miR-200b	200748_s_at	FTH1	ferritin, heavy polypeptide 1, FTH1
31809	hsa-miR-590-5p	200748_s_at	FTH1	ferritin, heavy polypeptide 1, FTH1
17427	hsa-miR-200c	200755_s_at	CALU	calumenin, CALU
17427	hsa-miR-200c	200757_s_at	CALU	calumenin, CALU
13141	hsa-miR-18b	200783_s_at	STMN1	stathmin 1/oncoprotein 18, STMN1
10965	hsa-miR-15a	200783_s_at	STMN1	stathmin 1/oncoprotein 18, STMN1
10923	hsa-miR-107	200783_s_at	STMN1	stathmin 1/oncoprotein 18, STMN1
31026	hsa-miR-101	200783_s_at	STMN1	stathmin 1/oncoprotein 18, STMN1
28481	hsa-miR-107	200783_s_at	STMN1	stathmin 1/oncoprotein 18, STMN1
10983	hsa-miR-18a	200783_s_at	STMN1	stathmin 1/oncoprotein 18, STMN1
19585	hsa-miR-148b	200783_s_at	STMN1	stathmin 1/oncoprotein 18, STMN1
3980	hsa-miR-7	200783_s_at	STMN1	stathmin 1/oncoprotein 18, STMN1
10946	hsa-miR-141	200783_s_at	STMN1	stathmin 1/oncoprotein 18, STMN1
29490	hsa-miR-7	200783_s_at	STMN1	stathmin 1/oncoprotein 18, STMN1
13127	hsa-miR-200a*	200783_s_at	STMN1	stathmin 1/oncoprotein 18, STMN1
32853	hsa-miR-7	200783_s_at	STMN1	stathmin 1/oncoprotein 18, STMN1
27777	hsa-miR-200a	200783_s_at	STMN1	stathmin 1/oncoprotein 18, STMN1
11000	hsa-miR-200a	200783_s_at	STMN1	stathmin 1/oncoprotein 18, STMN1
31809	hsa-miR-590-5p	200789_at	ECH1	enoyl Coenzyme A hydratase 1, peroxisomal, ECH1
17503	hsa-miR-590-5p	200789_at	ECH1	enoyl Coenzyme A hydratase 1, peroxisomal, ECH1
17886	hsa-miR-301b	200836_s_at	MAP4	microtubule-associated protein 4, MAP4
10965	hsa-miR-15a	200836_s_at	MAP4	microtubule-associated protein 4, MAP4
19582	hsa-miR-106b	200836_s_at	MAP4	microtubule-associated protein 4, MAP4
19585	hsa-miR-148b	200836_s_at	MAP4	microtubule-associated protein 4, MAP4
29490	hsa-miR-7	200859_x_at	FLNA	filamin A, alpha (actin binding protein 280), FLNA
32853	hsa-miR-7	200859_x_at	FLNA	filamin A, alpha (actin binding protein 280), FLNA
3980	hsa-miR-7	200859_x_at	FLNA	filamin A, alpha (actin binding protein 280), FLNA
11006	hsa-miR-205	200859_x_at	FLNA	filamin A, alpha (actin binding protein 280), FLNA
10923	hsa-miR-107	200859_x_at	FLNA	filamin A, alpha (actin binding protein 280), FLNA
28481	hsa-miR-107	200859_x_at	FLNA	filamin A, alpha (actin binding protein 280), FLNA
10965	hsa-miR-15a	200880_at	DNAJA1	DnaJ (Hsp40) homolog, subfamily A, member 1, DNAJA1
19585	hsa-miR-148b	200896_x_at	HDGF	hepatoma-derived growth factor (high-mobility group protein 1-like), HDGF
10965	hsa-miR-15a	200896_x_at	HDGF	hepatoma-derived growth factor (high-mobility group protein 1-like), HDGF
32853	hsa-miR-7	200924_s_at	SLC3A2	solute carrier family 3 (activators of dibasic and neutral amino acid transport), member 2 /// hypothetical protein LOC442497, LOC442497 /// SLC3A2
29490	hsa-miR-7	200924_s_at	SLC3A2	solute carrier family 3 (activators of dibasic and neutral amino acid transport), member 2 /// hypothetical protein LOC442497, LOC442497 /// SLC3A2
3980	hsa-miR-7	200924_s_at	SLC3A2	solute carrier family 3 (activators of dibasic and neutral amino acid transport), member 2 /// hypothetical protein LOC442497, LOC442497 /// SLC3A2
3980	hsa-miR-7	200925_at	COX6A1	cytochrome c oxidase subunit VIa polypeptide 1, COX6A1
29490	hsa-miR-7	200925_at	COX6A1	cytochrome c oxidase subunit VIa polypeptide 1, COX6A1
32853	hsa-miR-7	200925_at	COX6A1	cytochrome c oxidase subunit VIa polypeptide 1, COX6A1
19585	hsa-miR-148b	200936_at	RPL8	ribosomal protein L8, RPL8
10965	hsa-miR-15a	200965_s_at	ABLIM1	actin binding LIM protein 1, ABLIM1
19585	hsa-miR-148b	200968_s_at	PPIB	peptidylprolyl isomerase B (cyclophilin B), PPIB
11004	hsa-miR-203	200982_s_at	ANXA6	annexin A6, ANXA6
10983	hsa-miR-18a	200995_at	IPO7	Importin 7, IPO7
13141	hsa-miR-18b	200995_at	IPO7	Importin 7, IPO7
11006	hsa-miR-205	200995_at	IPO7	Importin 7, IPO7
13127	hsa-miR-200a*	200995_at	IPO7	Importin 7, IPO7
21436	hsa-miR-454	201005_at	CD9	CD9 molecule, CD9
17503	hsa-miR-590-5p	201005_at	CD9	CD9 molecule, CD9
31809	hsa-miR-590-5p	201005_at	CD9	CD9 molecule, CD9
31809	hsa-miR-590-5p	201012_at	ANXA1	annexin A1, ANXA1
17503	hsa-miR-590-5p	201012_at	ANXA1	annexin A1, ANXA1
9578	hsa-miR-200b	201024_x_at	EIF5B	eukaryotic translation initiation factor 5B, EIF5B
13171	hsa-miR-429	201024_x_at	EIF5B	eukaryotic translation initiation factor 5B, EIF5B
13127	hsa-miR-200a*	201024_x_at	EIF5B	eukaryotic translation initiation factor 5B, EIF5B
18900	hsa-miR-200b	201024_x_at	EIF5B	eukaryotic translation initiation factor 5B, EIF5B
31026	hsa-miR-101	201024_x_at	EIF5B	eukaryotic translation initiation factor 5B, EIF5B
17427	hsa-miR-200c	201024_x_at	EIF5B	eukaryotic translation initiation factor 5B, EIF5B
28481	hsa-miR-107	201035_s_at	HADH	hydroxyacyl-Coenzyme A dehydrogenase, HADH
10923	hsa-miR-107	201035_s_at	HADH	hydroxyacyl-Coenzyme A dehydrogenase, HADH
28481	hsa-miR-107	201036_s_at	HADH	hydroxyacyl-Coenzyme A dehydrogenase, HADH
10923	hsa-miR-107	201036_s_at	HADH	hydroxyacyl-Coenzyme A dehydrogenase, HADH
13141	hsa-miR-18b	201037_at	PFKP	phosphofructokinase, platelet, PFKP
10983	hsa-miR-18a	201037_at	PFKP	phosphofructokinase, platelet, PFKP
19582	hsa-miR-106b	201037_at	PFKP	phosphofructokinase, platelet, PFKP
28191	hsa-miR-30e	201040_at	GNAI2	guanine nucleotide binding protein (G protein), alpha inhibiting activity polypeptide 2, GNAI2
17503	hsa-miR-590-5p	201113_at	TUFM	Tu translation elongation factor, mitochondrial, TUFM
31809	hsa-miR-590-5p	201113_at	TUFM	Tu translation elongation factor, mitochondrial, TUFM
10923	hsa-miR-107	201118_at	PGD	phosphogluconate dehydrogenase, PGD
31026	hsa-miR-101	201118_at	PGD	phosphogluconate dehydrogenase, PGD
28481	hsa-miR-107	201118_at	PGD	phosphogluconate dehydrogenase, PGD
28191	hsa-miR-30e	201118_at	PGD	phosphogluconate dehydrogenase, PGD
13127	hsa-miR-200a*	201119_s_at	COX8A	cytochrome c oxidase subunit 8A (ubiquitous), COX8A
11053	hsa-miR-32	201135_at	ECHS1	enoyl Coenzyme A hydratase, short chain, 1, mitochondrial, ECHS1
11000	hsa-miR-200a	201135_at	ECHS1	enoyl Coenzyme A hydratase, short chain, 1, mitochondrial, ECHS1
10946	hsa-miR-141	201135_at	ECHS1	enoyl Coenzyme A hydratase, short chain, 1, mitochondrial, ECHS1
13141	hsa-miR-18b	201135_at	ECHS1	enoyl Coenzyme A hydratase, short chain, 1, mitochondrial, ECHS1
28481	hsa-miR-107	201135_at	ECHS1	enoyl Coenzyme A hydratase, short chain, 1, mitochondrial, ECHS1
10923	hsa-miR-107	201135_at	ECHS1	enoyl Coenzyme A hydratase, short chain, 1, mitochondrial, ECHS1
27777	hsa-miR-200a	201135_at	ECHS1	enoyl Coenzyme A hydratase, short chain, 1, mitochondrial, ECHS1
10983	hsa-miR-18a	201135_at	ECHS1	enoyl Coenzyme A hydratase, short chain, 1, mitochondrial, ECHS1
31809	hsa-miR-590-5p	201163_s_at	IGFBP7	insulin-like growth factor binding protein 7, IGFBP7
17503	hsa-miR-590-5p	201163_s_at	IGFBP7	insulin-like growth factor binding protein 7, IGFBP7
9578	hsa-miR-200b	201193_at	IDH1	isocitrate dehydrogenase 1 (NADP+), soluble, IDH1
11277	hsa-miR-7-1*	201193_at	IDH1	isocitrate dehydrogenase 1 (NADP+), soluble, IDH1
11053	hsa-miR-32	201193_at	IDH1	isocitrate dehydrogenase 1 (NADP+), soluble, IDH1
18900	hsa-miR-200b	201193_at	IDH1	isocitrate dehydrogenase 1 (NADP+), soluble, IDH1
17503	hsa-miR-590-5p	201200_at	CREG1	cellular repressor of E1A-stimulated genes 1, CREG1
31809	hsa-miR-590-5p	201200_at	CREG1	cellular repressor of E1A-stimulated genes 1, CREG1
17427	hsa-miR-200c	201220_x_at	CTBP2	C-terminal binding protein 2, CTBP2
17886	hsa-miR-301b	201220_x_at	CTBP2	C-terminal binding protein 2, CTBP2
10946	hsa-miR-141	201220_x_at	CTBP2	C-terminal binding protein 2, CTBP2
11000	hsa-miR-200a	201220_x_at	CTBP2	C-terminal binding protein 2, CTBP2
27777	hsa-miR-200a	201220_x_at	CTBP2	C-terminal binding protein 2, CTBP2
28481	hsa-miR-107	201220_x_at	CTBP2	C-terminal binding protein 2, CTBP2
10923	hsa-miR-107	201220_x_at	CTBP2	C-terminal binding protein 2, CTBP2
18900	hsa-miR-200b	201220_x_at	CTBP2	C-terminal binding protein 2, CTBP2
9578	hsa-miR-200b	201220_x_at	CTBP2	C-terminal binding protein 2, CTBP2
13147	hsa-miR-96	201230_s_at	ARIH2	ariadne homolog 2 (Drosophila), ARIH2
18900	hsa-miR-200b	201230_s_at	ARIH2	ariadne homolog 2 (Drosophila), ARIH2
28481	hsa-miR-107	201230_s_at	ARIH2	ariadne homolog 2 (Drosophila), ARIH2
13171	hsa-miR-429	201230_s_at	ARIH2	ariadne homolog 2 (Drosophila), ARIH2
10923	hsa-miR-107	201230_s_at	ARIH2	ariadne homolog 2 (Drosophila), ARIH2
9578	hsa-miR-200b	201230_s_at	ARIH2	ariadne homolog 2 (Drosophila), ARIH2
21436	hsa-miR-454	201230_s_at	ARIH2	ariadne homolog 2 (Drosophila), ARIH2
13141	hsa-miR-18b	201278_at	DAB2	disabled homolog 2, mitogen-responsive phosphoprotein (Drosophila), DAB2
13141	hsa-miR-18b	201279_s_at	DAB2	disabled homolog 2, mitogen-responsive phosphoprotein (Drosophila), DAB2
13141	hsa-miR-18b	201280_s_at	DAB2	disabled homolog 2, mitogen-responsive phosphoprotein (Drosophila), DAB2
13147	hsa-miR-96	201282_at	OGDH	oxoglutarate (alpha-ketoglutarate) dehydrogenase (lipoamide), OGDH
17503	hsa-miR-590-5p	201284_s_at	APEH	N-acylaminoacyl-peptide hydrolase, APEH
31809	hsa-miR-590-5p	201284_s_at	APEH	N-acylaminoacyl-peptide hydrolase, APEH
13171	hsa-miR-429	201322_at	ATP5B	ATP synthase, H+ transporting, mitochondrial F1 complex, beta polypeptide, ATP5B
9578	hsa-miR-200b	201322_at	ATP5B	ATP synthase, H+ transporting, mitochondrial F1 complex, beta polypeptide, ATP5B
31026	hsa-miR-101	201322_at	ATP5B	ATP synthase, H+ transporting, mitochondrial F1 complex, beta polypeptide, ATP5B
27777	hsa-miR-200a	201322_at	ATP5B	ATP synthase, H+ transporting, mitochondrial F1 complex, beta polypeptide, ATP5B
17427	hsa-miR-200c	201322_at	ATP5B	ATP synthase, H+ transporting, mitochondrial F1 complex, beta polypeptide, ATP5B
31809	hsa-miR-590-5p	201322_at	ATP5B	ATP synthase, H+ transporting, mitochondrial F1 complex, beta polypeptide, ATP5B
17503	hsa-miR-590-5p	201322_at	ATP5B	ATP synthase, H+ transporting, mitochondrial F1 complex, beta polypeptide, ATP5B
11000	hsa-miR-200a	201322_at	ATP5B	ATP synthase, H+ transporting, mitochondrial F1 complex, beta polypeptide, ATP5B
18900	hsa-miR-200b	201322_at	ATP5B	ATP synthase, H+ transporting, mitochondrial F1 complex, beta polypeptide, ATP5B
18900	hsa-miR-200b	201349_at	SLC9A3R1	solute carrier family 9 (sodium/hydrogen exchanger), member 3 regulator 1, SLC9A3R1
17427	hsa-miR-200c	201349_at	SLC9A3R1	solute carrier family 9 (sodium/hydrogen exchanger), member 3 regulator 1, SLC9A3R1
9578	hsa-miR-200b	201349_at	SLC9A3R1	solute carrier family 9 (sodium/hydrogen exchanger), member 3 regulator 1, SLC9A3R1
28481	hsa-miR-107	201353_s_at	BAZ2A	bromodomain adjacent to zinc finger domain, 2A, BAZ2A
10923	hsa-miR-107	201353_s_at	BAZ2A	bromodomain adjacent to zinc finger domain, 2A, BAZ2A
11053	hsa-miR-32	201389_at	ITGA5	integrin, alpha 5 (fibronectin receptor, alpha polypeptide), ITGA5
10983	hsa-miR-18a	201392_s_at	IGF2R	insulin-like growth factor 2 receptor, IGF2R
13141	hsa-miR-18b	201392_s_at	IGF2R	insulin-like growth factor 2 receptor, IGF2R
17886	hsa-miR-301b	201392_s_at	IGF2R	insulin-like growth factor 2 receptor, IGF2R
13141	hsa-miR-18b	201393_s_at	IGF2R	insulin-like growth factor 2 receptor, IGF2R
17886	hsa-miR-301b	201393_s_at	IGF2R	insulin-like growth factor 2 receptor, IGF2R
10983	hsa-miR-18a	201393_s_at	IGF2R	insulin-like growth factor 2 receptor, IGF2R
31809	hsa-miR-590-5p	201413_at	HSD17B4	hydroxysteroid (17-beta) dehydrogenase 4, HSD17B4
17503	hsa-miR-590-5p	201413_at	HSD17B4	hydroxysteroid (17-beta) dehydrogenase 4, HSD17B4
17427	hsa-miR-200c	201419_at	BAP1	BRCA1 associated protein-1 (ubiquitin carboxy-terminal hydrolase), BAP1
28191	hsa-miR-30e	201425_at	ALDH2	aldehyde dehydrogenase 2 family (mitochondrial), ALDH2
21428	hsa-miR-33b	201426_s_at	VIM	vimentin, VIM
13147	hsa-miR-96	201426_s_at	VIM	vimentin, VIM
17503	hsa-miR-590-5p	201426_s_at	VIM	vimentin, VIM
31809	hsa-miR-590-5p	201426_s_at	VIM	vimentin, VIM
21436	hsa-miR-454	201426_s_at	VIM	vimentin, VIM
13171	hsa-miR-429	201531_at	ZFP36	zinc finger protein 36, C3H type, homolog (mouse), ZFP36
17427	hsa-miR-200c	201531_at	ZFP36	zinc finger protein 36, C3H type, homolog (mouse), ZFP36
21436	hsa-miR-454	201550_x_at	ACTG1	actin, gamma 1, ACTG1
11006	hsa-miR-205	201551_s_at	LAMP1	lysosomal-associated membrane protein 1, LAMP1
11006	hsa-miR-205	201562_s_at	SORD	sorbitol dehydrogenase, SORD
21436	hsa-miR-454	201583_s_at	SEC23B	Sec23 homolog B (S. cerevisiae), SEC23B
17886	hsa-miR-301b	201583_s_at	SEC23B	Sec23 homolog B (S. cerevisiae), SEC23B
21475	hsa-miR-590-3p	201583_s_at	SEC23B	Sec23 homolog B (S. cerevisiae), SEC23B
9634	hsa-miR-301a	201583_s_at	SEC23B	Sec23 homolog B (S. cerevisiae), SEC23B
13143	hsa-miR-301a	201583_s_at	SEC23B	Sec23 homolog B (S. cerevisiae), SEC23B
28191	hsa-miR-30e	201583_s_at	SEC23B	Sec23 homolog B (S. cerevisiae), SEC23B
21428	hsa-miR-33b	201606_s_at	PWP1	PWP1 homolog (S. cerevisiae), PWP1
9634	hsa-miR-301a	201606_s_at	PWP1	PWP1 homolog (S. cerevisiae), PWP1
21436	hsa-miR-454	201606_s_at	PWP1	PWP1 homolog (S. cerevisiae), PWP1
13143	hsa-miR-301a	201606_s_at	PWP1	PWP1 homolog (S. cerevisiae), PWP1
17886	hsa-miR-301b	201606_s_at	PWP1	PWP1 homolog (S. cerevisiae), PWP1
17886	hsa-miR-301b	201607_at	PWP1	PWP1 homolog (S. cerevisiae), PWP1
9634	hsa-miR-301a	201607_at	PWP1	PWP1 homolog (S. cerevisiae), PWP1
13143	hsa-miR-301a	201607_at	PWP1	PWP1 homolog (S. cerevisiae), PWP1
21436	hsa-miR-454	201607_at	PWP1	PWP1 homolog (S. cerevisiae), PWP1
21428	hsa-miR-33b	201607_at	PWP1	PWP1 homolog (S. cerevisiae), PWP1
9634	hsa-miR-301a	201636_at	FXR1	fragile X mental retardation, autosomal homolog 1, FXR1
13143	hsa-miR-301a	201636_at	FXR1	fragile X mental retardation, autosomal homolog 1, FXR1
11053	hsa-miR-32	201636_at	FXR1	fragile X mental retardation, autosomal homolog 1, FXR1
17886	hsa-miR-301b	201636_at	FXR1	fragile X mental retardation, autosomal homolog 1, FXR1
13141	hsa-miR-18b	201644_at	TSTA3	tissue specific transplantation antigen P35B, TSTA3
13147	hsa-miR-96	201644_at	TSTA3	tissue specific transplantation antigen P35B, TSTA3
10983	hsa-miR-18a	201644_at	TSTA3	tissue specific transplantation antigen P35B, TSTA3
11004	hsa-miR-203	201645_at	TNC	tenascin C (hexabrachion), TNC
13147	hsa-miR-96	201645_at	TNC	tenascin C (hexabrachion), TNC
13143	hsa-miR-301a	201653_at	CNIH	cornichon homolog (Drosophila), CNIH
9634	hsa-miR-301a	201653_at	CNIH	cornichon homolog (Drosophila), CNIH
17886	hsa-miR-301b	201653_at	CNIH	cornichon homolog (Drosophila), CNIH
9578	hsa-miR-200b	201666_at	TIMP1	TIMP metallopeptidase inhibitor 1, TIMP1
18900	hsa-miR-200b	201666_at	TIMP1	TIMP metallopeptidase inhibitor 1, TIMP1
17427	hsa-miR-200c	201666_at	TIMP1	TIMP metallopeptidase inhibitor 1, TIMP1
10946	hsa-miR-141	201666_at	TIMP1	TIMP metallopeptidase inhibitor 1, TIMP1
11000	hsa-miR-200a	201666_at	TIMP1	TIMP metallopeptidase inhibitor 1, TIMP1
27777	hsa-miR-200a	201666_at	TIMP1	TIMP metallopeptidase inhibitor 1, TIMP1
10965	hsa-miR-15a	201677_at	C3orf37	Chromosome 3 open reading frame 37, C3orf37
29490	hsa-miR-7	201677_at	C3orf37	Chromosome 3 open reading frame 37, C3orf37
32853	hsa-miR-7	201677_at	C3orf37	Chromosome 3 open reading frame 37, C3orf37
3980	hsa-miR-7	201677_at	C3orf37	Chromosome 3 open reading frame 37, C3orf37
17503	hsa-miR-590-5p	201677_at	C3orf37	Chromosome 3 open reading frame 37, C3orf37
31809	hsa-miR-590-5p	201677_at	C3orf37	Chromosome 3 open reading frame 37, C3orf37
19585	hsa-miR-148b	201677_at	C3orf37	Chromosome 3 open reading frame 37, C3orf37
31809	hsa-miR-590-5p	201678_s_at	C3orf37	chromosome 3 open reading frame 37, C3orf37
29490	hsa-miR-7	201678_s_at	C3orf37	chromosome 3 open reading frame 37, C3orf37
32853	hsa-miR-7	201678_s_at	C3orf37	chromosome 3 open reading frame 37, C3orf37
3980	hsa-miR-7	201678_s_at	C3orf37	chromosome 3 open reading frame 37, C3orf37
19585	hsa-miR-148b	201678_s_at	C3orf37	chromosome 3 open reading frame 37, C3orf37
17503	hsa-miR-590-5p	201678_s_at	C3orf37	chromosome 3 open reading frame 37, C3orf37
10965	hsa-miR-15a	201678_s_at	C3orf37	chromosome 3 open reading frame 37, C3orf37
11004	hsa-miR-203	201698_s_at	SRSF9	splicing factor, arginine/serine-rich 9, SFRS9
19585	hsa-miR-148b	201719_s_at	EPB41L2	erythrocyte membrane protein band 4.1-like 2, EPB41L2
13127	hsa-miR-200a*	201719_s_at	EPB41L2	erythrocyte membrane protein band 4.1-like 2, EPB41L2
31026	hsa-miR-101	201739_at	SGK1	serum/glucocorticoid regulated kinase 1, SGK1
13143	hsa-miR-301a	201739_at	SGK1	serum/glucocorticoid regulated kinase 1, SGK1
13127	hsa-miR-200a*	201739_at	SGK1	serum/glucocorticoid regulated kinase 1, SGK1
9634	hsa-miR-301a	201739_at	SGK1	serum/glucocorticoid regulated kinase 1, SGK1
17886	hsa-miR-301b	201739_at	SGK1	serum/glucocorticoid regulated kinase 1, SGK1
17886	hsa-miR-301b	201745_at	TWF1	twinfilin, actin-binding protein, homolog 1 (Drosophila), TWF1
13143	hsa-miR-301a	201745_at	TWF1	twinfilin, actin-binding protein, homolog 1 (Drosophila), TWF1
9634	hsa-miR-301a	201745_at	TWF1	twinfilin, actin-binding protein, homolog 1 (Drosophila), TWF1
21436	hsa-miR-454	201745_at	TWF1	twinfilin, actin-binding protein, homolog 1 (Drosophila), TWF1
11277	hsa-miR-7-1*	201752_s_at	ADD3	adducin 3 (gamma), ADD3
11277	hsa-miR-7-1*	201764_at	TMEM106C	transmembrane protein 106C, TMEM106C
13127	hsa-miR-200a*	201794_s_at	SMG7	Smg-7 homolog, nonsense mediated mRNA decay factor (C. elegans), SMG7
11006	hsa-miR-205	201794_s_at	SMG7	Smg-7 homolog, nonsense mediated mRNA decay factor (C. elegans), SMG7
17427	hsa-miR-200c	201799_s_at	OSBP	oxysterol binding protein, OSBP
17427	hsa-miR-200c	201800_s_at	OSBP	oxysterol binding protein, OSBP
10923	hsa-miR-107	201826_s_at	SCCPDH	saccharopine dehydrogenase (putative), SCCPDH
28481	hsa-miR-107	201826_s_at	SCCPDH	saccharopine dehydrogenase (putative), SCCPDH
17503	hsa-miR-590-5p	201826_s_at	SCCPDH	saccharopine dehydrogenase (putative), SCCPDH
31809	hsa-miR-590-5p	201826_s_at	SCCPDH	saccharopine dehydrogenase (putative), SCCPDH
28191	hsa-miR-30e	201827_at	SMARCD2	SWI/SNF related, matrix associated, actin dependent regulator of chromatin, subfamily d, member 2, SMARCD2
21436	hsa-miR-454	201827_at	SMARCD2	SWI/SNF related, matrix associated, actin dependent regulator of chromatin, subfamily d, member 2, SMARCD2
10965	hsa-miR-15a	201827_at	SMARCD2	SWI/SNF related, matrix associated, actin dependent regulator of chromatin, subfamily d, member 2, SMARCD2
13171	hsa-miR-429	201828_x_at	FAM127A	family with sequence similarity 127, member A, FAM127A
18900	hsa-miR-200b	201828_x_at	FAM127A	family with sequence similarity 127, member A, FAM127A
17427	hsa-miR-200c	201828_x_at	FAM127A	family with sequence similarity 127, member A, FAM127A
10983	hsa-miR-18a	201828_x_at	FAM127A	family with sequence similarity 127, member A, FAM127A
9578	hsa-miR-200b	201828_x_at	FAM127A	family with sequence similarity 127, member A, FAM127A
11053	hsa-miR-32	201839_s_at	EPCAM	tumor-associated calcium signal transducer 1, TACSTD1
31809	hsa-miR-590-5p	201839_s_at	EPCAM	tumor-associated calcium signal transducer 1, TACSTD1
17503	hsa-miR-590-5p	201839_s_at	EPCAM	tumor-associated calcium signal transducer 1, TACSTD1
10923	hsa-miR-107	201848_s_at	BNIP3	BCL2/adenovirus E1B 19kDa interacting protein 3, BNIP3
28481	hsa-miR-107	201848_s_at	BNIP3	BCL2/adenovirus E1B 19kDa interacting protein 3, BNIP3
10923	hsa-miR-107	201849_at	BNIP3	BCL2/adenovirus E1B 19kDa interacting protein 3, BNIP3
28481	hsa-miR-107	201849_at	BNIP3	BCL2/adenovirus E1B 19kDa interacting protein 3, BNIP3
27777	hsa-miR-200a	201920_at	SLC20A1	solute carrier family 20 (phosphate transporter), member 1, SLC20A1
11000	hsa-miR-200a	201920_at	SLC20A1	solute carrier family 20 (phosphate transporter), member 1, SLC20A1
13147	hsa-miR-96	201920_at	SLC20A1	solute carrier family 20 (phosphate transporter), member 1, SLC20A1
10946	hsa-miR-141	201920_at	SLC20A1	solute carrier family 20 (phosphate transporter), member 1, SLC20A1
11004	hsa-miR-203	201931_at	ETFA	electron-transfer-flavoprotein, alpha polypeptide (glutaric aciduria II), ETFA
28191	hsa-miR-30e	201931_at	ETFA	electron-transfer-flavoprotein, alpha polypeptide (glutaric aciduria II), ETFA
21475	hsa-miR-590-3p	201931_at	ETFA	electron-transfer-flavoprotein, alpha polypeptide (glutaric aciduria II), ETFA
31026	hsa-miR-101	201946_s_at	CCT2	chaperonin containing TCP1, subunit 2 (beta), CCT2
31809	hsa-miR-590-5p	202013_s_at	EXT2	exostoses (multiple) 2, EXT2
17503	hsa-miR-590-5p	202013_s_at	EXT2	exostoses (multiple) 2, EXT2
21475	hsa-miR-590-3p	202013_s_at	EXT2	exostoses (multiple) 2, EXT2
32853	hsa-miR-7	202022_at	ALDOC	aldolase C, fructose-bisphosphate, ALDOC
3980	hsa-miR-7	202022_at	ALDOC	aldolase C, fructose-bisphosphate, ALDOC
29490	hsa-miR-7	202022_at	ALDOC	aldolase C, fructose-bisphosphate, ALDOC
13147	hsa-miR-96	202023_at	EFNA1	ephrin-A1, EFNA1
18900	hsa-miR-200b	202023_at	EFNA1	ephrin-A1, EFNA1
9578	hsa-miR-200b	202023_at	EFNA1	ephrin-A1, EFNA1
17427	hsa-miR-200c	202023_at	EFNA1	ephrin-A1, EFNA1
13171	hsa-miR-429	202023_at	EFNA1	ephrin-A1, EFNA1
10965	hsa-miR-15a	202025_x_at	ACAA1	acetyl-Coenzyme A acyltransferase 1 (peroxisomal 3-oxoacyl-Coenzyme A thiolase), ACAA1
11053	hsa-miR-32	202025_x_at	ACAA1	acetyl-Coenzyme A acyltransferase 1 (peroxisomal 3-oxoacyl-Coenzyme A thiolase), ACAA1
21428	hsa-miR-33b	202025_x_at	ACAA1	acetyl-Coenzyme A acyltransferase 1 (peroxisomal 3-oxoacyl-Coenzyme A thiolase), ACAA1
9634	hsa-miR-301a	202041_s_at	FIBP	fibroblast growth factor (acidic) intracellular binding protein, FIBP
17886	hsa-miR-301b	202041_s_at	FIBP	fibroblast growth factor (acidic) intracellular binding protein, FIBP
13143	hsa-miR-301a	202041_s_at	FIBP	fibroblast growth factor (acidic) intracellular binding protein, FIBP
21436	hsa-miR-454	202053_s_at	ALDH3A2	aldehyde dehydrogenase 3 family, member A2, ALDH3A2
21436	hsa-miR-454	202054_s_at	ALDH3A2	aldehyde dehydrogenase 3 family, member A2, ALDH3A2
13143	hsa-miR-301a	202072_at	HNRNPL	heterogeneous nuclear ribonucleoprotein L, HNRNPL
11004	hsa-miR-203	202072_at	HNRNPL	heterogeneous nuclear ribonucleoprotein L, HNRNPL
17886	hsa-miR-301b	202072_at	HNRNPL	heterogeneous nuclear ribonucleoprotein L, HNRNPL
21475	hsa-miR-590-3p	202072_at	HNRNPL	heterogeneous nuclear ribonucleoprotein L, HNRNPL
9634	hsa-miR-301a	202072_at	HNRNPL	heterogeneous nuclear ribonucleoprotein L, HNRNPL
32790	hsa-miR-577	202087_s_at	CTSL1	cathepsin L1, CTSL1
31809	hsa-miR-590-5p	202087_s_at	CTSL1	cathepsin L1, CTSL1
17503	hsa-miR-590-5p	202087_s_at	CTSL1	cathepsin L1, CTSL1
21475	hsa-miR-590-3p	202087_s_at	CTSL1	cathepsin L1, CTSL1
13127	hsa-miR-200a*	202087_s_at	CTSL1	cathepsin L1, CTSL1
27777	hsa-miR-200a	202102_s_at	BRD4	bromodomain containing 4, BRD4
11000	hsa-miR-200a	202102_s_at	BRD4	bromodomain containing 4, BRD4
13147	hsa-miR-96	202102_s_at	BRD4	bromodomain containing 4, BRD4
17886	hsa-miR-301b	202122_s_at	PLIN3	mannose-6-phosphate receptor binding protein 1, M6PRBP1
13171	hsa-miR-429	202122_s_at	PLIN3	mannose-6-phosphate receptor binding protein 1, M6PRBP1
13143	hsa-miR-301a	202122_s_at	PLIN3	mannose-6-phosphate receptor binding protein 1, M6PRBP1
9634	hsa-miR-301a	202122_s_at	PLIN3	mannose-6-phosphate receptor binding protein 1, M6PRBP1
19582	hsa-miR-106b	202122_s_at	PLIN3	mannose-6-phosphate receptor binding protein 1, M6PRBP1
9578	hsa-miR-200b	202141_s_at	COPS8	COP9 constitutive photomorphogenic homolog subunit 8 (Arabidopsis), COPS8
18900	hsa-miR-200b	202141_s_at	COPS8	COP9 constitutive photomorphogenic homolog subunit 8 (Arabidopsis), COPS8
17427	hsa-miR-200c	202141_s_at	COPS8	COP9 constitutive photomorphogenic homolog subunit 8 (Arabidopsis), COPS8
13171	hsa-miR-429	202141_s_at	COPS8	COP9 constitutive photomorphogenic homolog subunit 8 (Arabidopsis), COPS8
18900	hsa-miR-200b	202142_at	COPS8	COP9 constitutive photomorphogenic homolog subunit 8 (Arabidopsis), COPS8
17427	hsa-miR-200c	202142_at	COPS8	COP9 constitutive photomorphogenic homolog subunit 8 (Arabidopsis), COPS8
9578	hsa-miR-200b	202142_at	COPS8	COP9 constitutive photomorphogenic homolog subunit 8 (Arabidopsis), COPS8
13171	hsa-miR-429	202142_at	COPS8	COP9 constitutive photomorphogenic homolog subunit 8 (Arabidopsis), COPS8
32790	hsa-miR-577	202146_at	IFRD1	interferon-related developmental regulator 1, IFRD1
32790	hsa-miR-577	202147_s_at	IFRD1	interferon-related developmental regulator 1, IFRD1
19585	hsa-miR-148b	202178_at	PRKCZ	protein kinase C, zeta, PRKCZ
28481	hsa-miR-107	202286_s_at	TACSTD2	tumor-associated calcium signal transducer 2, TACSTD2
11006	hsa-miR-205	202286_s_at	TACSTD2	tumor-associated calcium signal transducer 2, TACSTD2
10923	hsa-miR-107	202286_s_at	TACSTD2	tumor-associated calcium signal transducer 2, TACSTD2
11277	hsa-miR-7-1*	202289_s_at	TACC2	transforming, acidic coiled-coil containing protein 2, TACC2
21475	hsa-miR-590-3p	202289_s_at	TACC2	transforming, acidic coiled-coil containing protein 2, TACC2
11053	hsa-miR-32	202289_s_at	TACC2	transforming, acidic coiled-coil containing protein 2, TACC2
10965	hsa-miR-15a	202306_at	POLR2G	polymerase (RNA) II (DNA directed) polypeptide G, POLR2G
17427	hsa-miR-200c	202306_at	POLR2G	polymerase (RNA) II (DNA directed) polypeptide G, POLR2G
31026	hsa-miR-101	202319_at	SENP6	SUMO1/sentrin specific peptidase 6, SENP6
17886	hsa-miR-301b	202322_s_at	GGPS1	geranylgeranyl diphosphate synthase 1, GGPS1
28191	hsa-miR-30e	202322_s_at	GGPS1	geranylgeranyl diphosphate synthase 1, GGPS1
21428	hsa-miR-33b	202331_at	BCKDHA	branched chain keto acid dehydrogenase E1, alpha polypeptide, BCKDHA
3980	hsa-miR-7	202331_at	BCKDHA	branched chain keto acid dehydrogenase E1, alpha polypeptide, BCKDHA
32853	hsa-miR-7	202331_at	BCKDHA	branched chain keto acid dehydrogenase E1, alpha polypeptide, BCKDHA
29490	hsa-miR-7	202331_at	BCKDHA	branched chain keto acid dehydrogenase E1, alpha polypeptide, BCKDHA
10946	hsa-miR-141	202332_at	CSNK1E	casein kinase 1, epsilon, CSNK1E
13171	hsa-miR-429	202332_at	CSNK1E	casein kinase 1, epsilon, CSNK1E
28191	hsa-miR-30e	202332_at	CSNK1E	casein kinase 1, epsilon, CSNK1E
27777	hsa-miR-200a	202332_at	CSNK1E	casein kinase 1, epsilon, CSNK1E
17427	hsa-miR-200c	202332_at	CSNK1E	casein kinase 1, epsilon, CSNK1E
11000	hsa-miR-200a	202332_at	CSNK1E	casein kinase 1, epsilon, CSNK1E
11006	hsa-miR-205	202454_s_at	ERBB3	v-erb-b2 erythroblastic leukemia viral oncogene homolog 3 (avian), ERBB3
19582	hsa-miR-106b	202454_s_at	ERBB3	v-erb-b2 erythroblastic leukemia viral oncogene homolog 3 (avian), ERBB3
29490	hsa-miR-7	202546_at	VAMP8	vesicle-associated membrane protein 8 (endobrevin), VAMP8
3980	hsa-miR-7	202546_at	VAMP8	vesicle-associated membrane protein 8 (endobrevin), VAMP8
32853	hsa-miR-7	202546_at	VAMP8	vesicle-associated membrane protein 8 (endobrevin), VAMP8
28481	hsa-miR-107	202546_at	VAMP8	vesicle-associated membrane protein 8 (endobrevin), VAMP8
10983	hsa-miR-18a	202546_at	VAMP8	vesicle-associated membrane protein 8 (endobrevin), VAMP8
13141	hsa-miR-18b	202546_at	VAMP8	vesicle-associated membrane protein 8 (endobrevin), VAMP8
13147	hsa-miR-96	202546_at	VAMP8	vesicle-associated membrane protein 8 (endobrevin), VAMP8
10923	hsa-miR-107	202546_at	VAMP8	vesicle-associated membrane protein 8 (endobrevin), VAMP8
10965	hsa-miR-15a	202546_at	VAMP8	vesicle-associated membrane protein 8 (endobrevin), VAMP8
13141	hsa-miR-18b	202555_s_at	MYLK	myosin light chain kinase, MYLK
13143	hsa-miR-301a	202555_s_at	MYLK	myosin light chain kinase, MYLK
9634	hsa-miR-301a	202555_s_at	MYLK	myosin light chain kinase, MYLK
10983	hsa-miR-18a	202555_s_at	MYLK	myosin light chain kinase, MYLK
17886	hsa-miR-301b	202555_s_at	MYLK	myosin light chain kinase, MYLK
17503	hsa-miR-590-5p	202560_s_at	C1orf77	chromosome 1 open reading frame 77, C1orf77
31026	hsa-miR-101	202560_s_at	C1orf77	chromosome 1 open reading frame 77, C1orf77
31809	hsa-miR-590-5p	202560_s_at	C1orf77	chromosome 1 open reading frame 77, C1orf77
11000	hsa-miR-200a	202560_s_at	C1orf77	chromosome 1 open reading frame 77, C1orf77
27777	hsa-miR-200a	202560_s_at	C1orf77	chromosome 1 open reading frame 77, C1orf77
10965	hsa-miR-15a	202562_s_at	C14orf1	chromosome 14 open reading frame 1, C14orf1
32853	hsa-miR-7	202562_s_at	C14orf1	chromosome 14 open reading frame 1, C14orf1
3980	hsa-miR-7	202562_s_at	C14orf1	chromosome 14 open reading frame 1, C14orf1
29490	hsa-miR-7	202562_s_at	C14orf1	chromosome 14 open reading frame 1, C14orf1
13147	hsa-miR-96	202589_at	TYMS	thymidylate synthetase, TYMS
28481	hsa-miR-107	202589_at	TYMS	thymidylate synthetase, TYMS
10965	hsa-miR-15a	202589_at	TYMS	thymidylate synthetase, TYMS
10923	hsa-miR-107	202589_at	TYMS	thymidylate synthetase, TYMS
11004	hsa-miR-203	202596_at	ENSA	endosulfine alpha, ENSA
19582	hsa-miR-106b	202596_at	ENSA	endosulfine alpha, ENSA
11006	hsa-miR-205	202596_at	ENSA	endosulfine alpha, ENSA
31026	hsa-miR-101	202596_at	ENSA	endosulfine alpha, ENSA
28481	hsa-miR-107	202596_at	ENSA	endosulfine alpha, ENSA
21428	hsa-miR-33b	202596_at	ENSA	endosulfine alpha, ENSA
10923	hsa-miR-107	202596_at	ENSA	endosulfine alpha, ENSA
13147	hsa-miR-96	202613_at	CTPS	CTP synthase, CTPS
21475	hsa-miR-590-3p	202613_at	CTPS	CTP synthase, CTPS
9634	hsa-miR-301a	202627_s_at	SERPINE1	serpin peptidase inhibitor, clade E (nexin, plasminogen activator inhibitor type 1), member 1, SERPINE1
13143	hsa-miR-301a	202627_s_at	SERPINE1	serpin peptidase inhibitor, clade E (nexin, plasminogen activator inhibitor type 1), member 1, SERPINE1
9634	hsa-miR-301a	202628_s_at	SERPINE1	serpin peptidase inhibitor, clade E (nexin, plasminogen activator inhibitor type 1), member 1, SERPINE1
13143	hsa-miR-301a	202628_s_at	SERPINE1	serpin peptidase inhibitor, clade E (nexin, plasminogen activator inhibitor type 1), member 1, SERPINE1
10965	hsa-miR-15a	202640_s_at	RANBP3	RAN binding protein 3, RANBP3
13127	hsa-miR-200a*	202640_s_at	RANBP3	RAN binding protein 3, RANBP3
11277	hsa-miR-7-1*	202664_at	WIPF1	WAS/WASL interacting protein family, member 1, WIPF1
10965	hsa-miR-15a	202664_at	WIPF1	WAS/WASL interacting protein family, member 1, WIPF1
10983	hsa-miR-18a	202664_at	WIPF1	WAS/WASL interacting protein family, member 1, WIPF1
11277	hsa-miR-7-1*	202665_s_at	WIPF1	WAS/WASL interacting protein family, member 1, WIPF1
10965	hsa-miR-15a	202665_s_at	WIPF1	WAS/WASL interacting protein family, member 1, WIPF1
10983	hsa-miR-18a	202665_s_at	WIPF1	WAS/WASL interacting protein family, member 1, WIPF1
21428	hsa-miR-33b	202698_x_at	COX4I1	cytochrome c oxidase subunit IV isoform 1, COX4I1
11053	hsa-miR-32	202704_at	TOB1	transducer of ERBB2, 1, TOB1
21475	hsa-miR-590-3p	202704_at	TOB1	transducer of ERBB2, 1, TOB1
21475	hsa-miR-590-3p	202718_at	IGFBP2	insulin-like growth factor binding protein 2, 36kDa, IGFBP2
10946	hsa-miR-141	202730_s_at	PDCD4	programmed cell death 4 (neoplastic transformation inhibitor), PDCD4
10946	hsa-miR-141	202731_at	PDCD4	programmed cell death 4 (neoplastic transformation inhibitor), PDCD4
10983	hsa-miR-18a	202736_s_at	LSM4	LSM4 homolog, U6 small nuclear RNA associated (S. cerevisiae), LSM4
13141	hsa-miR-18b	202736_s_at	LSM4	LSM4 homolog, U6 small nuclear RNA associated (S. cerevisiae), LSM4
13147	hsa-miR-96	202740_at	ACY1	aminoacylase 1, ACY1
11053	hsa-miR-32	202766_s_at	FBN1	fibrillin 1, FBN1
19585	hsa-miR-148b	202766_s_at	FBN1	fibrillin 1, FBN1
17503	hsa-miR-590-5p	202766_s_at	FBN1	fibrillin 1, FBN1
31809	hsa-miR-590-5p	202766_s_at	FBN1	fibrillin 1, FBN1
11053	hsa-miR-32	202770_s_at	CCNG2	cyclin G2, CCNG2
11004	hsa-miR-203	202770_s_at	CCNG2	cyclin G2, CCNG2
19582	hsa-miR-106b	202772_at	HMGCL	3-hydroxymethyl-3-methylglutaryl-Coenzyme A lyase (hydroxymethylglutaricaciduria), HMGCL
11004	hsa-miR-203	202830_s_at	VAMP7	solute carrier family 37 (glucose-6-phosphate transporter), member 4, SLC37A4
19582	hsa-miR-106b	202831_at	SLC37A4	glutathione peroxidase 2 (gastrointestinal), GPX2
19585	hsa-miR-148b	202838_at	TRAFD1	fucosidase, alpha-L- 1, tissue, FUCA1
28191	hsa-miR-30e	202838_at	TRAFD1	fucosidase, alpha-L- 1, tissue, FUCA1
11006	hsa-miR-205	202871_at	CDC20	TNF receptor-associated factor 4, TRAF4
13147	hsa-miR-96	202871_at	CDC20	TNF receptor-associated factor 4, TRAF4
28191	hsa-miR-30e	202922_at	GCLC	glutamate-cysteine ligase, catalytic subunit, GCLC
19585	hsa-miR-148b	202922_at	GCLC	glutamate-cysteine ligase, catalytic subunit, GCLC
28191	hsa-miR-30e	202923_s_at	GCLC	glutamate-cysteine ligase, catalytic subunit, GCLC
19585	hsa-miR-148b	202923_s_at	GCLC	glutamate-cysteine ligase, catalytic subunit, GCLC
18900	hsa-miR-200b	202927_at	PIN1	peptidylprolyl cis/trans isomerase, NIMA-interacting 1, PIN1
13171	hsa-miR-429	202927_at	PIN1	peptidylprolyl cis/trans isomerase, NIMA-interacting 1, PIN1
9578	hsa-miR-200b	202927_at	PIN1	peptidylprolyl cis/trans isomerase, NIMA-interacting 1, PIN1
11004	hsa-miR-203	202974_at	MPP1	membrane protein, palmitoylated 1, 55kDa, MPP1
32853	hsa-miR-7	202974_at	MPP1	membrane protein, palmitoylated 1, 55kDa, MPP1
3980	hsa-miR-7	202974_at	MPP1	membrane protein, palmitoylated 1, 55kDa, MPP1
29490	hsa-miR-7	202974_at	MPP1	membrane protein, palmitoylated 1, 55kDa, MPP1
11053	hsa-miR-32	202974_at	MPP1	membrane protein, palmitoylated 1, 55kDa, MPP1
32790	hsa-miR-577	202974_at	MPP1	membrane protein, palmitoylated 1, 55kDa, MPP1
21428	hsa-miR-33b	202974_at	MPP1	membrane protein, palmitoylated 1, 55kDa, MPP1
13127	hsa-miR-200a*	202974_at	MPP1	membrane protein, palmitoylated 1, 55kDa, MPP1
13171	hsa-miR-429	203011_at	IMPA1	inositol(myo)-1(or 4)-monophosphatase 1, IMPA1
17427	hsa-miR-200c	203020_at	RABGAP1L	RAB GTPase activating protein 1-like, RABGAP1L
28191	hsa-miR-30e	203020_at	RABGAP1L	RAB GTPase activating protein 1-like, RABGAP1L
21475	hsa-miR-590-3p	203020_at	RABGAP1L	RAB GTPase activating protein 1-like, RABGAP1L
18900	hsa-miR-200b	203020_at	RABGAP1L	RAB GTPase activating protein 1-like, RABGAP1L
31026	hsa-miR-101	203020_at	RABGAP1L	RAB GTPase activating protein 1-like, RABGAP1L
9578	hsa-miR-200b	203020_at	RABGAP1L	RAB GTPase activating protein 1-like, RABGAP1L
10965	hsa-miR-15a	203027_s_at	MVD	mevalonate (diphospho) decarboxylase, MVD
19585	hsa-miR-148b	203112_s_at	WHSC2	Wolf-Hirschhorn syndrome candidate 2, WHSC2
21475	hsa-miR-590-3p	203112_s_at	WHSC2	Wolf-Hirschhorn syndrome candidate 2, WHSC2
3980	hsa-miR-7	203155_at	SETDB1	SET domain, bifurcated 1, SETDB1
29490	hsa-miR-7	203155_at	SETDB1	SET domain, bifurcated 1, SETDB1
32853	hsa-miR-7	203155_at	SETDB1	SET domain, bifurcated 1, SETDB1
13147	hsa-miR-96	203200_s_at	MTRR	5-methyltetrahydrofolate-homocysteine methyltransferase reductase, MTRR
13147	hsa-miR-96	203219_s_at	APRT	adenine phosphoribosyltransferase, APRT
13143	hsa-miR-301a	203254_s_at	TLN1	talin 1, TLN1
19582	hsa-miR-106b	203254_s_at	TLN1	talin 1, TLN1
9634	hsa-miR-301a	203254_s_at	TLN1	talin 1, TLN1
17886	hsa-miR-301b	203254_s_at	TLN1	talin 1, TLN1
18900	hsa-miR-200b	203269_at	NSMAF	neutral sphingomyelinase (N-SMase) activation associated factor, NSMAF
28481	hsa-miR-107	203269_at	NSMAF	neutral sphingomyelinase (N-SMase) activation associated factor, NSMAF
11053	hsa-miR-32	203269_at	NSMAF	neutral sphingomyelinase (N-SMase) activation associated factor, NSMAF
13141	hsa-miR-18b	203269_at	NSMAF	neutral sphingomyelinase (N-SMase) activation associated factor, NSMAF
10923	hsa-miR-107	203269_at	NSMAF	neutral sphingomyelinase (N-SMase) activation associated factor, NSMAF
32853	hsa-miR-7	203269_at	NSMAF	neutral sphingomyelinase (N-SMase) activation associated factor, NSMAF
17427	hsa-miR-200c	203269_at	NSMAF	neutral sphingomyelinase (N-SMase) activation associated factor, NSMAF
29490	hsa-miR-7	203269_at	NSMAF	neutral sphingomyelinase (N-SMase) activation associated factor, NSMAF
9578	hsa-miR-200b	203269_at	NSMAF	neutral sphingomyelinase (N-SMase) activation associated factor, NSMAF
3980	hsa-miR-7	203269_at	NSMAF	neutral sphingomyelinase (N-SMase) activation associated factor, NSMAF
13171	hsa-miR-429	203269_at	NSMAF	neutral sphingomyelinase (N-SMase) activation associated factor, NSMAF
17427	hsa-miR-200c	203299_s_at	AP1S2	adaptor-related protein complex 1, sigma 2 subunit, AP1S2
17427	hsa-miR-200c	203300_x_at	AP1S2	adaptor-related protein complex 1, sigma 2 subunit, AP1S2
28481	hsa-miR-107	203329_at	PTPRM	protein tyrosine phosphatase, receptor type, M, PTPRM
10923	hsa-miR-107	203329_at	PTPRM	protein tyrosine phosphatase, receptor type, M, PTPRM
13143	hsa-miR-301a	203329_at	PTPRM	protein tyrosine phosphatase, receptor type, M, PTPRM
17886	hsa-miR-301b	203329_at	PTPRM	protein tyrosine phosphatase, receptor type, M, PTPRM
9634	hsa-miR-301a	203329_at	PTPRM	protein tyrosine phosphatase, receptor type, M, PTPRM
21436	hsa-miR-454	203329_at	PTPRM	protein tyrosine phosphatase, receptor type, M, PTPRM
17503	hsa-miR-590-5p	203336_s_at	ITGB1BP1	integrin beta 1 binding protein 1, ITGB1BP1
31809	hsa-miR-590-5p	203336_s_at	ITGB1BP1	integrin beta 1 binding protein 1, ITGB1BP1
13171	hsa-miR-429	203379_at	RPS6KA1	ribosomal protein S6 kinase, 90kDa, polypeptide 1, RPS6KA1
17427	hsa-miR-200c	203379_at	RPS6KA1	ribosomal protein S6 kinase, 90kDa, polypeptide 1, RPS6KA1
9578	hsa-miR-200b	203379_at	RPS6KA1	ribosomal protein S6 kinase, 90kDa, polypeptide 1, RPS6KA1
18900	hsa-miR-200b	203379_at	RPS6KA1	ribosomal protein S6 kinase, 90kDa, polypeptide 1, RPS6KA1
13143	hsa-miR-301a	203407_at	PPL	periplakin, PPL
9634	hsa-miR-301a	203407_at	PPL	periplakin, PPL
17886	hsa-miR-301b	203407_at	PPL	periplakin, PPL
32790	hsa-miR-577	203430_at	HEBP2	heme binding protein 2, HEBP2
13127	hsa-miR-200a*	203430_at	HEBP2	heme binding protein 2, HEBP2
19585	hsa-miR-148b	203450_at	CBY1	chibby homolog 1 (Drosophila), CBY1
11053	hsa-miR-32	203468_at	CDK10	cyclin-dependent kinase 10, CDK10
21475	hsa-miR-590-3p	203505_at	ABCA1	ATP-binding cassette, sub-family A (ABC1), member 1, ABCA1
21428	hsa-miR-33b	203505_at	ABCA1	ATP-binding cassette, sub-family A (ABC1), member 1, ABCA1
13141	hsa-miR-18b	203509_at	SORL1	sortilin-related receptor, L(DLR class) A repeats-containing, SORL1
11004	hsa-miR-203	203509_at	SORL1	sortilin-related receptor, L(DLR class) A repeats-containing, SORL1
19582	hsa-miR-106b	203509_at	SORL1	sortilin-related receptor, L(DLR class) A repeats-containing, SORL1
32790	hsa-miR-577	203509_at	SORL1	sortilin-related receptor, L(DLR class) A repeats-containing, SORL1
10983	hsa-miR-18a	203509_at	SORL1	sortilin-related receptor, L(DLR class) A repeats-containing, SORL1
19582	hsa-miR-106b	203522_at	CCS	copper chaperone for superoxide dismutase, CCS
32790	hsa-miR-577	203522_at	CCS	copper chaperone for superoxide dismutase, CCS
10983	hsa-miR-18a	203522_at	CCS	copper chaperone for superoxide dismutase, CCS
31809	hsa-miR-590-5p	203557_s_at	PCBD1	pterin-4 alpha-carbinolamine dehydratase/dimerization cofactor of hepatocyte nuclear factor 1 alpha, PCBD1
17503	hsa-miR-590-5p	203557_s_at	PCBD1	pterin-4 alpha-carbinolamine dehydratase/dimerization cofactor of hepatocyte nuclear factor 1 alpha, PCBD1
3980	hsa-miR-7	203571_s_at	C10orf116	chromosome 10 open reading frame 116, C10orf116
32853	hsa-miR-7	203571_s_at	C10orf116	chromosome 10 open reading frame 116, C10orf116
29490	hsa-miR-7	203571_s_at	C10orf116	chromosome 10 open reading frame 116, C10orf116
10965	hsa-miR-15a	203576_at	BCAT2	branched chain aminotransferase 2, mitochondrial, BCAT2
11053	hsa-miR-32	203576_at	BCAT2	branched chain aminotransferase 2, mitochondrial, BCAT2
27777	hsa-miR-200a	203580_s_at	SLC7A6	solute carrier family 7 (cationic amino acid transporter, y+ system), member 6 /// transient receptor potential cation channel, subfamily V, member 6, SLC7A6 /// TRPV6
11000	hsa-miR-200a	203580_s_at	SLC7A6	solute carrier family 7 (cationic amino acid transporter, y+ system), member 6 /// transient receptor potential cation channel, subfamily V, member 6, SLC7A6 /// TRPV6
17427	hsa-miR-200c	203594_at	RTCD1	RNA terminal phosphate cyclase domain 1, RTCD1
13143	hsa-miR-301a	203594_at	RTCD1	RNA terminal phosphate cyclase domain 1, RTCD1
17886	hsa-miR-301b	203594_at	RTCD1	RNA terminal phosphate cyclase domain 1, RTCD1
21436	hsa-miR-454	203594_at	RTCD1	RNA terminal phosphate cyclase domain 1, RTCD1
11000	hsa-miR-200a	203594_at	RTCD1	RNA terminal phosphate cyclase domain 1, RTCD1
9634	hsa-miR-301a	203594_at	RTCD1	RNA terminal phosphate cyclase domain 1, RTCD1
11053	hsa-miR-32	203594_at	RTCD1	RNA terminal phosphate cyclase domain 1, RTCD1
18900	hsa-miR-200b	203594_at	RTCD1	RNA terminal phosphate cyclase domain 1, RTCD1
27777	hsa-miR-200a	203594_at	RTCD1	RNA terminal phosphate cyclase domain 1, RTCD1
10946	hsa-miR-141	203594_at	RTCD1	RNA terminal phosphate cyclase domain 1, RTCD1
9578	hsa-miR-200b	203594_at	RTCD1	RNA terminal phosphate cyclase domain 1, RTCD1
19585	hsa-miR-148b	203633_at	CPT1A	carnitine palmitoyltransferase 1A (liver), CPT1A
21428	hsa-miR-33b	203633_at	CPT1A	carnitine palmitoyltransferase 1A (liver), CPT1A
19585	hsa-miR-148b	203634_s_at	CPT1A	carnitine palmitoyltransferase 1A (liver), CPT1A
21428	hsa-miR-33b	203634_s_at	CPT1A	carnitine palmitoyltransferase 1A (liver), CPT1A
21428	hsa-miR-33b	203639_s_at	FGFR2	fibroblast growth factor receptor 2 (bacteria-expressed kinase, keratinocyte growth factor receptor, craniofacial dysostosis 1, Crouzon syndrome, Pfeiffer syndrome, Jackson-Weiss syndrome), FGFR2
13143	hsa-miR-301a	203639_s_at	FGFR2	fibroblast growth factor receptor 2 (bacteria-expressed kinase, keratinocyte growth factor receptor, craniofacial dysostosis 1, Crouzon syndrome, Pfeiffer syndrome, Jackson-Weiss syndrome), FGFR2
17886	hsa-miR-301b	203639_s_at	FGFR2	fibroblast growth factor receptor 2 (bacteria-expressed kinase, keratinocyte growth factor receptor, craniofacial dysostosis 1, Crouzon syndrome, Pfeiffer syndrome, Jackson-Weiss syndrome), FGFR2
13141	hsa-miR-18b	203639_s_at	FGFR2	fibroblast growth factor receptor 2 (bacteria-expressed kinase, keratinocyte growth factor receptor, craniofacial dysostosis 1, Crouzon syndrome, Pfeiffer syndrome, Jackson-Weiss syndrome), FGFR2
10923	hsa-miR-107	203639_s_at	FGFR2	fibroblast growth factor receptor 2 (bacteria-expressed kinase, keratinocyte growth factor receptor, craniofacial dysostosis 1, Crouzon syndrome, Pfeiffer syndrome, Jackson-Weiss syndrome), FGFR2
28481	hsa-miR-107	203639_s_at	FGFR2	fibroblast growth factor receptor 2 (bacteria-expressed kinase, keratinocyte growth factor receptor, craniofacial dysostosis 1, Crouzon syndrome, Pfeiffer syndrome, Jackson-Weiss syndrome), FGFR2
10983	hsa-miR-18a	203639_s_at	FGFR2	fibroblast growth factor receptor 2 (bacteria-expressed kinase, keratinocyte growth factor receptor, craniofacial dysostosis 1, Crouzon syndrome, Pfeiffer syndrome, Jackson-Weiss syndrome), FGFR2
9634	hsa-miR-301a	203639_s_at	FGFR2	fibroblast growth factor receptor 2 (bacteria-expressed kinase, keratinocyte growth factor receptor, craniofacial dysostosis 1, Crouzon syndrome, Pfeiffer syndrome, Jackson-Weiss syndrome), FGFR2
19582	hsa-miR-106b	203639_s_at	FGFR2	fibroblast growth factor receptor 2 (bacteria-expressed kinase, keratinocyte growth factor receptor, craniofacial dysostosis 1, Crouzon syndrome, Pfeiffer syndrome, Jackson-Weiss syndrome), FGFR2
31026	hsa-miR-101	203669_s_at	DGAT1	diacylglycerol O-acyltransferase homolog 1 (mouse) /// similar to diacylglycerol O-acyltransferase homolog 1 (mouse), DGAT1 /// LOC727765
21428	hsa-miR-33b	203713_s_at	LLGL2	lethal giant larvae homolog 2 (Drosophila), LLGL2
28481	hsa-miR-107	203713_s_at	LLGL2	lethal giant larvae homolog 2 (Drosophila), LLGL2
21436	hsa-miR-454	203713_s_at	LLGL2	lethal giant larvae homolog 2 (Drosophila), LLGL2
10923	hsa-miR-107	203713_s_at	LLGL2	lethal giant larvae homolog 2 (Drosophila), LLGL2
29490	hsa-miR-7	203722_at	ALDH4A1	aldehyde dehydrogenase 4 family, member A1, ALDH4A1
3980	hsa-miR-7	203722_at	ALDH4A1	aldehyde dehydrogenase 4 family, member A1, ALDH4A1
13147	hsa-miR-96	203722_at	ALDH4A1	aldehyde dehydrogenase 4 family, member A1, ALDH4A1
32853	hsa-miR-7	203722_at	ALDH4A1	aldehyde dehydrogenase 4 family, member A1, ALDH4A1
19582	hsa-miR-106b	203726_s_at	LAMA3	laminin, alpha 3, LAMA3
13143	hsa-miR-301a	203726_s_at	LAMA3	laminin, alpha 3, LAMA3
10983	hsa-miR-18a	203726_s_at	LAMA3	laminin, alpha 3, LAMA3
13141	hsa-miR-18b	203726_s_at	LAMA3	laminin, alpha 3, LAMA3
9634	hsa-miR-301a	203726_s_at	LAMA3	laminin, alpha 3, LAMA3
21428	hsa-miR-33b	203726_s_at	LAMA3	laminin, alpha 3, LAMA3
3980	hsa-miR-7	203726_s_at	LAMA3	laminin, alpha 3, LAMA3
32853	hsa-miR-7	203726_s_at	LAMA3	laminin, alpha 3, LAMA3
29490	hsa-miR-7	203726_s_at	LAMA3	laminin, alpha 3, LAMA3
17886	hsa-miR-301b	203726_s_at	LAMA3	laminin, alpha 3, LAMA3
27777	hsa-miR-200a	203748_x_at	RBMS1	RNA binding motif, single stranded interacting protein 1, RBMS1
11000	hsa-miR-200a	203748_x_at	RBMS1	RNA binding motif, single stranded interacting protein 1, RBMS1
11053	hsa-miR-32	203779_s_at	MPZL2	myelin protein zero-like 2, MPZL2
11053	hsa-miR-32	203780_at	MPZL2	myelin protein zero-like 2, MPZL2
18900	hsa-miR-200b	203786_s_at	TPD52L1	tumor protein D52-like 1, TPD52L1
17427	hsa-miR-200c	203786_s_at	TPD52L1	tumor protein D52-like 1, TPD52L1
9578	hsa-miR-200b	203786_s_at	TPD52L1	tumor protein D52-like 1, TPD52L1
31026	hsa-miR-101	203790_s_at	HRSP12	heat-responsive protein 12, HRSP12
10923	hsa-miR-107	203824_at	TSPAN8	tetraspanin 8, TSPAN8
13147	hsa-miR-96	203824_at	TSPAN8	tetraspanin 8, TSPAN8
28191	hsa-miR-30e	203824_at	TSPAN8	tetraspanin 8, TSPAN8
28481	hsa-miR-107	203824_at	TSPAN8	tetraspanin 8, TSPAN8
9634	hsa-miR-301a	203855_at	WDR47	WD repeat domain 47, WDR47
17886	hsa-miR-301b	203855_at	WDR47	WD repeat domain 47, WDR47
3980	hsa-miR-7	203855_at	WDR47	WD repeat domain 47, WDR47
32853	hsa-miR-7	203855_at	WDR47	WD repeat domain 47, WDR47
29490	hsa-miR-7	203855_at	WDR47	WD repeat domain 47, WDR47
13143	hsa-miR-301a	203855_at	WDR47	WD repeat domain 47, WDR47
28191	hsa-miR-30e	203879_at	PIK3CD	phosphoinositide-3-kinase, catalytic, delta polypeptide, PIK3CD
32790	hsa-miR-577	203879_at	PIK3CD	phosphoinositide-3-kinase, catalytic, delta polypeptide, PIK3CD
32790	hsa-miR-577	203885_at	RAB21	RAB21, member RAS oncogene family, RAB21
17886	hsa-miR-301b	203892_at	WFDC2	WAP four-disulfide core domain 2, WFDC2
9634	hsa-miR-301a	203892_at	WFDC2	WAP four-disulfide core domain 2, WFDC2
13143	hsa-miR-301a	203892_at	WFDC2	WAP four-disulfide core domain 2, WFDC2
19585	hsa-miR-148b	203911_at	RAP1GAP	RAP1 GTPase activating protein, RAP1GAP
13147	hsa-miR-96	203911_at	RAP1GAP	RAP1 GTPase activating protein, RAP1GAP
11000	hsa-miR-200a	203917_at	CXADR	coxsackie virus and adenovirus receptor, CXADR
27777	hsa-miR-200a	203917_at	CXADR	coxsackie virus and adenovirus receptor, CXADR
11006	hsa-miR-205	203918_at	PCDH1	protocadherin 1, PCDH1
19582	hsa-miR-106b	203942_s_at	MARK2	MAP/microtubule affinity-regulating kinase 2, MARK2
13143	hsa-miR-301a	203942_s_at	MARK2	MAP/microtubule affinity-regulating kinase 2, MARK2
9634	hsa-miR-301a	203942_s_at	MARK2	MAP/microtubule affinity-regulating kinase 2, MARK2
10965	hsa-miR-15a	204002_s_at	ICA1	islet cell autoantigen 1, 69kDa, ICA1
28191	hsa-miR-30e	204030_s_at	SCHIP1	schwannomin interacting protein 1, SCHIP1
13171	hsa-miR-429	204030_s_at	SCHIP1	schwannomin interacting protein 1, SCHIP1
19582	hsa-miR-106b	204030_s_at	SCHIP1	schwannomin interacting protein 1, SCHIP1
21428	hsa-miR-33b	204034_at	ETHE1	ethylmalonic encephalopathy 1, ETHE1
13147	hsa-miR-96	204056_s_at	MVK	mevalonate kinase, MVK
11004	hsa-miR-203	204067_at	SUOX	sulfite oxidase, SUOX
19582	hsa-miR-106b	204088_at	P2RX4	purinergic receptor P2X, ligand-gated ion channel, 4, P2RX4
13147	hsa-miR-96	204088_at	P2RX4	purinergic receptor P2X, ligand-gated ion channel, 4, P2RX4
28481	hsa-miR-107	204121_at	GADD45G	growth arrest and DNA-damage-inducible, gamma, GADD45G
10923	hsa-miR-107	204121_at	GADD45G	growth arrest and DNA-damage-inducible, gamma, GADD45G
31026	hsa-miR-101	204130_at	HSD11B2	hydroxysteroid (11-beta) dehydrogenase 2, HSD11B2
31026	hsa-miR-101	204141_at	TUBB2A	tubulin, beta 2A, TUBB2A
13171	hsa-miR-429	204141_at	TUBB2A	tubulin, beta 2A, TUBB2A
3980	hsa-miR-7	204141_at	TUBB2A	tubulin, beta 2A, TUBB2A
29490	hsa-miR-7	204141_at	TUBB2A	tubulin, beta 2A, TUBB2A
32853	hsa-miR-7	204141_at	TUBB2A	tubulin, beta 2A, TUBB2A
18900	hsa-miR-200b	204141_at	TUBB2A	tubulin, beta 2A, TUBB2A
9578	hsa-miR-200b	204141_at	TUBB2A	tubulin, beta 2A, TUBB2A
17427	hsa-miR-200c	204141_at	TUBB2A	tubulin, beta 2A, TUBB2A
11277	hsa-miR-7-1*	204168_at	MGST2	microsomal glutathione S-transferase 2, MGST2
27777	hsa-miR-200a	204199_at	RALGPS1	Ral GEF with PH domain and SH3 binding motif 1, RALGPS1
11000	hsa-miR-200a	204199_at	RALGPS1	Ral GEF with PH domain and SH3 binding motif 1, RALGPS1
32790	hsa-miR-577	204199_at	RALGPS1	Ral GEF with PH domain and SH3 binding motif 1, RALGPS1
10983	hsa-miR-18a	204199_at	RALGPS1	Ral GEF with PH domain and SH3 binding motif 1, RALGPS1
10946	hsa-miR-141	204199_at	RALGPS1	Ral GEF with PH domain and SH3 binding motif 1, RALGPS1
13147	hsa-miR-96	204199_at	RALGPS1	Ral GEF with PH domain and SH3 binding motif 1, RALGPS1
10965	hsa-miR-15a	204199_at	RALGPS1	Ral GEF with PH domain and SH3 binding motif 1, RALGPS1
11277	hsa-miR-7-1*	204199_at	RALGPS1	Ral GEF with PH domain and SH3 binding motif 1, RALGPS1
13147	hsa-miR-96	204202_at	IQCE	IQ motif containing E, IQCE
32853	hsa-miR-7	204214_s_at	RAB32	RAB32, member RAS oncogene family, RAB32
29490	hsa-miR-7	204214_s_at	RAB32	RAB32, member RAS oncogene family, RAB32
3980	hsa-miR-7	204214_s_at	RAB32	RAB32, member RAS oncogene family, RAB32
28191	hsa-miR-30e	204214_s_at	RAB32	RAB32, member RAS oncogene family, RAB32
11004	hsa-miR-203	204221_x_at	GLIPR1	GLI pathogenesis-related 1 (glioma), GLIPR1
11004	hsa-miR-203	204222_s_at	GLIPR1	GLI pathogenesis-related 1 (glioma), GLIPR1
13147	hsa-miR-96	204224_s_at	GCH1	GTP cyclohydrolase 1 (dopa-responsive dystonia), GCH1
19582	hsa-miR-106b	204263_s_at	CPT2	carnitine palmitoyltransferase II, CPT2
17503	hsa-miR-590-5p	204263_s_at	CPT2	carnitine palmitoyltransferase II, CPT2
31809	hsa-miR-590-5p	204263_s_at	CPT2	carnitine palmitoyltransferase II, CPT2
17503	hsa-miR-590-5p	204264_at	CPT2	carnitine palmitoyltransferase II, CPT2
19582	hsa-miR-106b	204264_at	CPT2	carnitine palmitoyltransferase II, CPT2
31809	hsa-miR-590-5p	204264_at	CPT2	carnitine palmitoyltransferase II, CPT2
13127	hsa-miR-200a*	204274_at	EBAG9	estrogen receptor binding site associated, antigen, 9, EBAG9
13127	hsa-miR-200a*	204278_s_at	EBAG9	estrogen receptor binding site associated, antigen, 9, EBAG9
11277	hsa-miR-7-1*	204305_at	MIPEP	mitochondrial intermediate peptidase, MIPEP
10923	hsa-miR-107	204325_s_at	NF1	neurofibromin 1 (neurofibromatosis, von Recklinghausen disease, Watson disease), NF1
28481	hsa-miR-107	204325_s_at	NF1	neurofibromin 1 (neurofibromatosis, von Recklinghausen disease, Watson disease), NF1
31809	hsa-miR-590-5p	204340_at	TMEM187	transmembrane protein 187, TMEM187
13147	hsa-miR-96	204340_at	TMEM187	transmembrane protein 187, TMEM187
17503	hsa-miR-590-5p	204340_at	TMEM187	transmembrane protein 187, TMEM187
19585	hsa-miR-148b	204340_at	TMEM187	transmembrane protein 187, TMEM187
21436	hsa-miR-454	204340_at	TMEM187	transmembrane protein 187, TMEM187
19582	hsa-miR-106b	204378_at	BCAS1	breast carcinoma amplified sequence 1, BCAS1
13143	hsa-miR-301a	204433_s_at	SPATA2	spermatogenesis associated 2, SPATA2
9634	hsa-miR-301a	204433_s_at	SPATA2	spermatogenesis associated 2, SPATA2
17886	hsa-miR-301b	204433_s_at	SPATA2	spermatogenesis associated 2, SPATA2
10946	hsa-miR-141	204479_at	OSTF1	osteoclast stimulating factor 1, OSTF1
13143	hsa-miR-301a	204479_at	OSTF1	osteoclast stimulating factor 1, OSTF1
11000	hsa-miR-200a	204479_at	OSTF1	osteoclast stimulating factor 1, OSTF1
21436	hsa-miR-454	204479_at	OSTF1	osteoclast stimulating factor 1, OSTF1
27777	hsa-miR-200a	204479_at	OSTF1	osteoclast stimulating factor 1, OSTF1
19585	hsa-miR-148b	204479_at	OSTF1	osteoclast stimulating factor 1, OSTF1
17427	hsa-miR-200c	204479_at	OSTF1	osteoclast stimulating factor 1, OSTF1
9634	hsa-miR-301a	204479_at	OSTF1	osteoclast stimulating factor 1, OSTF1
17886	hsa-miR-301b	204479_at	OSTF1	osteoclast stimulating factor 1, OSTF1
18900	hsa-miR-200b	204479_at	OSTF1	osteoclast stimulating factor 1, OSTF1
9578	hsa-miR-200b	204479_at	OSTF1	osteoclast stimulating factor 1, OSTF1
10923	hsa-miR-107	204487_s_at	KCNQ1	potassium voltage-gated channel, KQT-like subfamily, member 1, KCNQ1
28481	hsa-miR-107	204487_s_at	KCNQ1	potassium voltage-gated channel, KQT-like subfamily, member 1, KCNQ1
13171	hsa-miR-429	204493_at	BID	BH3 interacting domain death agonist, BID
21428	hsa-miR-33b	204500_s_at	AGTPBP1	ATP/GTP binding protein 1, AGTPBP1
10983	hsa-miR-18a	204500_s_at	AGTPBP1	ATP/GTP binding protein 1, AGTPBP1
21475	hsa-miR-590-3p	204500_s_at	AGTPBP1	ATP/GTP binding protein 1, AGTPBP1
32853	hsa-miR-7	204503_at	EVPL	envoplakin, EVPL
13127	hsa-miR-200a*	204503_at	EVPL	envoplakin, EVPL
29490	hsa-miR-7	204503_at	EVPL	envoplakin, EVPL
3980	hsa-miR-7	204503_at	EVPL	envoplakin, EVPL
11277	hsa-miR-7-1*	204521_at	C12orf24	chromosome 12 open reading frame 24, C12orf24
21428	hsa-miR-33b	204521_at	C12orf24	chromosome 12 open reading frame 24, C12orf24
31026	hsa-miR-101	204521_at	C12orf24	chromosome 12 open reading frame 24, C12orf24
19585	hsa-miR-148b	204521_at	C12orf24	chromosome 12 open reading frame 24, C12orf24
13147	hsa-miR-96	204521_at	C12orf24	chromosome 12 open reading frame 24, C12orf24
13171	hsa-miR-429	204521_at	C12orf24	chromosome 12 open reading frame 24, C12orf24
28191	hsa-miR-30e	204521_at	C12orf24	chromosome 12 open reading frame 24, C12orf24
21436	hsa-miR-454	204521_at	C12orf24	chromosome 12 open reading frame 24, C12orf24
11000	hsa-miR-200a	204556_s_at	DZIP1	DAZ interacting protein 1, DZIP1
17427	hsa-miR-200c	204556_s_at	DZIP1	DAZ interacting protein 1, DZIP1
27777	hsa-miR-200a	204556_s_at	DZIP1	DAZ interacting protein 1, DZIP1
13147	hsa-miR-96	204556_s_at	DZIP1	DAZ interacting protein 1, DZIP1
17427	hsa-miR-200c	204557_s_at	DZIP1	DAZ interacting protein 1, DZIP1
11000	hsa-miR-200a	204557_s_at	DZIP1	DAZ interacting protein 1, DZIP1
27777	hsa-miR-200a	204557_s_at	DZIP1	DAZ interacting protein 1, DZIP1
13147	hsa-miR-96	204557_s_at	DZIP1	DAZ interacting protein 1, DZIP1
28191	hsa-miR-30e	204558_at	RAD54L	RAD54-like (S. cerevisiae), RAD54L
19582	hsa-miR-106b	204608_at	ASL	argininosuccinate lyase, ASL
11004	hsa-miR-203	204619_s_at	VCAN	versican, VCAN
11004	hsa-miR-203	204620_s_at	VCAN	versican, VCAN
10946	hsa-miR-141	204623_at	TFF3	trefoil factor 3 (intestinal), TFF3
27777	hsa-miR-200a	204623_at	TFF3	trefoil factor 3 (intestinal), TFF3
13141	hsa-miR-18b	204623_at	TFF3	trefoil factor 3 (intestinal), TFF3
10965	hsa-miR-15a	204623_at	TFF3	trefoil factor 3 (intestinal), TFF3
11000	hsa-miR-200a	204623_at	TFF3	trefoil factor 3 (intestinal), TFF3
13141	hsa-miR-18b	204646_at	DPYD	dihydropyrimidine dehydrogenase, DPYD
10983	hsa-miR-18a	204646_at	DPYD	dihydropyrimidine dehydrogenase, DPYD
31026	hsa-miR-101	204676_at	TMEM186	transmembrane protein 186, TMEM186
13127	hsa-miR-200a*	204676_at	TMEM186	transmembrane protein 186, TMEM186
31809	hsa-miR-590-5p	204678_s_at	KCNK1	potassium channel, subfamily K, member 1, KCNK1
17503	hsa-miR-590-5p	204678_s_at	KCNK1	potassium channel, subfamily K, member 1, KCNK1
17503	hsa-miR-590-5p	204679_at	KCNK1	potassium channel, subfamily K, member 1, KCNK1
31809	hsa-miR-590-5p	204679_at	KCNK1	potassium channel, subfamily K, member 1, KCNK1
11006	hsa-miR-205	204717_s_at	SLC29A2	solute carrier family 29 (nucleoside transporters), member 2, SLC29A2
27777	hsa-miR-200a	204717_s_at	SLC29A2	solute carrier family 29 (nucleoside transporters), member 2, SLC29A2
11000	hsa-miR-200a	204717_s_at	SLC29A2	solute carrier family 29 (nucleoside transporters), member 2, SLC29A2
13141	hsa-miR-18b	204733_at	KLK6	kallikrein-related peptidase 6, KLK6
10983	hsa-miR-18a	204733_at	KLK6	kallikrein-related peptidase 6, KLK6
13127	hsa-miR-200a*	204733_at	KLK6	kallikrein-related peptidase 6, KLK6
9634	hsa-miR-301a	204765_at	ARHGEF5	Rho guanine nucleotide exchange factor (GEF) 5, ARHGEF5
13143	hsa-miR-301a	204765_at	ARHGEF5	Rho guanine nucleotide exchange factor (GEF) 5, ARHGEF5
11053	hsa-miR-32	204785_x_at	IFNAR2	interferon (alpha, beta and omega) receptor 2, IFNAR2
28191	hsa-miR-30e	204785_x_at	IFNAR2	interferon (alpha, beta and omega) receptor 2, IFNAR2
10923	hsa-miR-107	204789_at	FMNL1	formin-like 1, FMNL1
28191	hsa-miR-30e	204789_at	FMNL1	formin-like 1, FMNL1
10983	hsa-miR-18a	204789_at	FMNL1	formin-like 1, FMNL1
13141	hsa-miR-18b	204789_at	FMNL1	formin-like 1, FMNL1
28481	hsa-miR-107	204789_at	FMNL1	formin-like 1, FMNL1
11053	hsa-miR-32	204789_at	FMNL1	formin-like 1, FMNL1
13171	hsa-miR-429	204819_at	FGD1	FYVE, RhoGEF and PH domain containing 1 (faciogenital dysplasia), FGD1
11000	hsa-miR-200a	204828_at	RAD9A	RAD9 homolog A (S. pombe), RAD9A
27777	hsa-miR-200a	204828_at	RAD9A	RAD9 homolog A (S. pombe), RAD9A
10965	hsa-miR-15a	204828_at	RAD9A	RAD9 homolog A (S. pombe), RAD9A
32853	hsa-miR-7	204855_at	SERPINB5	serpin peptidase inhibitor, clade B (ovalbumin), member 5, SERPINB5
3980	hsa-miR-7	204855_at	SERPINB5	serpin peptidase inhibitor, clade B (ovalbumin), member 5, SERPINB5
29490	hsa-miR-7	204855_at	SERPINB5	serpin peptidase inhibitor, clade B (ovalbumin), member 5, SERPINB5
21428	hsa-miR-33b	204856_at	B3GNT3	UDP-GlcNAc:betaGal beta-1,3-N-acetylglucosaminyltransferase 3, B3GNT3
31809	hsa-miR-590-5p	204856_at	B3GNT3	UDP-GlcNAc:betaGal beta-1,3-N-acetylglucosaminyltransferase 3, B3GNT3
17503	hsa-miR-590-5p	204856_at	B3GNT3	UDP-GlcNAc:betaGal beta-1,3-N-acetylglucosaminyltransferase 3, B3GNT3
19585	hsa-miR-148b	204872_at	TLE4	transducin-like enhancer of split 4 (E(sp1) homolog, Drosophila), TLE4
19582	hsa-miR-106b	204872_at	TLE4	transducin-like enhancer of split 4 (E(sp1) homolog, Drosophila), TLE4
10983	hsa-miR-18a	204872_at	TLE4	transducin-like enhancer of split 4 (E(sp1) homolog, Drosophila), TLE4
13141	hsa-miR-18b	204872_at	TLE4	transducin-like enhancer of split 4 (E(sp1) homolog, Drosophila), TLE4
13147	hsa-miR-96	204872_at	TLE4	transducin-like enhancer of split 4 (E(sp1) homolog, Drosophila), TLE4
10965	hsa-miR-15a	204872_at	TLE4	transducin-like enhancer of split 4 (E(sp1) homolog, Drosophila), TLE4
13147	hsa-miR-96	204875_s_at	GMDS	GDP-mannose 4,6-dehydratase, GMDS
21475	hsa-miR-590-3p	204875_s_at	GMDS	GDP-mannose 4,6-dehydratase, GMDS
27777	hsa-miR-200a	204942_s_at	ALDH3B2	aldehyde dehydrogenase 3 family, member B2, ALDH3B2
11000	hsa-miR-200a	204942_s_at	ALDH3B2	aldehyde dehydrogenase 3 family, member B2, ALDH3B2
10946	hsa-miR-141	204942_s_at	ALDH3B2	aldehyde dehydrogenase 3 family, member B2, ALDH3B2
10923	hsa-miR-107	204955_at	SRPX	sushi-repeat-containing protein, X-linked, SRPX
9634	hsa-miR-301a	204955_at	SRPX	sushi-repeat-containing protein, X-linked, SRPX
17886	hsa-miR-301b	204955_at	SRPX	sushi-repeat-containing protein, X-linked, SRPX
13143	hsa-miR-301a	204955_at	SRPX	sushi-repeat-containing protein, X-linked, SRPX
28481	hsa-miR-107	204955_at	SRPX	sushi-repeat-containing protein, X-linked, SRPX
10965	hsa-miR-15a	204955_at	SRPX	sushi-repeat-containing protein, X-linked, SRPX
17503	hsa-miR-590-5p	204955_at	SRPX	sushi-repeat-containing protein, X-linked, SRPX
31809	hsa-miR-590-5p	204955_at	SRPX	sushi-repeat-containing protein, X-linked, SRPX
21436	hsa-miR-454	204955_at	SRPX	sushi-repeat-containing protein, X-linked, SRPX
13147	hsa-miR-96	204985_s_at	TRAPPC6A	trafficking protein particle complex 6A, TRAPPC6A
13127	hsa-miR-200a*	204985_s_at	TRAPPC6A	trafficking protein particle complex 6A, TRAPPC6A
11006	hsa-miR-205	204989_s_at	ITGB4	integrin, beta 4, ITGB4
19585	hsa-miR-148b	204989_s_at	ITGB4	integrin, beta 4, ITGB4
11006	hsa-miR-205	204990_s_at	ITGB4	integrin, beta 4, ITGB4
19585	hsa-miR-148b	204990_s_at	ITGB4	integrin, beta 4, ITGB4
17427	hsa-miR-200c	205005_s_at	NMT2	N-myristoyltransferase 2, NMT2
11277	hsa-miR-7-1*	205005_s_at	NMT2	N-myristoyltransferase 2, NMT2
19582	hsa-miR-106b	205005_s_at	NMT2	N-myristoyltransferase 2, NMT2
19582	hsa-miR-106b	205006_s_at	NMT2	N-myristoyltransferase 2, NMT2
17427	hsa-miR-200c	205006_s_at	NMT2	N-myristoyltransferase 2, NMT2
11277	hsa-miR-7-1*	205006_s_at	NMT2	N-myristoyltransferase 2, NMT2
10923	hsa-miR-107	205052_at	AUH	AU RNA binding protein/enoyl-Coenzyme A hydratase, AUH
28481	hsa-miR-107	205052_at	AUH	AU RNA binding protein/enoyl-Coenzyme A hydratase, AUH
21475	hsa-miR-590-3p	205052_at	AUH	AU RNA binding protein/enoyl-Coenzyme A hydratase, AUH
10923	hsa-miR-107	205059_s_at	IDUA	iduronidase, alpha-L-, IDUA
13141	hsa-miR-18b	205059_s_at	IDUA	iduronidase, alpha-L-, IDUA
19585	hsa-miR-148b	205059_s_at	IDUA	iduronidase, alpha-L-, IDUA
28481	hsa-miR-107	205059_s_at	IDUA	iduronidase, alpha-L-, IDUA
17427	hsa-miR-200c	205076_s_at	MTMR11	myotubularin related protein 11, MTMR11
13171	hsa-miR-429	205076_s_at	MTMR11	myotubularin related protein 11, MTMR11
9578	hsa-miR-200b	205076_s_at	MTMR11	myotubularin related protein 11, MTMR11
10965	hsa-miR-15a	205076_s_at	MTMR11	myotubularin related protein 11, MTMR11
18900	hsa-miR-200b	205076_s_at	MTMR11	myotubularin related protein 11, MTMR11
28191	hsa-miR-30e	205088_at	MAMLD1	mastermind-like domain containing 1, MAMLD1
13147	hsa-miR-96	205107_s_at	EFNA4	ephrin-A4, EFNA4
10983	hsa-miR-18a	205107_s_at	EFNA4	ephrin-A4, EFNA4
13141	hsa-miR-18b	205107_s_at	EFNA4	ephrin-A4, EFNA4
32853	hsa-miR-7	205107_s_at	EFNA4	ephrin-A4, EFNA4
29490	hsa-miR-7	205107_s_at	EFNA4	ephrin-A4, EFNA4
3980	hsa-miR-7	205107_s_at	EFNA4	ephrin-A4, EFNA4
13147	hsa-miR-96	205120_s_at	SGCB	sarcoglycan, beta (43kDa dystrophin-associated glycoprotein), SGCB
31026	hsa-miR-101	205122_at	TMEFF1	transmembrane protein with EGF-like and two follistatin-like domains 1, TMEFF1
11053	hsa-miR-32	205122_at	TMEFF1	transmembrane protein with EGF-like and two follistatin-like domains 1, TMEFF1
28191	hsa-miR-30e	205122_at	TMEFF1	transmembrane protein with EGF-like and two follistatin-like domains 1, TMEFF1
10965	hsa-miR-15a	205122_at	TMEFF1	transmembrane protein with EGF-like and two follistatin-like domains 1, TMEFF1
17503	hsa-miR-590-5p	205130_at	RAGE	renal tumor antigen, RAGE
31809	hsa-miR-590-5p	205130_at	RAGE	renal tumor antigen, RAGE
10965	hsa-miR-15a	205130_at	RAGE	renal tumor antigen, RAGE
19585	hsa-miR-148b	205130_at	RAGE	renal tumor antigen, RAGE
31026	hsa-miR-101	205204_at	NMB	neuromedin B, NMB
17427	hsa-miR-200c	205204_at	NMB	neuromedin B, NMB
18900	hsa-miR-200b	205221_at	HGD	homogentisate 1,2-dioxygenase (homogentisate oxidase) /// similar to homogentisate 1,2-dioxygenase, HGD /// LOC100132552
9578	hsa-miR-200b	205221_at	HGD	homogentisate 1,2-dioxygenase (homogentisate oxidase) /// similar to homogentisate 1,2-dioxygenase, HGD /// LOC100132552
3980	hsa-miR-7	205221_at	HGD	homogentisate 1,2-dioxygenase (homogentisate oxidase) /// similar to homogentisate 1,2-dioxygenase, HGD /// LOC100132552
32853	hsa-miR-7	205221_at	HGD	homogentisate 1,2-dioxygenase (homogentisate oxidase) /// similar to homogentisate 1,2-dioxygenase, HGD /// LOC100132552
13171	hsa-miR-429	205221_at	HGD	homogentisate 1,2-dioxygenase (homogentisate oxidase) /// similar to homogentisate 1,2-dioxygenase, HGD /// LOC100132552
29490	hsa-miR-7	205221_at	HGD	homogentisate 1,2-dioxygenase (homogentisate oxidase) /// similar to homogentisate 1,2-dioxygenase, HGD /// LOC100132552
17427	hsa-miR-200c	205221_at	HGD	homogentisate 1,2-dioxygenase (homogentisate oxidase) /// similar to homogentisate 1,2-dioxygenase, HGD /// LOC100132552
19582	hsa-miR-106b	205222_at	EHHADH	enoyl-Coenzyme A, hydratase/3-hydroxyacyl Coenzyme A dehydrogenase, EHHADH
10946	hsa-miR-141	205223_at	DEPDC5	DEP domain containing 5, DEPDC5
13127	hsa-miR-200a*	205223_at	DEPDC5	DEP domain containing 5, DEPDC5
13143	hsa-miR-301a	205223_at	DEPDC5	DEP domain containing 5, DEPDC5
9634	hsa-miR-301a	205223_at	DEPDC5	DEP domain containing 5, DEPDC5
27777	hsa-miR-200a	205223_at	DEPDC5	DEP domain containing 5, DEPDC5
11000	hsa-miR-200a	205223_at	DEPDC5	DEP domain containing 5, DEPDC5
10965	hsa-miR-15a	205223_at	DEPDC5	DEP domain containing 5, DEPDC5
13127	hsa-miR-200a*	205246_at	PEX13	peroxisome biogenesis factor 13, PEX13
21475	hsa-miR-590-3p	205246_at	PEX13	peroxisome biogenesis factor 13, PEX13
10965	hsa-miR-15a	205246_at	PEX13	peroxisome biogenesis factor 13, PEX13
10965	hsa-miR-15a	205308_at	FAM164A	chromosome 8 open reading frame 70, C8orf70
13147	hsa-miR-96	205308_at	FAM164A	chromosome 8 open reading frame 70, C8orf70
21475	hsa-miR-590-3p	205308_at	FAM164A	chromosome 8 open reading frame 70, C8orf70
11053	hsa-miR-32	205308_at	FAM164A	chromosome 8 open reading frame 70, C8orf70
21436	hsa-miR-454	205308_at	FAM164A	chromosome 8 open reading frame 70, C8orf70
21475	hsa-miR-590-3p	205309_at	SMPDL3B	sphingomyelin phosphodiesterase, acid-like 3B, SMPDL3B
32790	hsa-miR-577	205311_at	DDC	dopa decarboxylase (aromatic L-amino acid decarboxylase), DDC
21475	hsa-miR-590-3p	205420_at	PEX7	peroxisomal biogenesis factor 7, PEX7
32790	hsa-miR-577	205429_s_at	MPP6	membrane protein, palmitoylated 6 (MAGUK p55 subfamily member 6), MPP6
17503	hsa-miR-590-5p	205429_s_at	MPP6	membrane protein, palmitoylated 6 (MAGUK p55 subfamily member 6), MPP6
13127	hsa-miR-200a*	205429_s_at	MPP6	membrane protein, palmitoylated 6 (MAGUK p55 subfamily member 6), MPP6
31809	hsa-miR-590-5p	205429_s_at	MPP6	membrane protein, palmitoylated 6 (MAGUK p55 subfamily member 6), MPP6
10983	hsa-miR-18a	205429_s_at	MPP6	membrane protein, palmitoylated 6 (MAGUK p55 subfamily member 6), MPP6
19582	hsa-miR-106b	205429_s_at	MPP6	membrane protein, palmitoylated 6 (MAGUK p55 subfamily member 6), MPP6
21475	hsa-miR-590-3p	205429_s_at	MPP6	membrane protein, palmitoylated 6 (MAGUK p55 subfamily member 6), MPP6
11004	hsa-miR-203	205465_x_at	HS3ST1	heparan sulfate (glucosamine) 3-O-sulfotransferase 1, HS3ST1
21475	hsa-miR-590-3p	205465_x_at	HS3ST1	heparan sulfate (glucosamine) 3-O-sulfotransferase 1, HS3ST1
11006	hsa-miR-205	205465_x_at	HS3ST1	heparan sulfate (glucosamine) 3-O-sulfotransferase 1, HS3ST1
13143	hsa-miR-301a	205465_x_at	HS3ST1	heparan sulfate (glucosamine) 3-O-sulfotransferase 1, HS3ST1
9578	hsa-miR-200b	205465_x_at	HS3ST1	heparan sulfate (glucosamine) 3-O-sulfotransferase 1, HS3ST1
9634	hsa-miR-301a	205465_x_at	HS3ST1	heparan sulfate (glucosamine) 3-O-sulfotransferase 1, HS3ST1
17427	hsa-miR-200c	205465_x_at	HS3ST1	heparan sulfate (glucosamine) 3-O-sulfotransferase 1, HS3ST1
31809	hsa-miR-590-5p	205465_x_at	HS3ST1	heparan sulfate (glucosamine) 3-O-sulfotransferase 1, HS3ST1
13171	hsa-miR-429	205465_x_at	HS3ST1	heparan sulfate (glucosamine) 3-O-sulfotransferase 1, HS3ST1
17503	hsa-miR-590-5p	205465_x_at	HS3ST1	heparan sulfate (glucosamine) 3-O-sulfotransferase 1, HS3ST1
11053	hsa-miR-32	205465_x_at	HS3ST1	heparan sulfate (glucosamine) 3-O-sulfotransferase 1, HS3ST1
18900	hsa-miR-200b	205465_x_at	HS3ST1	heparan sulfate (glucosamine) 3-O-sulfotransferase 1, HS3ST1
11053	hsa-miR-32	205466_s_at	HS3ST1	heparan sulfate (glucosamine) 3-O-sulfotransferase 1, HS3ST1
31809	hsa-miR-590-5p	205466_s_at	HS3ST1	heparan sulfate (glucosamine) 3-O-sulfotransferase 1, HS3ST1
21475	hsa-miR-590-3p	205466_s_at	HS3ST1	heparan sulfate (glucosamine) 3-O-sulfotransferase 1, HS3ST1
11006	hsa-miR-205	205466_s_at	HS3ST1	heparan sulfate (glucosamine) 3-O-sulfotransferase 1, HS3ST1
13143	hsa-miR-301a	205466_s_at	HS3ST1	heparan sulfate (glucosamine) 3-O-sulfotransferase 1, HS3ST1
9578	hsa-miR-200b	205466_s_at	HS3ST1	heparan sulfate (glucosamine) 3-O-sulfotransferase 1, HS3ST1
9634	hsa-miR-301a	205466_s_at	HS3ST1	heparan sulfate (glucosamine) 3-O-sulfotransferase 1, HS3ST1
11004	hsa-miR-203	205466_s_at	HS3ST1	heparan sulfate (glucosamine) 3-O-sulfotransferase 1, HS3ST1
17427	hsa-miR-200c	205466_s_at	HS3ST1	heparan sulfate (glucosamine) 3-O-sulfotransferase 1, HS3ST1
13171	hsa-miR-429	205466_s_at	HS3ST1	heparan sulfate (glucosamine) 3-O-sulfotransferase 1, HS3ST1
17503	hsa-miR-590-5p	205466_s_at	HS3ST1	heparan sulfate (glucosamine) 3-O-sulfotransferase 1, HS3ST1
18900	hsa-miR-200b	205466_s_at	HS3ST1	heparan sulfate (glucosamine) 3-O-sulfotransferase 1, HS3ST1
11277	hsa-miR-7-1*	205470_s_at	KLK11	kallikrein-related peptidase 11, KLK11
31809	hsa-miR-590-5p	205487_s_at	VGLL1	vestigial like 1 (Drosophila), VGLL1
17503	hsa-miR-590-5p	205487_s_at	VGLL1	vestigial like 1 (Drosophila), VGLL1
32853	hsa-miR-7	205490_x_at	GJB3	gap junction protein, beta 3, 31kDa, GJB3
3980	hsa-miR-7	205490_x_at	GJB3	gap junction protein, beta 3, 31kDa, GJB3
19585	hsa-miR-148b	205490_x_at	GJB3	gap junction protein, beta 3, 31kDa, GJB3
29490	hsa-miR-7	205490_x_at	GJB3	gap junction protein, beta 3, 31kDa, GJB3
17427	hsa-miR-200c	205521_at	EXOG	endonuclease G-like 1, ENDOGL1
19582	hsa-miR-106b	205521_at	EXOG	endonuclease G-like 1, ENDOGL1
10923	hsa-miR-107	205531_s_at	GLS2	glutaminase 2 (liver, mitochondrial), GLS2
10965	hsa-miR-15a	205531_s_at	GLS2	glutaminase 2 (liver, mitochondrial), GLS2
28481	hsa-miR-107	205531_s_at	GLS2	glutaminase 2 (liver, mitochondrial), GLS2
21428	hsa-miR-33b	205549_at	PCP4	Purkinje cell protein 4, PCP4
13171	hsa-miR-429	205583_s_at	ALG13	chromosome X open reading frame 45, CXorf45
32790	hsa-miR-577	205583_s_at	ALG13	chromosome X open reading frame 45, CXorf45
9634	hsa-miR-301a	205583_s_at	ALG13	chromosome X open reading frame 45, CXorf45
21436	hsa-miR-454	205583_s_at	ALG13	chromosome X open reading frame 45, CXorf45
17886	hsa-miR-301b	205583_s_at	ALG13	chromosome X open reading frame 45, CXorf45
28191	hsa-miR-30e	205583_s_at	ALG13	chromosome X open reading frame 45, CXorf45
13143	hsa-miR-301a	205583_s_at	ALG13	chromosome X open reading frame 45, CXorf45
19585	hsa-miR-148b	205583_s_at	ALG13	chromosome X open reading frame 45, CXorf45
13171	hsa-miR-429	205584_at	ALG13	chromosome X open reading frame 45, CXorf45
21436	hsa-miR-454	205584_at	ALG13	chromosome X open reading frame 45, CXorf45
32790	hsa-miR-577	205584_at	ALG13	chromosome X open reading frame 45, CXorf45
13143	hsa-miR-301a	205584_at	ALG13	chromosome X open reading frame 45, CXorf45
17886	hsa-miR-301b	205584_at	ALG13	chromosome X open reading frame 45, CXorf45
19585	hsa-miR-148b	205584_at	ALG13	chromosome X open reading frame 45, CXorf45
9634	hsa-miR-301a	205584_at	ALG13	chromosome X open reading frame 45, CXorf45
28191	hsa-miR-30e	205584_at	ALG13	chromosome X open reading frame 45, CXorf45
3980	hsa-miR-7	205593_s_at	PDE9A	phosphodiesterase 9A, PDE9A
13141	hsa-miR-18b	205593_s_at	PDE9A	phosphodiesterase 9A, PDE9A
32790	hsa-miR-577	205593_s_at	PDE9A	phosphodiesterase 9A, PDE9A
10983	hsa-miR-18a	205593_s_at	PDE9A	phosphodiesterase 9A, PDE9A
32853	hsa-miR-7	205593_s_at	PDE9A	phosphodiesterase 9A, PDE9A
29490	hsa-miR-7	205593_s_at	PDE9A	phosphodiesterase 9A, PDE9A
10965	hsa-miR-15a	205597_at	SLC44A4	solute carrier family 44, member 4, SLC44A4
21428	hsa-miR-33b	205597_at	SLC44A4	solute carrier family 44, member 4, SLC44A4
11277	hsa-miR-7-1*	205613_at	SYT17	synaptotagmin XVII, SYT17
13147	hsa-miR-96	205645_at	REPS2	RALBP1 associated Eps domain containing 2, REPS2
17427	hsa-miR-200c	205645_at	REPS2	RALBP1 associated Eps domain containing 2, REPS2
29490	hsa-miR-7	205661_s_at	FLAD1	FAD1 flavin adenine dinucleotide synthetase homolog (S. cerevisiae), FLAD1
21436	hsa-miR-454	205661_s_at	FLAD1	FAD1 flavin adenine dinucleotide synthetase homolog (S. cerevisiae), FLAD1
32853	hsa-miR-7	205661_s_at	FLAD1	FAD1 flavin adenine dinucleotide synthetase homolog (S. cerevisiae), FLAD1
3980	hsa-miR-7	205661_s_at	FLAD1	FAD1 flavin adenine dinucleotide synthetase homolog (S. cerevisiae), FLAD1
28191	hsa-miR-30e	205702_at	PHTF1	putative homeodomain transcription factor 1, PHTF1
13127	hsa-miR-200a*	205702_at	PHTF1	putative homeodomain transcription factor 1, PHTF1
31026	hsa-miR-101	205702_at	PHTF1	putative homeodomain transcription factor 1, PHTF1
21436	hsa-miR-454	205709_s_at	CDS1	CDP-diacylglycerol synthase (phosphatidate cytidylyltransferase) 1, CDS1
9634	hsa-miR-301a	205709_s_at	CDS1	CDP-diacylglycerol synthase (phosphatidate cytidylyltransferase) 1, CDS1
13143	hsa-miR-301a	205709_s_at	CDS1	CDP-diacylglycerol synthase (phosphatidate cytidylyltransferase) 1, CDS1
17886	hsa-miR-301b	205709_s_at	CDS1	CDP-diacylglycerol synthase (phosphatidate cytidylyltransferase) 1, CDS1
31026	hsa-miR-101	205729_at	OSMR	oncostatin M receptor, OSMR
19585	hsa-miR-148b	205759_s_at	SULT2B1	sulfotransferase family, cytosolic, 2B, member 1, SULT2B1
10983	hsa-miR-18a	205768_s_at	SLC27A2	solute carrier family 27 (fatty acid transporter), member 2, SLC27A2
11000	hsa-miR-200a	205768_s_at	SLC27A2	solute carrier family 27 (fatty acid transporter), member 2, SLC27A2
27777	hsa-miR-200a	205768_s_at	SLC27A2	solute carrier family 27 (fatty acid transporter), member 2, SLC27A2
18900	hsa-miR-200b	205768_s_at	SLC27A2	solute carrier family 27 (fatty acid transporter), member 2, SLC27A2
9578	hsa-miR-200b	205768_s_at	SLC27A2	solute carrier family 27 (fatty acid transporter), member 2, SLC27A2
17427	hsa-miR-200c	205768_s_at	SLC27A2	solute carrier family 27 (fatty acid transporter), member 2, SLC27A2
13141	hsa-miR-18b	205768_s_at	SLC27A2	solute carrier family 27 (fatty acid transporter), member 2, SLC27A2
27777	hsa-miR-200a	205769_at	SLC27A2	solute carrier family 27 (fatty acid transporter), member 2, SLC27A2
13141	hsa-miR-18b	205769_at	SLC27A2	solute carrier family 27 (fatty acid transporter), member 2, SLC27A2
11000	hsa-miR-200a	205769_at	SLC27A2	solute carrier family 27 (fatty acid transporter), member 2, SLC27A2
17427	hsa-miR-200c	205769_at	SLC27A2	solute carrier family 27 (fatty acid transporter), member 2, SLC27A2
18900	hsa-miR-200b	205769_at	SLC27A2	solute carrier family 27 (fatty acid transporter), member 2, SLC27A2
9578	hsa-miR-200b	205769_at	SLC27A2	solute carrier family 27 (fatty acid transporter), member 2, SLC27A2
10983	hsa-miR-18a	205769_at	SLC27A2	solute carrier family 27 (fatty acid transporter), member 2, SLC27A2
19582	hsa-miR-106b	205770_at	GSR	glutathione reductase, GSR
31026	hsa-miR-101	205770_at	GSR	glutathione reductase, GSR
10965	hsa-miR-15a	205780_at	BIK	BCL2-interacting killer (apoptosis-inducing), BIK
21436	hsa-miR-454	205803_s_at	TRPC1	transient receptor potential cation channel, subfamily C, member 1, TRPC1
21475	hsa-miR-590-3p	205803_s_at	TRPC1	transient receptor potential cation channel, subfamily C, member 1, TRPC1
31809	hsa-miR-590-5p	205847_at	PRSS22	protease, serine, 22, PRSS22
17503	hsa-miR-590-5p	205847_at	PRSS22	protease, serine, 22, PRSS22
21436	hsa-miR-454	205880_at	PRKD1	protein kinase D1, PRKD1
21428	hsa-miR-33b	205880_at	PRKD1	protein kinase D1, PRKD1
10946	hsa-miR-141	205880_at	PRKD1	protein kinase D1, PRKD1
11000	hsa-miR-200a	205880_at	PRKD1	protein kinase D1, PRKD1
27777	hsa-miR-200a	205880_at	PRKD1	protein kinase D1, PRKD1
11277	hsa-miR-7-1*	205882_x_at	ADD3	adducin 3 (gamma), ADD3
10923	hsa-miR-107	205977_s_at	EPHA1	EPH receptor A1, EPHA1
10965	hsa-miR-15a	205977_s_at	EPHA1	EPH receptor A1, EPHA1
28481	hsa-miR-107	205977_s_at	EPHA1	EPH receptor A1, EPHA1
32790	hsa-miR-577	206023_at	NMU	neuromedin U, NMU
11277	hsa-miR-7-1*	206023_at	NMU	neuromedin U, NMU
13141	hsa-miR-18b	206043_s_at	ATP2C2	ATPase, Ca++ transporting, type 2C, member 2, ATP2C2
10983	hsa-miR-18a	206043_s_at	ATP2C2	ATPase, Ca++ transporting, type 2C, member 2, ATP2C2
31026	hsa-miR-101	206109_at	FUT1	fucosyltransferase 1 (galactoside 2-alpha-L-fucosyltransferase, H blood group), FUT1
19582	hsa-miR-106b	206125_s_at	KLK8	kallikrein-related peptidase 8, KLK8
13141	hsa-miR-18b	206156_at	GJB5	gap junction protein, beta 5, 31.1kDa, GJB5
10983	hsa-miR-18a	206156_at	GJB5	gap junction protein, beta 5, 31.1kDa, GJB5
11277	hsa-miR-7-1*	206237_s_at	NRG1	neuregulin 1, NRG1
10965	hsa-miR-15a	206237_s_at	NRG1	neuregulin 1, NRG1
17503	hsa-miR-590-5p	206277_at	P2RY2	purinergic receptor P2Y, G-protein coupled, 2, P2RY2
31809	hsa-miR-590-5p	206277_at	P2RY2	purinergic receptor P2Y, G-protein coupled, 2, P2RY2
19582	hsa-miR-106b	206308_at	TRDMT1	tRNA aspartic acid methyltransferase 1, TRDMT1
13127	hsa-miR-200a*	206351_s_at	PEX10	peroxisome biogenesis factor 10, PEX10
11006	hsa-miR-205	206351_s_at	PEX10	peroxisome biogenesis factor 10, PEX10
9578	hsa-miR-200b	206364_at	KIF14	kinesin family member 14, KIF14
18900	hsa-miR-200b	206364_at	KIF14	kinesin family member 14, KIF14
13171	hsa-miR-429	206385_s_at	ANK3	ankyrin 3, node of Ranvier (ankyrin G), ANK3
9578	hsa-miR-200b	206385_s_at	ANK3	ankyrin 3, node of Ranvier (ankyrin G), ANK3
11053	hsa-miR-32	206385_s_at	ANK3	ankyrin 3, node of Ranvier (ankyrin G), ANK3
18900	hsa-miR-200b	206385_s_at	ANK3	ankyrin 3, node of Ranvier (ankyrin G), ANK3
21428	hsa-miR-33b	206385_s_at	ANK3	ankyrin 3, node of Ranvier (ankyrin G), ANK3
17427	hsa-miR-200c	206385_s_at	ANK3	ankyrin 3, node of Ranvier (ankyrin G), ANK3
31026	hsa-miR-101	206396_at	SLC1A1	solute carrier family 1 (neuronal/epithelial high affinity glutamate transporter, system Xag), member 1, SLC1A1
17427	hsa-miR-200c	206396_at	SLC1A1	solute carrier family 1 (neuronal/epithelial high affinity glutamate transporter, system Xag), member 1, SLC1A1
28481	hsa-miR-107	206429_at	F2RL1	coagulation factor II (thrombin) receptor-like 1, F2RL1
10923	hsa-miR-107	206429_at	F2RL1	coagulation factor II (thrombin) receptor-like 1, F2RL1
31026	hsa-miR-101	206469_x_at	AKR7A3	aldo-keto reductase family 7, member A3 (aflatoxin aldehyde reductase), AKR7A3
19582	hsa-miR-106b	206482_at	PTK6	PTK6 protein tyrosine kinase 6, PTK6
9578	hsa-miR-200b	206515_at	CYP4F3	cytochrome P450, family 4, subfamily F, polypeptide 3, CYP4F3
19585	hsa-miR-148b	206515_at	CYP4F3	cytochrome P450, family 4, subfamily F, polypeptide 3, CYP4F3
18900	hsa-miR-200b	206515_at	CYP4F3	cytochrome P450, family 4, subfamily F, polypeptide 3, CYP4F3
17427	hsa-miR-200c	206515_at	CYP4F3	cytochrome P450, family 4, subfamily F, polypeptide 3, CYP4F3
11006	hsa-miR-205	206532_at	SMARCB1
11277	hsa-miR-7-1*	206532_at	SMARCB1
19582	hsa-miR-106b	206533_at	CHRNA5	cholinergic receptor, nicotinic, alpha 5, CHRNA5
10965	hsa-miR-15a	206533_at	CHRNA5	cholinergic receptor, nicotinic, alpha 5, CHRNA5
17886	hsa-miR-301b	206533_at	CHRNA5	cholinergic receptor, nicotinic, alpha 5, CHRNA5
13143	hsa-miR-301a	206533_at	CHRNA5	cholinergic receptor, nicotinic, alpha 5, CHRNA5
9634	hsa-miR-301a	206533_at	CHRNA5	cholinergic receptor, nicotinic, alpha 5, CHRNA5
10965	hsa-miR-15a	206595_at	CST6	cystatin E/M, CST6
10923	hsa-miR-107	206595_at	CST6	cystatin E/M, CST6
28481	hsa-miR-107	206595_at	CST6	cystatin E/M, CST6
21475	hsa-miR-590-3p	206599_at	SLC16A5	solute carrier family 16, member 5 (monocarboxylic acid transporter 6) /// similar to MCT, LOC100133772 /// SLC16A5
21475	hsa-miR-590-3p	206600_s_at	SLC16A5	solute carrier family 16, member 5 (monocarboxylic acid transporter 6) /// similar to MCT, LOC100133772 /// SLC16A5
11000	hsa-miR-200a	206658_at	UPK3B	uroplakin 3B, UPK3B
10946	hsa-miR-141	206658_at	UPK3B	uroplakin 3B, UPK3B
27777	hsa-miR-200a	206658_at	UPK3B	uroplakin 3B, UPK3B
31809	hsa-miR-590-5p	206712_at	GRTP1	growth hormone regulated TBC protein 1, GRTP1
10946	hsa-miR-141	206712_at	GRTP1	growth hormone regulated TBC protein 1, GRTP1
11000	hsa-miR-200a	206712_at	GRTP1	growth hormone regulated TBC protein 1, GRTP1
17503	hsa-miR-590-5p	206712_at	GRTP1	growth hormone regulated TBC protein 1, GRTP1
11006	hsa-miR-205	206712_at	GRTP1	growth hormone regulated TBC protein 1, GRTP1
19582	hsa-miR-106b	206712_at	GRTP1	growth hormone regulated TBC protein 1, GRTP1
27777	hsa-miR-200a	206712_at	GRTP1	growth hormone regulated TBC protein 1, GRTP1
10923	hsa-miR-107	206722_s_at	LPAR2	lysophosphatidic acid receptor 2, LPAR2
28481	hsa-miR-107	206722_s_at	LPAR2	lysophosphatidic acid receptor 2, LPAR2
28481	hsa-miR-107	206723_s_at	LPAR2	lysophosphatidic acid receptor 2, LPAR2
10923	hsa-miR-107	206723_s_at	LPAR2	lysophosphatidic acid receptor 2, LPAR2
13171	hsa-miR-429	206832_s_at	SEMA3F	sema domain, immunoglobulin domain (Ig), short basic domain, secreted, (semaphorin) 3F, SEMA3F
13127	hsa-miR-200a*	206949_s_at	RUSC1	RUN and SH3 domain containing 1, RUSC1
13147	hsa-miR-96	206949_s_at	RUSC1	RUN and SH3 domain containing 1, RUSC1
27777	hsa-miR-200a	207071_s_at	ACO1	aconitase 1, soluble, ACO1
10946	hsa-miR-141	207071_s_at	ACO1	aconitase 1, soluble, ACO1
21475	hsa-miR-590-3p	207071_s_at	ACO1	aconitase 1, soluble, ACO1
11000	hsa-miR-200a	207071_s_at	ACO1	aconitase 1, soluble, ACO1
13147	hsa-miR-96	207071_s_at	ACO1	aconitase 1, soluble, ACO1
32790	hsa-miR-577	207076_s_at	ASS1	argininosuccinate synthetase 1, ASS1
3980	hsa-miR-7	207076_s_at	ASS1	argininosuccinate synthetase 1, ASS1
32853	hsa-miR-7	207076_s_at	ASS1	argininosuccinate synthetase 1, ASS1
29490	hsa-miR-7	207076_s_at	ASS1	argininosuccinate synthetase 1, ASS1
17427	hsa-miR-200c	207079_s_at	MED6	mediator complex subunit 6, MED6
13143	hsa-miR-301a	207079_s_at	MED6	mediator complex subunit 6, MED6
9634	hsa-miR-301a	207079_s_at	MED6	mediator complex subunit 6, MED6
19582	hsa-miR-106b	207079_s_at	MED6	mediator complex subunit 6, MED6
10946	hsa-miR-141	207079_s_at	MED6	mediator complex subunit 6, MED6
31026	hsa-miR-101	207079_s_at	MED6	mediator complex subunit 6, MED6
11000	hsa-miR-200a	207266_x_at	RBMS1	RNA binding motif, single stranded interacting protein 1, RBMS1
27777	hsa-miR-200a	207266_x_at	RBMS1	RNA binding motif, single stranded interacting protein 1, RBMS1
19582	hsa-miR-106b	207291_at	PRRG4	proline rich Gla (G-carboxyglutamic acid) 4 (transmembrane), PRRG4
17886	hsa-miR-301b	207291_at	PRRG4	proline rich Gla (G-carboxyglutamic acid) 4 (transmembrane), PRRG4
9634	hsa-miR-301a	207291_at	PRRG4	proline rich Gla (G-carboxyglutamic acid) 4 (transmembrane), PRRG4
13143	hsa-miR-301a	207291_at	PRRG4	proline rich Gla (G-carboxyglutamic acid) 4 (transmembrane), PRRG4
19582	hsa-miR-106b	207431_s_at	DEGS1	degenerative spermatocyte homolog 1, lipid desaturase (Drosophila), DEGS1
13147	hsa-miR-96	207431_s_at	DEGS1	degenerative spermatocyte homolog 1, lipid desaturase (Drosophila), DEGS1
10965	hsa-miR-15a	207525_s_at	GIPC1	GIPC PDZ domain containing family, member 1, GIPC1
32853	hsa-miR-7	207783_x_at	HUWE1	HECT, UBA and WWE domain containing 1, HUWE1
3980	hsa-miR-7	207783_x_at	HUWE1	HECT, UBA and WWE domain containing 1, HUWE1
29490	hsa-miR-7	207783_x_at	HUWE1	HECT, UBA and WWE domain containing 1, HUWE1
11006	hsa-miR-205	207828_s_at	CENPF	centromere protein F, 350/400ka (mitosin), CENPF
11053	hsa-miR-32	207843_x_at	CYB5A	cytochrome b5 type A (microsomal), CYB5A
10946	hsa-miR-141	207876_s_at	FLNC	filamin C, gamma (actin binding protein 280), FLNC
11006	hsa-miR-205	207876_s_at	FLNC	filamin C, gamma (actin binding protein 280), FLNC
21475	hsa-miR-590-3p	207935_s_at	KRT13	keratin 13, KRT13
10965	hsa-miR-15a	207949_s_at	ICA1	islet cell autoantigen 1, 69kDa, ICA1
19585	hsa-miR-148b	208093_s_at	NDEL1	nudE nuclear distribution gene E homolog (A. nidulans)-like 1, NDEL1
13147	hsa-miR-96	208117_s_at	LAS1L	LAS1-like (S. cerevisiae), LAS1L
3980	hsa-miR-7	208165_s_at	PRSS16	protease, serine, 16 (thymus), PRSS16
32853	hsa-miR-7	208165_s_at	PRSS16	protease, serine, 16 (thymus), PRSS16
29490	hsa-miR-7	208165_s_at	PRSS16	protease, serine, 16 (thymus), PRSS16
28191	hsa-miR-30e	208170_s_at	TRIM31	tripartite motif-containing 31, TRIM31
21428	hsa-miR-33b	208228_s_at	FGFR2	fibroblast growth factor receptor 2 (bacteria-expressed kinase, keratinocyte growth factor receptor, craniofacial dysostosis 1, Crouzon syndrome, Pfeiffer syndrome, Jackson-Weiss syndrome), FGFR2
10923	hsa-miR-107	208228_s_at	FGFR2	fibroblast growth factor receptor 2 (bacteria-expressed kinase, keratinocyte growth factor receptor, craniofacial dysostosis 1, Crouzon syndrome, Pfeiffer syndrome, Jackson-Weiss syndrome), FGFR2
9634	hsa-miR-301a	208228_s_at	FGFR2	fibroblast growth factor receptor 2 (bacteria-expressed kinase, keratinocyte growth factor receptor, craniofacial dysostosis 1, Crouzon syndrome, Pfeiffer syndrome, Jackson-Weiss syndrome), FGFR2
10983	hsa-miR-18a	208228_s_at	FGFR2	fibroblast growth factor receptor 2 (bacteria-expressed kinase, keratinocyte growth factor receptor, craniofacial dysostosis 1, Crouzon syndrome, Pfeiffer syndrome, Jackson-Weiss syndrome), FGFR2
17886	hsa-miR-301b	208228_s_at	FGFR2	fibroblast growth factor receptor 2 (bacteria-expressed kinase, keratinocyte growth factor receptor, craniofacial dysostosis 1, Crouzon syndrome, Pfeiffer syndrome, Jackson-Weiss syndrome), FGFR2
28481	hsa-miR-107	208228_s_at	FGFR2	fibroblast growth factor receptor 2 (bacteria-expressed kinase, keratinocyte growth factor receptor, craniofacial dysostosis 1, Crouzon syndrome, Pfeiffer syndrome, Jackson-Weiss syndrome), FGFR2
13141	hsa-miR-18b	208228_s_at	FGFR2	fibroblast growth factor receptor 2 (bacteria-expressed kinase, keratinocyte growth factor receptor, craniofacial dysostosis 1, Crouzon syndrome, Pfeiffer syndrome, Jackson-Weiss syndrome), FGFR2
13143	hsa-miR-301a	208228_s_at	FGFR2	fibroblast growth factor receptor 2 (bacteria-expressed kinase, keratinocyte growth factor receptor, craniofacial dysostosis 1, Crouzon syndrome, Pfeiffer syndrome, Jackson-Weiss syndrome), FGFR2
19582	hsa-miR-106b	208228_s_at	FGFR2	fibroblast growth factor receptor 2 (bacteria-expressed kinase, keratinocyte growth factor receptor, craniofacial dysostosis 1, Crouzon syndrome, Pfeiffer syndrome, Jackson-Weiss syndrome), FGFR2
13141	hsa-miR-18b	208229_at	FGFR2	fibroblast growth factor receptor 2 (bacteria-expressed kinase, keratinocyte growth factor receptor, craniofacial dysostosis 1, Crouzon syndrome, Pfeiffer syndrome, Jackson-Weiss syndrome), FGFR2
17886	hsa-miR-301b	208229_at	FGFR2	fibroblast growth factor receptor 2 (bacteria-expressed kinase, keratinocyte growth factor receptor, craniofacial dysostosis 1, Crouzon syndrome, Pfeiffer syndrome, Jackson-Weiss syndrome), FGFR2
10923	hsa-miR-107	208229_at	FGFR2	fibroblast growth factor receptor 2 (bacteria-expressed kinase, keratinocyte growth factor receptor, craniofacial dysostosis 1, Crouzon syndrome, Pfeiffer syndrome, Jackson-Weiss syndrome), FGFR2
19582	hsa-miR-106b	208229_at	FGFR2	fibroblast growth factor receptor 2 (bacteria-expressed kinase, keratinocyte growth factor receptor, craniofacial dysostosis 1, Crouzon syndrome, Pfeiffer syndrome, Jackson-Weiss syndrome), FGFR2
28481	hsa-miR-107	208229_at	FGFR2	fibroblast growth factor receptor 2 (bacteria-expressed kinase, keratinocyte growth factor receptor, craniofacial dysostosis 1, Crouzon syndrome, Pfeiffer syndrome, Jackson-Weiss syndrome), FGFR2
21428	hsa-miR-33b	208229_at	FGFR2	fibroblast growth factor receptor 2 (bacteria-expressed kinase, keratinocyte growth factor receptor, craniofacial dysostosis 1, Crouzon syndrome, Pfeiffer syndrome, Jackson-Weiss syndrome), FGFR2
10983	hsa-miR-18a	208229_at	FGFR2	fibroblast growth factor receptor 2 (bacteria-expressed kinase, keratinocyte growth factor receptor, craniofacial dysostosis 1, Crouzon syndrome, Pfeiffer syndrome, Jackson-Weiss syndrome), FGFR2
9634	hsa-miR-301a	208229_at	FGFR2	fibroblast growth factor receptor 2 (bacteria-expressed kinase, keratinocyte growth factor receptor, craniofacial dysostosis 1, Crouzon syndrome, Pfeiffer syndrome, Jackson-Weiss syndrome), FGFR2
13143	hsa-miR-301a	208229_at	FGFR2	fibroblast growth factor receptor 2 (bacteria-expressed kinase, keratinocyte growth factor receptor, craniofacial dysostosis 1, Crouzon syndrome, Pfeiffer syndrome, Jackson-Weiss syndrome), FGFR2
21436	hsa-miR-454	208374_s_at	CAPZA1	capping protein (actin filament) muscle Z-line, alpha 1, CAPZA1
17427	hsa-miR-200c	208447_s_at	PRPS1	phosphoribosyl pyrophosphate synthetase 1, PRPS1
11004	hsa-miR-203	208447_s_at	PRPS1	phosphoribosyl pyrophosphate synthetase 1, PRPS1
10965	hsa-miR-15a	208449_s_at	FGF8	fibroblast growth factor 8 (androgen-induced), FGF8
19585	hsa-miR-148b	208449_s_at	FGF8	fibroblast growth factor 8 (androgen-induced), FGF8
28191	hsa-miR-30e	208449_s_at	FGF8	fibroblast growth factor 8 (androgen-induced), FGF8
21475	hsa-miR-590-3p	208453_s_at	XPNPEP1	X-prolyl aminopeptidase (aminopeptidase P) 1, soluble, XPNPEP1
19585	hsa-miR-148b	208612_at	PDIA3	protein disulfide isomerase family A, member 3, PDIA3
17886	hsa-miR-301b	208621_s_at	EZR	ezrin, EZR
9634	hsa-miR-301a	208621_s_at	EZR	ezrin, EZR
13143	hsa-miR-301a	208621_s_at	EZR	ezrin, EZR
13147	hsa-miR-96	208621_s_at	EZR	ezrin, EZR
11053	hsa-miR-32	208689_s_at	RPN2	ribophorin II, RPN2
13127	hsa-miR-200a*	208689_s_at	RPN2	ribophorin II, RPN2
17886	hsa-miR-301b	208709_s_at	NRD1	nardilysin (N-arginine dibasic convertase), NRD1
13143	hsa-miR-301a	208709_s_at	NRD1	nardilysin (N-arginine dibasic convertase), NRD1
9634	hsa-miR-301a	208709_s_at	NRD1	nardilysin (N-arginine dibasic convertase), NRD1
11053	hsa-miR-32	208709_s_at	NRD1	nardilysin (N-arginine dibasic convertase), NRD1
13147	hsa-miR-96	208788_at	ELOVL5	ELOVL family member 5, elongation of long chain fatty acids (FEN1/Elo2, SUR4/Elo3-like, yeast), ELOVL5
10946	hsa-miR-141	208813_at	GOT1	glutamic-oxaloacetic transaminase 1, soluble (aspartate aminotransferase 1), GOT1
18900	hsa-miR-200b	208813_at	GOT1	glutamic-oxaloacetic transaminase 1, soluble (aspartate aminotransferase 1), GOT1
13171	hsa-miR-429	208813_at	GOT1	glutamic-oxaloacetic transaminase 1, soluble (aspartate aminotransferase 1), GOT1
9578	hsa-miR-200b	208813_at	GOT1	glutamic-oxaloacetic transaminase 1, soluble (aspartate aminotransferase 1), GOT1
17427	hsa-miR-200c	208813_at	GOT1	glutamic-oxaloacetic transaminase 1, soluble (aspartate aminotransferase 1), GOT1
19582	hsa-miR-106b	208822_s_at	DAP3	death associated protein 3, DAP3
13127	hsa-miR-200a*	208822_s_at	DAP3	death associated protein 3, DAP3
10965	hsa-miR-15a	208862_s_at	CTNND1	catenin (cadherin-associated protein), delta 1, CTNND1
19582	hsa-miR-106b	208906_at	BSCL2	Bernardinelli-Seip congenital lipodystrophy 2 (seipin) /// heterogeneous nuclear ribonucleoprotein U-like 2, BSCL2 /// HNRNPUL2
31026	hsa-miR-101	208962_s_at	FADS1	fatty acid desaturase 1 /// fatty acid desaturase 3, FADS1 /// FADS3
9634	hsa-miR-301a	208962_s_at	FADS1	fatty acid desaturase 1 /// fatty acid desaturase 3, FADS1 /// FADS3
13143	hsa-miR-301a	208962_s_at	FADS1	fatty acid desaturase 1 /// fatty acid desaturase 3, FADS1 /// FADS3
17886	hsa-miR-301b	208962_s_at	FADS1	fatty acid desaturase 1 /// fatty acid desaturase 3, FADS1 /// FADS3
17886	hsa-miR-301b	208963_x_at	FADS1	fatty acid desaturase 1 /// fatty acid desaturase 3, FADS1 /// FADS3
13143	hsa-miR-301a	208963_x_at	FADS1	fatty acid desaturase 1 /// fatty acid desaturase 3, FADS1 /// FADS3
31026	hsa-miR-101	208963_x_at	FADS1	fatty acid desaturase 1 /// fatty acid desaturase 3, FADS1 /// FADS3
9634	hsa-miR-301a	208963_x_at	FADS1	fatty acid desaturase 1 /// fatty acid desaturase 3, FADS1 /// FADS3
31026	hsa-miR-101	208964_s_at	FADS1	fatty acid desaturase 1 /// fatty acid desaturase 3, FADS1 /// FADS3
9634	hsa-miR-301a	208964_s_at	FADS1	fatty acid desaturase 1 /// fatty acid desaturase 3, FADS1 /// FADS3
13143	hsa-miR-301a	208964_s_at	FADS1	fatty acid desaturase 1 /// fatty acid desaturase 3, FADS1 /// FADS3
17886	hsa-miR-301b	208964_s_at	FADS1	fatty acid desaturase 1 /// fatty acid desaturase 3, FADS1 /// FADS3
13171	hsa-miR-429	209026_x_at	TUBB	tubulin, beta, TUBB
11006	hsa-miR-205	209036_s_at	MDH2	malate dehydrogenase 2, NAD (mitochondrial), MDH2
17886	hsa-miR-301b	209036_s_at	MDH2	malate dehydrogenase 2, NAD (mitochondrial), MDH2
13143	hsa-miR-301a	209036_s_at	MDH2	malate dehydrogenase 2, NAD (mitochondrial), MDH2
9634	hsa-miR-301a	209036_s_at	MDH2	malate dehydrogenase 2, NAD (mitochondrial), MDH2
19582	hsa-miR-106b	209087_x_at	MCAM	melanoma cell adhesion molecule, MCAM
21428	hsa-miR-33b	209118_s_at	TUBA1A	tubulin, alpha 1a, TUBA1A
31809	hsa-miR-590-5p	209118_s_at	TUBA1A	tubulin, alpha 1a, TUBA1A
10965	hsa-miR-15a	209118_s_at	TUBA1A	tubulin, alpha 1a, TUBA1A
17503	hsa-miR-590-5p	209118_s_at	TUBA1A	tubulin, alpha 1a, TUBA1A
13141	hsa-miR-18b	209126_x_at	KRT6B	keratin 6B, KRT6B
13147	hsa-miR-96	209156_s_at	COL6A2	collagen, type VI, alpha 2, COL6A2
11006	hsa-miR-205	209172_s_at	CENPF	centromere protein F, 350/400ka (mitosin), CENPF
9578	hsa-miR-200b	209191_at	TUBB6	tubulin, beta 6, TUBB6
18900	hsa-miR-200b	209191_at	TUBB6	tubulin, beta 6, TUBB6
19585	hsa-miR-148b	209191_at	TUBB6	tubulin, beta 6, TUBB6
13147	hsa-miR-96	209191_at	TUBB6	tubulin, beta 6, TUBB6
11277	hsa-miR-7-1*	209210_s_at	FERMT2	fermitin family homolog 2 (Drosophila), FERMT2
10965	hsa-miR-15a	209210_s_at	FERMT2	fermitin family homolog 2 (Drosophila), FERMT2
11004	hsa-miR-203	209221_s_at	OSBPL2	oxysterol binding protein-like 2, OSBPL2
11004	hsa-miR-203	209222_s_at	OSBPL2	oxysterol binding protein-like 2, OSBPL2
10965	hsa-miR-15a	209246_at	ABCF2	ATP-binding cassette, sub-family F (GCN20), member 2, ABCF2
19582	hsa-miR-106b	209250_at	DEGS1	degenerative spermatocyte homolog 1, lipid desaturase (Drosophila), DEGS1
13147	hsa-miR-96	209250_at	DEGS1	degenerative spermatocyte homolog 1, lipid desaturase (Drosophila), DEGS1
13141	hsa-miR-18b	209263_x_at	TSPAN4	tetraspanin 4, TSPAN4
13171	hsa-miR-429	209263_x_at	TSPAN4	tetraspanin 4, TSPAN4
10946	hsa-miR-141	209263_x_at	TSPAN4	tetraspanin 4, TSPAN4
27777	hsa-miR-200a	209263_x_at	TSPAN4	tetraspanin 4, TSPAN4
10983	hsa-miR-18a	209263_x_at	TSPAN4	tetraspanin 4, TSPAN4
11000	hsa-miR-200a	209263_x_at	TSPAN4	tetraspanin 4, TSPAN4
13141	hsa-miR-18b	209264_s_at	TSPAN4	tetraspanin 4, TSPAN4
13171	hsa-miR-429	209264_s_at	TSPAN4	tetraspanin 4, TSPAN4
10946	hsa-miR-141	209264_s_at	TSPAN4	tetraspanin 4, TSPAN4
27777	hsa-miR-200a	209264_s_at	TSPAN4	tetraspanin 4, TSPAN4
10983	hsa-miR-18a	209264_s_at	TSPAN4	tetraspanin 4, TSPAN4
11000	hsa-miR-200a	209264_s_at	TSPAN4	tetraspanin 4, TSPAN4
32790	hsa-miR-577	209285_s_at	C3orf63	chromosome 3 open reading frame 63, C3orf63
27777	hsa-miR-200a	209285_s_at	C3orf63	chromosome 3 open reading frame 63, C3orf63
11000	hsa-miR-200a	209285_s_at	C3orf63	chromosome 3 open reading frame 63, C3orf63
18900	hsa-miR-200b	209285_s_at	C3orf63	chromosome 3 open reading frame 63, C3orf63
9578	hsa-miR-200b	209285_s_at	C3orf63	chromosome 3 open reading frame 63, C3orf63
10946	hsa-miR-141	209285_s_at	C3orf63	chromosome 3 open reading frame 63, C3orf63
28191	hsa-miR-30e	209285_s_at	C3orf63	chromosome 3 open reading frame 63, C3orf63
10983	hsa-miR-18a	209302_at	POLR2H	polymerase (RNA) II (DNA directed) polypeptide H, POLR2H
13141	hsa-miR-18b	209302_at	POLR2H	polymerase (RNA) II (DNA directed) polypeptide H, POLR2H
32790	hsa-miR-577	209340_at	UAP1	UDP-N-acteylglucosamine pyrophosphorylase 1, UAP1
11053	hsa-miR-32	209366_x_at	CYB5A	cytochrome b5 type A (microsomal), CYB5A
9634	hsa-miR-301a	209367_at	STXBP2	syntaxin binding protein 2, STXBP2
17886	hsa-miR-301b	209367_at	STXBP2	syntaxin binding protein 2, STXBP2
19585	hsa-miR-148b	209367_at	STXBP2	syntaxin binding protein 2, STXBP2
21436	hsa-miR-454	209367_at	STXBP2	syntaxin binding protein 2, STXBP2
13143	hsa-miR-301a	209367_at	STXBP2	syntaxin binding protein 2, STXBP2
28481	hsa-miR-107	209368_at	EPHX2	epoxide hydrolase 2, cytoplasmic, EPHX2
10923	hsa-miR-107	209368_at	EPHX2	epoxide hydrolase 2, cytoplasmic, EPHX2
21475	hsa-miR-590-3p	209369_at	ANXA3	annexin A3, ANXA3
28191	hsa-miR-30e	209369_at	ANXA3	annexin A3, ANXA3
17427	hsa-miR-200c	209440_at	PRPS1	phosphoribosyl pyrophosphate synthetase 1, PRPS1
11004	hsa-miR-203	209440_at	PRPS1	phosphoribosyl pyrophosphate synthetase 1, PRPS1
10923	hsa-miR-107	209447_at	SYNE1	spectrin repeat containing, nuclear envelope 1, SYNE1
28481	hsa-miR-107	209447_at	SYNE1	spectrin repeat containing, nuclear envelope 1, SYNE1
10923	hsa-miR-107	209502_s_at	BAIAP2	BAI1-associated protein 2, BAIAP2
28481	hsa-miR-107	209502_s_at	BAIAP2	BAI1-associated protein 2, BAIAP2
19585	hsa-miR-148b	209502_s_at	BAIAP2	BAI1-associated protein 2, BAIAP2
13147	hsa-miR-96	209502_s_at	BAIAP2	BAI1-associated protein 2, BAIAP2
13127	hsa-miR-200a*	209529_at	PPAP2C	phosphatidic acid phosphatase type 2C, PPAP2C
19585	hsa-miR-148b	209529_at	PPAP2C	phosphatidic acid phosphatase type 2C, PPAP2C
10923	hsa-miR-107	209584_x_at	APOBEC3C	apolipoprotein B mRNA editing enzyme, catalytic polypeptide-like 3C, APOBEC3C
28481	hsa-miR-107	209584_x_at	APOBEC3C	apolipoprotein B mRNA editing enzyme, catalytic polypeptide-like 3C, APOBEC3C
10946	hsa-miR-141	209600_s_at	ACOX1	acyl-Coenzyme A oxidase 1, palmitoyl, ACOX1
11000	hsa-miR-200a	209600_s_at	ACOX1	acyl-Coenzyme A oxidase 1, palmitoyl, ACOX1
10923	hsa-miR-107	209600_s_at	ACOX1	acyl-Coenzyme A oxidase 1, palmitoyl, ACOX1
28481	hsa-miR-107	209600_s_at	ACOX1	acyl-Coenzyme A oxidase 1, palmitoyl, ACOX1
27777	hsa-miR-200a	209600_s_at	ACOX1	acyl-Coenzyme A oxidase 1, palmitoyl, ACOX1
17886	hsa-miR-301b	209623_at	MCCC2	methylcrotonoyl-Coenzyme A carboxylase 2 (beta), MCCC2
17886	hsa-miR-301b	209624_s_at	MCCC2	methylcrotonoyl-Coenzyme A carboxylase 2 (beta), MCCC2
19582	hsa-miR-106b	209651_at	TGFB1I1	transforming growth factor beta 1 induced transcript 1, TGFB1I1
13141	hsa-miR-18b	209651_at	TGFB1I1	transforming growth factor beta 1 induced transcript 1, TGFB1I1
21436	hsa-miR-454	209651_at	TGFB1I1	transforming growth factor beta 1 induced transcript 1, TGFB1I1
10983	hsa-miR-18a	209651_at	TGFB1I1	transforming growth factor beta 1 induced transcript 1, TGFB1I1
11006	hsa-miR-205	209696_at	FBP1	fructose-1,6-bisphosphatase 1, FBP1
10983	hsa-miR-18a	209696_at	FBP1	fructose-1,6-bisphosphatase 1, FBP1
13141	hsa-miR-18b	209696_at	FBP1	fructose-1,6-bisphosphatase 1, FBP1
13147	hsa-miR-96	209696_at	FBP1	fructose-1,6-bisphosphatase 1, FBP1
21436	hsa-miR-454	209716_at	CSF1	colony stimulating factor 1 (macrophage), CSF1
9578	hsa-miR-200b	209716_at	CSF1	colony stimulating factor 1 (macrophage), CSF1
17427	hsa-miR-200c	209716_at	CSF1	colony stimulating factor 1 (macrophage), CSF1
18900	hsa-miR-200b	209716_at	CSF1	colony stimulating factor 1 (macrophage), CSF1
17886	hsa-miR-301b	209716_at	CSF1	colony stimulating factor 1 (macrophage), CSF1
13127	hsa-miR-200a*	209716_at	CSF1	colony stimulating factor 1 (macrophage), CSF1
13171	hsa-miR-429	209716_at	CSF1	colony stimulating factor 1 (macrophage), CSF1
32853	hsa-miR-7	209721_s_at	IFFO1	intermediate filament family orphan, IFFO
28481	hsa-miR-107	209721_s_at	IFFO1	intermediate filament family orphan, IFFO
10923	hsa-miR-107	209721_s_at	IFFO1	intermediate filament family orphan, IFFO
29490	hsa-miR-7	209721_s_at	IFFO1	intermediate filament family orphan, IFFO
3980	hsa-miR-7	209721_s_at	IFFO1	intermediate filament family orphan, IFFO
21475	hsa-miR-590-3p	209753_s_at	TMPO	thymopoietin, TMPO
3980	hsa-miR-7	209753_s_at	TMPO	thymopoietin, TMPO
29490	hsa-miR-7	209753_s_at	TMPO	thymopoietin, TMPO
32853	hsa-miR-7	209753_s_at	TMPO	thymopoietin, TMPO
19582	hsa-miR-106b	209753_s_at	TMPO	thymopoietin, TMPO
28191	hsa-miR-30e	209753_s_at	TMPO	thymopoietin, TMPO
19585	hsa-miR-148b	209764_at	MGAT3	mannosyl (beta-1,4-)-glycoprotein beta-1,4-N-acetylglucosaminyltransferase, MGAT3
18900	hsa-miR-200b	209784_s_at	JAG2	jagged 2, JAG2
17427	hsa-miR-200c	209784_s_at	JAG2	jagged 2, JAG2
9578	hsa-miR-200b	209784_s_at	JAG2	jagged 2, JAG2
17886	hsa-miR-301b	209790_s_at	CASP6	caspase 6, apoptosis-related cysteine peptidase, CASP6
21436	hsa-miR-454	209790_s_at	CASP6	caspase 6, apoptosis-related cysteine peptidase, CASP6
19582	hsa-miR-106b	209790_s_at	CASP6	caspase 6, apoptosis-related cysteine peptidase, CASP6
13143	hsa-miR-301a	209790_s_at	CASP6	caspase 6, apoptosis-related cysteine peptidase, CASP6
9634	hsa-miR-301a	209790_s_at	CASP6	caspase 6, apoptosis-related cysteine peptidase, CASP6
19585	hsa-miR-148b	209792_s_at	KLK10	kallikrein-related peptidase 10, KLK10
11000	hsa-miR-200a	209868_s_at	RBMS1	RNA binding motif, single stranded interacting protein 1, RBMS1
27777	hsa-miR-200a	209868_s_at	RBMS1	RNA binding motif, single stranded interacting protein 1, RBMS1
13143	hsa-miR-301a	209870_s_at	APBA2	amyloid beta (A4) precursor protein-binding, family A, member 2 (X11-like), APBA2
17886	hsa-miR-301b	209870_s_at	APBA2	amyloid beta (A4) precursor protein-binding, family A, member 2 (X11-like), APBA2
9634	hsa-miR-301a	209870_s_at	APBA2	amyloid beta (A4) precursor protein-binding, family A, member 2 (X11-like), APBA2
13143	hsa-miR-301a	209871_s_at	APBA2	amyloid beta (A4) precursor protein-binding, family A, member 2 (X11-like), APBA2
9634	hsa-miR-301a	209871_s_at	APBA2	amyloid beta (A4) precursor protein-binding, family A, member 2 (X11-like), APBA2
17886	hsa-miR-301b	209871_s_at	APBA2	amyloid beta (A4) precursor protein-binding, family A, member 2 (X11-like), APBA2
9578	hsa-miR-200b	209872_s_at	PKP3	plakophilin 3, PKP3
17427	hsa-miR-200c	209872_s_at	PKP3	plakophilin 3, PKP3
13141	hsa-miR-18b	209872_s_at	PKP3	plakophilin 3, PKP3
10983	hsa-miR-18a	209872_s_at	PKP3	plakophilin 3, PKP3
18900	hsa-miR-200b	209872_s_at	PKP3	plakophilin 3, PKP3
18900	hsa-miR-200b	209873_s_at	PKP3	plakophilin 3, PKP3
10983	hsa-miR-18a	209873_s_at	PKP3	plakophilin 3, PKP3
13141	hsa-miR-18b	209873_s_at	PKP3	plakophilin 3, PKP3
9578	hsa-miR-200b	209873_s_at	PKP3	plakophilin 3, PKP3
17427	hsa-miR-200c	209873_s_at	PKP3	plakophilin 3, PKP3
10965	hsa-miR-15a	209885_at	RHOD	ras homolog gene family, member D, RHOD
28191	hsa-miR-30e	209911_x_at	HIST1H2BD	histone cluster 1, H2bd, HIST1H2BD
11004	hsa-miR-203	209911_x_at	HIST1H2BD	histone cluster 1, H2bd, HIST1H2BD
21436	hsa-miR-454	209911_x_at	HIST1H2BD	histone cluster 1, H2bd, HIST1H2BD
19582	hsa-miR-106b	209925_at	OCLN	occludin, OCLN
18900	hsa-miR-200b	209925_at	OCLN	occludin, OCLN
9578	hsa-miR-200b	209925_at	OCLN	occludin, OCLN
13171	hsa-miR-429	209929_s_at	IKBKG	inhibitor of kappa light polypeptide gene enhancer in B-cells, kinase gamma, IKBKG
10923	hsa-miR-107	209929_s_at	IKBKG	inhibitor of kappa light polypeptide gene enhancer in B-cells, kinase gamma, IKBKG
13141	hsa-miR-18b	209929_s_at	IKBKG	inhibitor of kappa light polypeptide gene enhancer in B-cells, kinase gamma, IKBKG
28481	hsa-miR-107	209929_s_at	IKBKG	inhibitor of kappa light polypeptide gene enhancer in B-cells, kinase gamma, IKBKG
29490	hsa-miR-7	209943_at	FBXL4	F-box and leucine-rich repeat protein 4, FBXL4
32853	hsa-miR-7	209943_at	FBXL4	F-box and leucine-rich repeat protein 4, FBXL4
3980	hsa-miR-7	209943_at	FBXL4	F-box and leucine-rich repeat protein 4, FBXL4
13147	hsa-miR-96	210010_s_at	SLC25A1	solute carrier family 25 (mitochondrial carrier; citrate transporter), member 1, SLC25A1
18900	hsa-miR-200b	210021_s_at	CCNO	cyclin O, CCNO
32853	hsa-miR-7	210021_s_at	CCNO	cyclin O, CCNO
13171	hsa-miR-429	210021_s_at	CCNO	cyclin O, CCNO
29490	hsa-miR-7	210021_s_at	CCNO	cyclin O, CCNO
3980	hsa-miR-7	210021_s_at	CCNO	cyclin O, CCNO
9578	hsa-miR-200b	210021_s_at	CCNO	cyclin O, CCNO
11053	hsa-miR-32	210021_s_at	CCNO	cyclin O, CCNO
32790	hsa-miR-577	210021_s_at	CCNO	cyclin O, CCNO
31026	hsa-miR-101	210021_s_at	CCNO	cyclin O, CCNO
11006	hsa-miR-205	210058_at	MAPK13	mitogen-activated protein kinase 13, MAPK13
17427	hsa-miR-200c	210058_at	MAPK13	mitogen-activated protein kinase 13, MAPK13
9578	hsa-miR-200b	210058_at	MAPK13	mitogen-activated protein kinase 13, MAPK13
18900	hsa-miR-200b	210058_at	MAPK13	mitogen-activated protein kinase 13, MAPK13
11006	hsa-miR-205	210059_s_at	MAPK13	mitogen-activated protein kinase 13, MAPK13
9578	hsa-miR-200b	210059_s_at	MAPK13	mitogen-activated protein kinase 13, MAPK13
18900	hsa-miR-200b	210059_s_at	MAPK13	mitogen-activated protein kinase 13, MAPK13
17427	hsa-miR-200c	210059_s_at	MAPK13	mitogen-activated protein kinase 13, MAPK13
32790	hsa-miR-577	210074_at	CTSL2	cathepsin L2, CTSL2
13127	hsa-miR-200a*	210074_at	CTSL2	cathepsin L2, CTSL2
11277	hsa-miR-7-1*	210100_s_at	ABCA2	ATP-binding cassette, sub-family A (ABC1), member 2, ABCA2
19585	hsa-miR-148b	210105_s_at	FYN	FYN oncogene related to SRC, FGR, YES, FYN
13147	hsa-miR-96	210105_s_at	FYN	FYN oncogene related to SRC, FGR, YES, FYN
21428	hsa-miR-33b	210151_s_at	DYRK3	dual-specificity tyrosine-(Y)-phosphorylation regulated kinase 3, DYRK3
28191	hsa-miR-30e	210159_s_at	TRIM31	tripartite motif-containing 31, TRIM31
32790	hsa-miR-577	210177_at	TRIM15	tripartite motif-containing 15, TRIM15
13147	hsa-miR-96	210205_at	B3GALT4	UDP-Gal:betaGlcNAc beta 1,3-galactosyltransferase, polypeptide 4, B3GALT4
10923	hsa-miR-107	210264_at	GPR35	G protein-coupled receptor 35, GPR35
28481	hsa-miR-107	210264_at	GPR35	G protein-coupled receptor 35, GPR35
19582	hsa-miR-106b	210314_x_at	TNFSF13	tumor necrosis factor (ligand) superfamily, member 13, TNFSF13
10983	hsa-miR-18a	210314_x_at	TNFSF13	tumor necrosis factor (ligand) superfamily, member 13, TNFSF13
13141	hsa-miR-18b	210314_x_at	TNFSF13	tumor necrosis factor (ligand) superfamily, member 13, TNFSF13
19582	hsa-miR-106b	210350_x_at	ING1	inhibitor of growth family, member 1, ING1
32790	hsa-miR-577	210350_x_at	ING1	inhibitor of growth family, member 1, ING1
18900	hsa-miR-200b	210372_s_at	TPD52L1	tumor protein D52-like 1, TPD52L1
9578	hsa-miR-200b	210372_s_at	TPD52L1	tumor protein D52-like 1, TPD52L1
17427	hsa-miR-200c	210372_s_at	TPD52L1	tumor protein D52-like 1, TPD52L1
19582	hsa-miR-106b	210398_x_at	FUT6	fucosyltransferase 6 (alpha (1,3) fucosyltransferase), FUT6
11053	hsa-miR-32	210398_x_at	FUT6	fucosyltransferase 6 (alpha (1,3) fucosyltransferase), FUT6
19582	hsa-miR-106b	210399_x_at	FUT6	fucosyltransferase 6 (alpha (1,3) fucosyltransferase), FUT6
11053	hsa-miR-32	210399_x_at	FUT6	fucosyltransferase 6 (alpha (1,3) fucosyltransferase), FUT6
10983	hsa-miR-18a	210416_s_at	CHEK2	CHK2 checkpoint homolog (S. pombe), CHEK2
13141	hsa-miR-18b	210416_s_at	CHEK2	CHK2 checkpoint homolog (S. pombe), CHEK2
10965	hsa-miR-15a	210416_s_at	CHEK2	CHK2 checkpoint homolog (S. pombe), CHEK2
19582	hsa-miR-106b	210416_s_at	CHEK2	CHK2 checkpoint homolog (S. pombe), CHEK2
13171	hsa-miR-429	210425_x_at	GOLGA8B	golgi autoantigen, golgin subfamily a, 8A /// golgi autoantigen, golgin subfamily a, 8B, GOLGA8A /// GOLGA8B
32853	hsa-miR-7	210434_x_at	JTB	jumping translocation breakpoint, JTB
13143	hsa-miR-301a	210434_x_at	JTB	jumping translocation breakpoint, JTB
9634	hsa-miR-301a	210434_x_at	JTB	jumping translocation breakpoint, JTB
21436	hsa-miR-454	210434_x_at	JTB	jumping translocation breakpoint, JTB
3980	hsa-miR-7	210434_x_at	JTB	jumping translocation breakpoint, JTB
29490	hsa-miR-7	210434_x_at	JTB	jumping translocation breakpoint, JTB
10965	hsa-miR-15a	210461_s_at	ABLIM1	actin binding LIM protein 1, ABLIM1
9578	hsa-miR-200b	210495_x_at	FN1	fibronectin 1, FN1
18900	hsa-miR-200b	210495_x_at	FN1	fibronectin 1, FN1
17427	hsa-miR-200c	210495_x_at	FN1	fibronectin 1, FN1
13171	hsa-miR-429	210495_x_at	FN1	fibronectin 1, FN1
21436	hsa-miR-454	210544_s_at	ALDH3A2	aldehyde dehydrogenase 3 family, member A2, ALDH3A2
10965	hsa-miR-15a	210547_x_at	ICA1	islet cell autoantigen 1, 69kDa, ICA1
11277	hsa-miR-7-1*	210552_s_at	RALGPS1	Ral GEF with PH domain and SH3 binding motif 1, RALGPS1
10965	hsa-miR-15a	210552_s_at	RALGPS1	Ral GEF with PH domain and SH3 binding motif 1, RALGPS1
27777	hsa-miR-200a	210552_s_at	RALGPS1	Ral GEF with PH domain and SH3 binding motif 1, RALGPS1
10983	hsa-miR-18a	210552_s_at	RALGPS1	Ral GEF with PH domain and SH3 binding motif 1, RALGPS1
11000	hsa-miR-200a	210552_s_at	RALGPS1	Ral GEF with PH domain and SH3 binding motif 1, RALGPS1
32790	hsa-miR-577	210552_s_at	RALGPS1	Ral GEF with PH domain and SH3 binding motif 1, RALGPS1
13147	hsa-miR-96	210552_s_at	RALGPS1	Ral GEF with PH domain and SH3 binding motif 1, RALGPS1
10946	hsa-miR-141	210552_s_at	RALGPS1	Ral GEF with PH domain and SH3 binding motif 1, RALGPS1
21436	hsa-miR-454	210568_s_at	RECQL	RecQ protein-like (DNA helicase Q1-like), RECQL
31809	hsa-miR-590-5p	210568_s_at	RECQL	RecQ protein-like (DNA helicase Q1-like), RECQL
17503	hsa-miR-590-5p	210568_s_at	RECQL	RecQ protein-like (DNA helicase Q1-like), RECQL
11053	hsa-miR-32	210622_x_at	CDK10	cyclin-dependent kinase 10, CDK10
11006	hsa-miR-205	210624_s_at	ILVBL	ilvB (bacterial acetolactate synthase)-like, ILVBL
11004	hsa-miR-203	210652_s_at	TTC39A	chromosome 1 open reading frame 34, C1orf34
10965	hsa-miR-15a	210652_s_at	TTC39A	chromosome 1 open reading frame 34, C1orf34
21428	hsa-miR-33b	210688_s_at	CPT1A	carnitine palmitoyltransferase 1A (liver), CPT1A
19585	hsa-miR-148b	210688_s_at	CPT1A	carnitine palmitoyltransferase 1A (liver), CPT1A
13141	hsa-miR-18b	210757_x_at	DAB2	disabled homolog 2, mitogen-responsive phosphoprotein (Drosophila), DAB2
28481	hsa-miR-107	210761_s_at	GRB7	growth factor receptor-bound protein 7, GRB7
10923	hsa-miR-107	210761_s_at	GRB7	growth factor receptor-bound protein 7, GRB7
10965	hsa-miR-15a	210761_s_at	GRB7	growth factor receptor-bound protein 7, GRB7
13127	hsa-miR-200a*	210762_s_at	DLC1	deleted in liver cancer 1, DLC1
10965	hsa-miR-15a	210767_at	NF2	neurofibromin 2 (merlin), NF2
17427	hsa-miR-200c	210835_s_at	CTBP2	C-terminal binding protein 2, CTBP2
9578	hsa-miR-200b	210835_s_at	CTBP2	C-terminal binding protein 2, CTBP2
18900	hsa-miR-200b	210835_s_at	CTBP2	C-terminal binding protein 2, CTBP2
10923	hsa-miR-107	210835_s_at	CTBP2	C-terminal binding protein 2, CTBP2
28481	hsa-miR-107	210835_s_at	CTBP2	C-terminal binding protein 2, CTBP2
27777	hsa-miR-200a	210835_s_at	CTBP2	C-terminal binding protein 2, CTBP2
11000	hsa-miR-200a	210835_s_at	CTBP2	C-terminal binding protein 2, CTBP2
10946	hsa-miR-141	210835_s_at	CTBP2	C-terminal binding protein 2, CTBP2
17886	hsa-miR-301b	210835_s_at	CTBP2	C-terminal binding protein 2, CTBP2
19582	hsa-miR-106b	210869_s_at	MCAM	melanoma cell adhesion molecule, MCAM
32790	hsa-miR-577	210885_s_at	TRIM15	tripartite motif-containing 15, TRIM15
13143	hsa-miR-301a	210927_x_at	JTB	jumping translocation breakpoint, JTB
3980	hsa-miR-7	210927_x_at	JTB	jumping translocation breakpoint, JTB
32853	hsa-miR-7	210927_x_at	JTB	jumping translocation breakpoint, JTB
29490	hsa-miR-7	210927_x_at	JTB	jumping translocation breakpoint, JTB
9634	hsa-miR-301a	210927_x_at	JTB	jumping translocation breakpoint, JTB
21436	hsa-miR-454	210927_x_at	JTB	jumping translocation breakpoint, JTB
27777	hsa-miR-200a	210968_s_at	RTN4	reticulon 4, RTN4
10946	hsa-miR-141	210968_s_at	RTN4	reticulon 4, RTN4
31026	hsa-miR-101	210968_s_at	RTN4	reticulon 4, RTN4
11000	hsa-miR-200a	210968_s_at	RTN4	reticulon 4, RTN4
19585	hsa-miR-148b	210968_s_at	RTN4	reticulon 4, RTN4
21475	hsa-miR-590-3p	211033_s_at	PEX7	peroxisomal biogenesis factor 7, PEX7
10965	hsa-miR-15a	211240_x_at	CTNND1	catenin (cadherin-associated protein), delta 1, CTNND1
11000	hsa-miR-200a	211320_s_at	PTPRU	protein tyrosine phosphatase, receptor type, U, PTPRU
27777	hsa-miR-200a	211320_s_at	PTPRU	protein tyrosine phosphatase, receptor type, U, PTPRU
17427	hsa-miR-200c	211327_x_at	HFE	hemochromatosis, HFE
13171	hsa-miR-429	211327_x_at	HFE	hemochromatosis, HFE
9578	hsa-miR-200b	211327_x_at	HFE	hemochromatosis, HFE
18900	hsa-miR-200b	211327_x_at	HFE	hemochromatosis, HFE
9578	hsa-miR-200b	211328_x_at	HFE	hemochromatosis, HFE
18900	hsa-miR-200b	211328_x_at	HFE	hemochromatosis, HFE
17427	hsa-miR-200c	211328_x_at	HFE	hemochromatosis, HFE
13171	hsa-miR-429	211328_x_at	HFE	hemochromatosis, HFE
13171	hsa-miR-429	211329_x_at	HFE	hemochromatosis, HFE
17427	hsa-miR-200c	211329_x_at	HFE	hemochromatosis, HFE
9578	hsa-miR-200b	211329_x_at	HFE	hemochromatosis, HFE
18900	hsa-miR-200b	211329_x_at	HFE	hemochromatosis, HFE
18900	hsa-miR-200b	211331_x_at	HFE	hemochromatosis, HFE
9578	hsa-miR-200b	211331_x_at	HFE	hemochromatosis, HFE
13171	hsa-miR-429	211331_x_at	HFE	hemochromatosis, HFE
17427	hsa-miR-200c	211331_x_at	HFE	hemochromatosis, HFE
19582	hsa-miR-106b	211340_s_at	MCAM	melanoma cell adhesion molecule, MCAM
11004	hsa-miR-203	211376_s_at	NSMCE4A	non-SMC element 4 homolog A (S. cerevisiae), NSMCE4A
13147	hsa-miR-96	211376_s_at	NSMCE4A	non-SMC element 4 homolog A (S. cerevisiae), NSMCE4A
11053	hsa-miR-32	211382_s_at	TACC2	transforming, acidic coiled-coil containing protein 2, TACC2
11277	hsa-miR-7-1*	211382_s_at	TACC2	transforming, acidic coiled-coil containing protein 2, TACC2
21475	hsa-miR-590-3p	211382_s_at	TACC2	transforming, acidic coiled-coil containing protein 2, TACC2
3980	hsa-miR-7	211423_s_at	SC5DL	sterol-C5-desaturase (ERG3 delta-5-desaturase homolog, S. cerevisiae)-like, SC5DL
32853	hsa-miR-7	211423_s_at	SC5DL	sterol-C5-desaturase (ERG3 delta-5-desaturase homolog, S. cerevisiae)-like, SC5DL
29490	hsa-miR-7	211423_s_at	SC5DL	sterol-C5-desaturase (ERG3 delta-5-desaturase homolog, S. cerevisiae)-like, SC5DL
13171	hsa-miR-429	211453_s_at	AKT2	v-akt murine thymoma viral oncogene homolog 2, AKT2
9578	hsa-miR-200b	211453_s_at	AKT2	v-akt murine thymoma viral oncogene homolog 2, AKT2
18900	hsa-miR-200b	211453_s_at	AKT2	v-akt murine thymoma viral oncogene homolog 2, AKT2
17427	hsa-miR-200c	211453_s_at	AKT2	v-akt murine thymoma viral oncogene homolog 2, AKT2
17427	hsa-miR-200c	211475_s_at	BAG1	BCL2-associated athanogene, BAG1
18900	hsa-miR-200b	211475_s_at	BAG1	BCL2-associated athanogene, BAG1
9578	hsa-miR-200b	211475_s_at	BAG1	BCL2-associated athanogene, BAG1
19585	hsa-miR-148b	211475_s_at	BAG1	BCL2-associated athanogene, BAG1
13171	hsa-miR-429	211475_s_at	BAG1	BCL2-associated athanogene, BAG1
27777	hsa-miR-200a	211509_s_at	RTN4	reticulon 4, RTN4
19585	hsa-miR-148b	211509_s_at	RTN4	reticulon 4, RTN4
31026	hsa-miR-101	211509_s_at	RTN4	reticulon 4, RTN4
11000	hsa-miR-200a	211509_s_at	RTN4	reticulon 4, RTN4
10946	hsa-miR-141	211509_s_at	RTN4	reticulon 4, RTN4
10946	hsa-miR-141	211535_s_at	FGFR1	fibroblast growth factor receptor 1 (fms-related tyrosine kinase 2, Pfeiffer syndrome), FGFR1
13127	hsa-miR-200a*	211535_s_at	FGFR1	fibroblast growth factor receptor 1 (fms-related tyrosine kinase 2, Pfeiffer syndrome), FGFR1
3980	hsa-miR-7	211552_s_at	ALDH4A1	aldehyde dehydrogenase 4 family, member A1, ALDH4A1
13147	hsa-miR-96	211552_s_at	ALDH4A1	aldehyde dehydrogenase 4 family, member A1, ALDH4A1
32853	hsa-miR-7	211552_s_at	ALDH4A1	aldehyde dehydrogenase 4 family, member A1, ALDH4A1
29490	hsa-miR-7	211552_s_at	ALDH4A1	aldehyde dehydrogenase 4 family, member A1, ALDH4A1
11053	hsa-miR-32	211559_s_at	CCNG2	cyclin G2, CCNG2
11004	hsa-miR-203	211559_s_at	CCNG2	cyclin G2, CCNG2
10923	hsa-miR-107	211569_s_at	HADH	hydroxyacyl-Coenzyme A dehydrogenase, HADH
28481	hsa-miR-107	211569_s_at	HADH	hydroxyacyl-Coenzyme A dehydrogenase, HADH
10983	hsa-miR-18a	211684_s_at	DYNC1I2	dynein, cytoplasmic 1, intermediate chain 2, DYNC1I2
13171	hsa-miR-429	211714_x_at	TUBB	tubulin, beta, TUBB
17427	hsa-miR-200c	211719_x_at	FN1	fibronectin 1, FN1
13171	hsa-miR-429	211719_x_at	FN1	fibronectin 1, FN1
9578	hsa-miR-200b	211719_x_at	FN1	fibronectin 1, FN1
18900	hsa-miR-200b	211719_x_at	FN1	fibronectin 1, FN1
19582	hsa-miR-106b	211882_x_at	FUT6	fucosyltransferase 6 (alpha (1,3) fucosyltransferase), FUT6
11053	hsa-miR-32	211882_x_at	FUT6	fucosyltransferase 6 (alpha (1,3) fucosyltransferase), FUT6
11006	hsa-miR-205	211899_s_at	TRAF4	TNF receptor-associated factor 4, TRAF4
13147	hsa-miR-96	211899_s_at	TRAF4	TNF receptor-associated factor 4, TRAF4
19585	hsa-miR-148b	211905_s_at	ITGB4	integrin, beta 4, ITGB4
11006	hsa-miR-205	211905_s_at	ITGB4	integrin, beta 4, ITGB4
19582	hsa-miR-106b	211943_x_at	TPT1	tumor protein, translationally-controlled 1, TPT1
11004	hsa-miR-203	211943_x_at	TPT1	tumor protein, translationally-controlled 1, TPT1
28191	hsa-miR-30e	212000_at	SUGP2	splicing factor, arginine/serine-rich 14, SFRS14
28191	hsa-miR-30e	212001_at	SUGP2	Splicing factor, arginine/serine-rich 14, SFRS14
32853	hsa-miR-7	212047_s_at	RNF167	ring finger protein 167, RNF167
29490	hsa-miR-7	212047_s_at	RNF167	ring finger protein 167, RNF167
3980	hsa-miR-7	212047_s_at	RNF167	ring finger protein 167, RNF167
17503	hsa-miR-590-5p	212128_s_at	DAG1	dystroglycan 1 (dystrophin-associated glycoprotein 1), DAG1
31809	hsa-miR-590-5p	212128_s_at	DAG1	dystroglycan 1 (dystrophin-associated glycoprotein 1), DAG1
21428	hsa-miR-33b	212135_s_at	ATP2B4	ATPase, Ca++ transporting, plasma membrane 4, ATP2B4
21428	hsa-miR-33b	212136_at	ATP2B4	ATPase, Ca++ transporting, plasma membrane 4, ATP2B4
10923	hsa-miR-107	212163_at	KIDINS220	kinase D-interacting substrate of 220 kDa, KIDINS220
28481	hsa-miR-107	212163_at	KIDINS220	kinase D-interacting substrate of 220 kDa, KIDINS220
10946	hsa-miR-141	212163_at	KIDINS220	kinase D-interacting substrate of 220 kDa, KIDINS220
19585	hsa-miR-148b	212174_at	AK2	adenylate kinase 2, AK2
32853	hsa-miR-7	212234_at	ASXL1	additional sex combs like 1 (Drosophila), ASXL1
3980	hsa-miR-7	212234_at	ASXL1	additional sex combs like 1 (Drosophila), ASXL1
29490	hsa-miR-7	212234_at	ASXL1	additional sex combs like 1 (Drosophila), ASXL1
13171	hsa-miR-429	212262_at	QKI	quaking homolog, KH domain RNA binding (mouse), QKI
13171	hsa-miR-429	212263_at	QKI	quaking homolog, KH domain RNA binding (mouse), QKI
13171	hsa-miR-429	212265_at	QKI	quaking homolog, KH domain RNA binding (mouse), QKI
18900	hsa-miR-200b	212276_at	LPIN1	lipin 1, LPIN1
9578	hsa-miR-200b	212276_at	LPIN1	lipin 1, LPIN1
19582	hsa-miR-106b	212284_x_at	TPT1	tumor protein, translationally-controlled 1, TPT1
11004	hsa-miR-203	212284_x_at	TPT1	tumor protein, translationally-controlled 1, TPT1
13127	hsa-miR-200a*	212288_at	FNBP1	formin binding protein 1, FNBP1
13147	hsa-miR-96	212288_at	FNBP1	formin binding protein 1, FNBP1
21428	hsa-miR-33b	212288_at	FNBP1	formin binding protein 1, FNBP1
11004	hsa-miR-203	212298_at	NRP1	neuropilin 1, NRP1
13147	hsa-miR-96	212298_at	NRP1	neuropilin 1, NRP1
31026	hsa-miR-101	212310_at	MIA3	melanoma inhibitory activity family, member 3, MIA3
11053	hsa-miR-32	212310_at	MIA3	melanoma inhibitory activity family, member 3, MIA3
31809	hsa-miR-590-5p	212310_at	MIA3	melanoma inhibitory activity family, member 3, MIA3
17503	hsa-miR-590-5p	212310_at	MIA3	melanoma inhibitory activity family, member 3, MIA3
28191	hsa-miR-30e	212310_at	MIA3	melanoma inhibitory activity family, member 3, MIA3
10923	hsa-miR-107	212311_at	SEL1L3	KIAA0746 protein /// serine incorporator 2, KIAA0746 /// SERINC2
21428	hsa-miR-33b	212311_at	SEL1L3	KIAA0746 protein /// serine incorporator 2, KIAA0746 /// SERINC2
10983	hsa-miR-18a	212311_at	SEL1L3	KIAA0746 protein /// serine incorporator 2, KIAA0746 /// SERINC2
28481	hsa-miR-107	212311_at	SEL1L3	KIAA0746 protein /// serine incorporator 2, KIAA0746 /// SERINC2
13141	hsa-miR-18b	212311_at	SEL1L3	KIAA0746 protein /// serine incorporator 2, KIAA0746 /// SERINC2
28481	hsa-miR-107	212314_at	SEL1L3	KIAA0746 protein /// serine incorporator 2, KIAA0746 /// SERINC2
21428	hsa-miR-33b	212314_at	SEL1L3	KIAA0746 protein /// serine incorporator 2, KIAA0746 /// SERINC2
13141	hsa-miR-18b	212314_at	SEL1L3	KIAA0746 protein /// serine incorporator 2, KIAA0746 /// SERINC2
10923	hsa-miR-107	212314_at	SEL1L3	KIAA0746 protein /// serine incorporator 2, KIAA0746 /// SERINC2
10983	hsa-miR-18a	212314_at	SEL1L3	KIAA0746 protein /// serine incorporator 2, KIAA0746 /// SERINC2
13171	hsa-miR-429	212320_at	TUBB	tubulin, beta, TUBB
11277	hsa-miR-7-1*	212333_at	FAM98A	family with sequence similarity 98, member A, FAM98A
13143	hsa-miR-301a	212336_at	EPB41L1	erythrocyte membrane protein band 4.1-like 1, EPB41L1
17886	hsa-miR-301b	212336_at	EPB41L1	erythrocyte membrane protein band 4.1-like 1, EPB41L1
9634	hsa-miR-301a	212336_at	EPB41L1	erythrocyte membrane protein band 4.1-like 1, EPB41L1
31026	hsa-miR-101	212336_at	EPB41L1	erythrocyte membrane protein band 4.1-like 1, EPB41L1
31026	hsa-miR-101	212339_at	EPB41L1	erythrocyte membrane protein band 4.1-like 1, EPB41L1
9634	hsa-miR-301a	212339_at	EPB41L1	erythrocyte membrane protein band 4.1-like 1, EPB41L1
17886	hsa-miR-301b	212339_at	EPB41L1	erythrocyte membrane protein band 4.1-like 1, EPB41L1
13143	hsa-miR-301a	212339_at	EPB41L1	erythrocyte membrane protein band 4.1-like 1, EPB41L1
21436	hsa-miR-454	212363_x_at	ACTG1	actin, gamma 1, ACTG1
13147	hsa-miR-96	212394_at	KIAA0090	KIAA0090, KIAA0090
10946	hsa-miR-141	212397_at	RDX	radixin, RDX
11000	hsa-miR-200a	212397_at	RDX	radixin, RDX
27777	hsa-miR-200a	212397_at	RDX	radixin, RDX
27777	hsa-miR-200a	212398_at	RDX	radixin, RDX
10946	hsa-miR-141	212398_at	RDX	radixin, RDX
11000	hsa-miR-200a	212398_at	RDX	radixin, RDX
11000	hsa-miR-200a	212419_at	ZCCHC24	chromosome 10 open reading frame 56, C10orf56
27777	hsa-miR-200a	212419_at	ZCCHC24	chromosome 10 open reading frame 56, C10orf56
11000	hsa-miR-200a	212423_at	ZCCHC24	chromosome 10 open reading frame 56, C10orf56
27777	hsa-miR-200a	212423_at	ZCCHC24	chromosome 10 open reading frame 56, C10orf56
10965	hsa-miR-15a	212426_s_at	YWHAQ	tyrosine 3-monooxygenase/tryptophan 5-monooxygenase activation protein, theta polypeptide, YWHAQ
9578	hsa-miR-200b	212451_at	SECISBP2L	KIAA0256 gene product, KIAA0256
9634	hsa-miR-301a	212451_at	SECISBP2L	KIAA0256 gene product, KIAA0256
17427	hsa-miR-200c	212451_at	SECISBP2L	KIAA0256 gene product, KIAA0256
13143	hsa-miR-301a	212451_at	SECISBP2L	KIAA0256 gene product, KIAA0256
17886	hsa-miR-301b	212451_at	SECISBP2L	KIAA0256 gene product, KIAA0256
13171	hsa-miR-429	212451_at	SECISBP2L	KIAA0256 gene product, KIAA0256
11004	hsa-miR-203	212451_at	SECISBP2L	KIAA0256 gene product, KIAA0256
19585	hsa-miR-148b	212451_at	SECISBP2L	KIAA0256 gene product, KIAA0256
21436	hsa-miR-454	212451_at	SECISBP2L	KIAA0256 gene product, KIAA0256
18900	hsa-miR-200b	212451_at	SECISBP2L	KIAA0256 gene product, KIAA0256
18900	hsa-miR-200b	212464_s_at	FN1	fibronectin 1, FN1
17427	hsa-miR-200c	212464_s_at	FN1	fibronectin 1, FN1
9578	hsa-miR-200b	212464_s_at	FN1	fibronectin 1, FN1
13171	hsa-miR-429	212464_s_at	FN1	fibronectin 1, FN1
21475	hsa-miR-590-3p	212468_at	SPAG9	sperm associated antigen 9, SPAG9
17503	hsa-miR-590-5p	212468_at	SPAG9	sperm associated antigen 9, SPAG9
31809	hsa-miR-590-5p	212468_at	SPAG9	sperm associated antigen 9, SPAG9
11000	hsa-miR-200a	212468_at	SPAG9	sperm associated antigen 9, SPAG9
3980	hsa-miR-7	212468_at	SPAG9	sperm associated antigen 9, SPAG9
27777	hsa-miR-200a	212468_at	SPAG9	sperm associated antigen 9, SPAG9
13127	hsa-miR-200a*	212468_at	SPAG9	sperm associated antigen 9, SPAG9
29490	hsa-miR-7	212468_at	SPAG9	sperm associated antigen 9, SPAG9
10946	hsa-miR-141	212468_at	SPAG9	sperm associated antigen 9, SPAG9
13171	hsa-miR-429	212468_at	SPAG9	sperm associated antigen 9, SPAG9
28191	hsa-miR-30e	212468_at	SPAG9	sperm associated antigen 9, SPAG9
32853	hsa-miR-7	212468_at	SPAG9	sperm associated antigen 9, SPAG9
3980	hsa-miR-7	212470_at	SPAG9	sperm associated antigen 9, SPAG9
28191	hsa-miR-30e	212470_at	SPAG9	sperm associated antigen 9, SPAG9
17503	hsa-miR-590-5p	212470_at	SPAG9	sperm associated antigen 9, SPAG9
31809	hsa-miR-590-5p	212470_at	SPAG9	sperm associated antigen 9, SPAG9
32853	hsa-miR-7	212470_at	SPAG9	sperm associated antigen 9, SPAG9
11000	hsa-miR-200a	212470_at	SPAG9	sperm associated antigen 9, SPAG9
29490	hsa-miR-7	212470_at	SPAG9	sperm associated antigen 9, SPAG9
21475	hsa-miR-590-3p	212470_at	SPAG9	sperm associated antigen 9, SPAG9
10946	hsa-miR-141	212470_at	SPAG9	sperm associated antigen 9, SPAG9
13127	hsa-miR-200a*	212470_at	SPAG9	sperm associated antigen 9, SPAG9
27777	hsa-miR-200a	212470_at	SPAG9	sperm associated antigen 9, SPAG9
13171	hsa-miR-429	212470_at	SPAG9	sperm associated antigen 9, SPAG9
31026	hsa-miR-101	212482_at	RMND5A	required for meiotic nuclear division 5 homolog A (S. cerevisiae), RMND5A
19585	hsa-miR-148b	212482_at	RMND5A	required for meiotic nuclear division 5 homolog A (S. cerevisiae), RMND5A
28191	hsa-miR-30e	212482_at	RMND5A	required for meiotic nuclear division 5 homolog A (S. cerevisiae), RMND5A
11277	hsa-miR-7-1*	212482_at	RMND5A	required for meiotic nuclear division 5 homolog A (S. cerevisiae), RMND5A
27777	hsa-miR-200a	212517_at	ATRN	attractin, ATRN
11000	hsa-miR-200a	212517_at	ATRN	attractin, ATRN
3980	hsa-miR-7	212541_at	FLAD1	FAD1 flavin adenine dinucleotide synthetase homolog (S. cerevisiae), FLAD1
29490	hsa-miR-7	212541_at	FLAD1	FAD1 flavin adenine dinucleotide synthetase homolog (S. cerevisiae), FLAD1
32853	hsa-miR-7	212541_at	FLAD1	FAD1 flavin adenine dinucleotide synthetase homolog (S. cerevisiae), FLAD1
21436	hsa-miR-454	212541_at	FLAD1	FAD1 flavin adenine dinucleotide synthetase homolog (S. cerevisiae), FLAD1
10983	hsa-miR-18a	212560_at	SORL1	sortilin-related receptor, L(DLR class) A repeats-containing, SORL1
11004	hsa-miR-203	212560_at	SORL1	sortilin-related receptor, L(DLR class) A repeats-containing, SORL1
19582	hsa-miR-106b	212560_at	SORL1	sortilin-related receptor, L(DLR class) A repeats-containing, SORL1
13141	hsa-miR-18b	212560_at	SORL1	sortilin-related receptor, L(DLR class) A repeats-containing, SORL1
32790	hsa-miR-577	212560_at	SORL1	sortilin-related receptor, L(DLR class) A repeats-containing, SORL1
13171	hsa-miR-429	212561_at	DENND5A	RAB6 interacting protein 1, RAB6IP1
13147	hsa-miR-96	212561_at	DENND5A	RAB6 interacting protein 1, RAB6IP1
17427	hsa-miR-200c	212561_at	DENND5A	RAB6 interacting protein 1, RAB6IP1
9578	hsa-miR-200b	212561_at	DENND5A	RAB6 interacting protein 1, RAB6IP1
18900	hsa-miR-200b	212561_at	DENND5A	RAB6 interacting protein 1, RAB6IP1
19582	hsa-miR-106b	212566_at	MAP4	microtubule-associated protein 4, MAP4
10965	hsa-miR-15a	212566_at	MAP4	microtubule-associated protein 4, MAP4
17886	hsa-miR-301b	212566_at	MAP4	microtubule-associated protein 4, MAP4
19585	hsa-miR-148b	212566_at	MAP4	microtubule-associated protein 4, MAP4
19582	hsa-miR-106b	212567_s_at	MAP4	microtubule-associated protein 4, MAP4
10965	hsa-miR-15a	212567_s_at	MAP4	microtubule-associated protein 4, MAP4
17886	hsa-miR-301b	212567_s_at	MAP4	microtubule-associated protein 4, MAP4
19585	hsa-miR-148b	212567_s_at	MAP4	microtubule-associated protein 4, MAP4
10946	hsa-miR-141	212593_s_at	PDCD4	programmed cell death 4 (neoplastic transformation inhibitor), PDCD4
10946	hsa-miR-141	212594_at	PDCD4	programmed cell death 4 (neoplastic transformation inhibitor), PDCD4
19585	hsa-miR-148b	212607_at	AKT3	v-akt murine thymoma viral oncogene homolog 3 (protein kinase B, gamma), AKT3
11004	hsa-miR-203	212607_at	AKT3	v-akt murine thymoma viral oncogene homolog 3 (protein kinase B, gamma), AKT3
19585	hsa-miR-148b	212609_s_at	AKT3	V-akt murine thymoma viral oncogene homolog 3 (protein kinase B, gamma), AKT3
11004	hsa-miR-203	212609_s_at	AKT3	V-akt murine thymoma viral oncogene homolog 3 (protein kinase B, gamma), AKT3
27777	hsa-miR-200a	212615_at	CHD9	chromodomain helicase DNA binding protein 9, CHD9
17427	hsa-miR-200c	212615_at	CHD9	chromodomain helicase DNA binding protein 9, CHD9
10946	hsa-miR-141	212615_at	CHD9	chromodomain helicase DNA binding protein 9, CHD9
19585	hsa-miR-148b	212615_at	CHD9	chromodomain helicase DNA binding protein 9, CHD9
21436	hsa-miR-454	212615_at	CHD9	chromodomain helicase DNA binding protein 9, CHD9
11000	hsa-miR-200a	212615_at	CHD9	chromodomain helicase DNA binding protein 9, CHD9
19585	hsa-miR-148b	212616_at	CHD9	chromodomain helicase DNA binding protein 9, CHD9
17427	hsa-miR-200c	212616_at	CHD9	chromodomain helicase DNA binding protein 9, CHD9
10946	hsa-miR-141	212616_at	CHD9	chromodomain helicase DNA binding protein 9, CHD9
21436	hsa-miR-454	212616_at	CHD9	chromodomain helicase DNA binding protein 9, CHD9
11000	hsa-miR-200a	212616_at	CHD9	chromodomain helicase DNA binding protein 9, CHD9
27777	hsa-miR-200a	212616_at	CHD9	chromodomain helicase DNA binding protein 9, CHD9
28191	hsa-miR-30e	212624_s_at	CHN1	chimerin (chimaerin) 1, CHN1
13171	hsa-miR-429	212636_at	QKI	quaking homolog, KH domain RNA binding (mouse), QKI
11000	hsa-miR-200a	212646_at	RFTN1	raftlin, lipid raft linker 1, RFTN1
18900	hsa-miR-200b	212646_at	RFTN1	raftlin, lipid raft linker 1, RFTN1
9578	hsa-miR-200b	212646_at	RFTN1	raftlin, lipid raft linker 1, RFTN1
10946	hsa-miR-141	212646_at	RFTN1	raftlin, lipid raft linker 1, RFTN1
27777	hsa-miR-200a	212646_at	RFTN1	raftlin, lipid raft linker 1, RFTN1
21475	hsa-miR-590-3p	212656_at	TSFM	Ts translation elongation factor, mitochondrial, TSFM
21436	hsa-miR-454	212663_at	FKBP15	FK506 binding protein 15, 133kDa, FKBP15
13147	hsa-miR-96	212791_at	C1orf216	chromosome 1 open reading frame 216, C1orf216
21475	hsa-miR-590-3p	212818_s_at	ASB1	ankyrin repeat and SOCS box-containing 1, ASB1
3980	hsa-miR-7	212818_s_at	ASB1	ankyrin repeat and SOCS box-containing 1, ASB1
29490	hsa-miR-7	212818_s_at	ASB1	ankyrin repeat and SOCS box-containing 1, ASB1
10965	hsa-miR-15a	212818_s_at	ASB1	ankyrin repeat and SOCS box-containing 1, ASB1
10923	hsa-miR-107	212818_s_at	ASB1	ankyrin repeat and SOCS box-containing 1, ASB1
32853	hsa-miR-7	212818_s_at	ASB1	ankyrin repeat and SOCS box-containing 1, ASB1
28481	hsa-miR-107	212818_s_at	ASB1	ankyrin repeat and SOCS box-containing 1, ASB1
11053	hsa-miR-32	212823_s_at	PLEKHG3	pleckstrin homology domain containing, family G (with RhoGef domain) member 3, PLEKHG3
11004	hsa-miR-203	212823_s_at	PLEKHG3	pleckstrin homology domain containing, family G (with RhoGef domain) member 3, PLEKHG3
11277	hsa-miR-7-1*	212829_at	PIP4K2A	phosphatidylinositol-5-phosphate 4-kinase, type II, alpha, PIP4K2A
10946	hsa-miR-141	212829_at	PIP4K2A	phosphatidylinositol-5-phosphate 4-kinase, type II, alpha, PIP4K2A
11000	hsa-miR-200a	212829_at	PIP4K2A	phosphatidylinositol-5-phosphate 4-kinase, type II, alpha, PIP4K2A
27777	hsa-miR-200a	212829_at	PIP4K2A	phosphatidylinositol-5-phosphate 4-kinase, type II, alpha, PIP4K2A
19582	hsa-miR-106b	212869_x_at	TPT1	tumor protein, translationally-controlled 1, TPT1
11004	hsa-miR-203	212869_x_at	TPT1	tumor protein, translationally-controlled 1, TPT1
21436	hsa-miR-454	212918_at	RECQL	RecQ protein-like (DNA helicase Q1-like), RECQL
31809	hsa-miR-590-5p	212918_at	RECQL	RecQ protein-like (DNA helicase Q1-like), RECQL
17503	hsa-miR-590-5p	212918_at	RECQL	RecQ protein-like (DNA helicase Q1-like), RECQL
13171	hsa-miR-429	212962_at	SYDE1	synapse defective 1, Rho GTPase, homolog 1 (C. elegans), SYDE1
19582	hsa-miR-106b	212978_at	LRRC8B	leucine rich repeat containing 8 family, member B, LRRC8B
19585	hsa-miR-148b	212978_at	LRRC8B	leucine rich repeat containing 8 family, member B, LRRC8B
21436	hsa-miR-454	213010_at	PRKCDBP	protein kinase C, delta binding protein, PRKCDBP
31026	hsa-miR-101	213010_at	PRKCDBP	protein kinase C, delta binding protein, PRKCDBP
10983	hsa-miR-18a	213062_at	NTAN1	N-terminal asparagine amidase, NTAN1
13141	hsa-miR-18b	213062_at	NTAN1	N-terminal asparagine amidase, NTAN1
17503	hsa-miR-590-5p	213066_at	RUSC2	RUN and SH3 domain containing 2, RUSC2
13171	hsa-miR-429	213066_at	RUSC2	RUN and SH3 domain containing 2, RUSC2
17427	hsa-miR-200c	213066_at	RUSC2	RUN and SH3 domain containing 2, RUSC2
28481	hsa-miR-107	213066_at	RUSC2	RUN and SH3 domain containing 2, RUSC2
18900	hsa-miR-200b	213066_at	RUSC2	RUN and SH3 domain containing 2, RUSC2
10923	hsa-miR-107	213066_at	RUSC2	RUN and SH3 domain containing 2, RUSC2
31809	hsa-miR-590-5p	213066_at	RUSC2	RUN and SH3 domain containing 2, RUSC2
9578	hsa-miR-200b	213066_at	RUSC2	RUN and SH3 domain containing 2, RUSC2
11053	hsa-miR-32	213101_s_at	ACTR3	ARP3 actin-related protein 3 homolog (yeast), ACTR3
11053	hsa-miR-32	213102_at	ACTR3	ARP3 actin-related protein 3 homolog (yeast), ACTR3
21436	hsa-miR-454	213111_at	PIKFYVE	phosphatidylinositol-3-phosphate/phosphatidylinositol 5-kinase, type III, PIP5K3
27777	hsa-miR-200a	213111_at	PIKFYVE	phosphatidylinositol-3-phosphate/phosphatidylinositol 5-kinase, type III, PIP5K3
11000	hsa-miR-200a	213111_at	PIKFYVE	phosphatidylinositol-3-phosphate/phosphatidylinositol 5-kinase, type III, PIP5K3
9578	hsa-miR-200b	213262_at	SACS	spastic ataxia of Charlevoix-Saguenay (sacsin), SACS
19585	hsa-miR-148b	213262_at	SACS	spastic ataxia of Charlevoix-Saguenay (sacsin), SACS
19582	hsa-miR-106b	213262_at	SACS	spastic ataxia of Charlevoix-Saguenay (sacsin), SACS
10983	hsa-miR-18a	213262_at	SACS	spastic ataxia of Charlevoix-Saguenay (sacsin), SACS
13141	hsa-miR-18b	213262_at	SACS	spastic ataxia of Charlevoix-Saguenay (sacsin), SACS
18900	hsa-miR-200b	213262_at	SACS	spastic ataxia of Charlevoix-Saguenay (sacsin), SACS
17886	hsa-miR-301b	213272_s_at	TMEM159	transmembrane protein 159, TMEM159
31026	hsa-miR-101	213272_s_at	TMEM159	transmembrane protein 159, TMEM159
9578	hsa-miR-200b	213279_at	DHRS1	dehydrogenase/reductase (SDR family) member 1, DHRS1
29490	hsa-miR-7	213279_at	DHRS1	dehydrogenase/reductase (SDR family) member 1, DHRS1
13141	hsa-miR-18b	213279_at	DHRS1	dehydrogenase/reductase (SDR family) member 1, DHRS1
18900	hsa-miR-200b	213279_at	DHRS1	dehydrogenase/reductase (SDR family) member 1, DHRS1
17427	hsa-miR-200c	213279_at	DHRS1	dehydrogenase/reductase (SDR family) member 1, DHRS1
28191	hsa-miR-30e	213279_at	DHRS1	dehydrogenase/reductase (SDR family) member 1, DHRS1
32853	hsa-miR-7	213279_at	DHRS1	dehydrogenase/reductase (SDR family) member 1, DHRS1
13171	hsa-miR-429	213279_at	DHRS1	dehydrogenase/reductase (SDR family) member 1, DHRS1
3980	hsa-miR-7	213279_at	DHRS1	dehydrogenase/reductase (SDR family) member 1, DHRS1
11277	hsa-miR-7-1*	213285_at	TMEM30B	transmembrane protein 30B, TMEM30B
19585	hsa-miR-148b	213302_at	PFAS	phosphoribosylformylglycinamidine synthase (FGAR amidotransferase), PFAS
13147	hsa-miR-96	213334_x_at	HAUS7	three prime repair exonuclease 2 /// UCHL5 interacting protein, TREX2 /// UCHL5IP
21475	hsa-miR-590-3p	213346_at	C13orf27	chromosome 13 open reading frame 27, C13orf27
10946	hsa-miR-141	213358_at	KIAA0802	KIAA0802, KIAA0802
13143	hsa-miR-301a	213372_at	PAQR3	progestin and adipoQ receptor family member III, PAQR3
9634	hsa-miR-301a	213372_at	PAQR3	progestin and adipoQ receptor family member III, PAQR3
11006	hsa-miR-205	213412_at	TJP3	tight junction protein 3 (zona occludens 3), TJP3
32853	hsa-miR-7	213416_at	ITGA4	integrin, alpha 4 (antigen CD49D, alpha 4 subunit of VLA-4 receptor), ITGA4
3980	hsa-miR-7	213416_at	ITGA4	integrin, alpha 4 (antigen CD49D, alpha 4 subunit of VLA-4 receptor), ITGA4
29490	hsa-miR-7	213416_at	ITGA4	integrin, alpha 4 (antigen CD49D, alpha 4 subunit of VLA-4 receptor), ITGA4
28191	hsa-miR-30e	213505_s_at	SUGP2	splicing factor, arginine/serine-rich 14, SFRS14
10923	hsa-miR-107	213506_at	F2RL1	coagulation factor II (thrombin) receptor-like 1, F2RL1
28481	hsa-miR-107	213506_at	F2RL1	coagulation factor II (thrombin) receptor-like 1, F2RL1
10923	hsa-miR-107	213512_at	C14orf79	chromosome 14 open reading frame 79, C14orf79
28481	hsa-miR-107	213512_at	C14orf79	chromosome 14 open reading frame 79, C14orf79
21428	hsa-miR-33b	213540_at	HSD17B8	hydroxysteroid (17-beta) dehydrogenase 8, HSD17B8
31026	hsa-miR-101	213573_at	KPNB1	Transcribed locus, ---
31026	hsa-miR-101	213574_s_at	KPNB1	Transcribed locus, ---
21475	hsa-miR-590-3p	213590_at	SLC16A5	solute carrier family 16, member 5 (monocarboxylic acid transporter 6) /// similar to MCT, LOC100133772 /// SLC16A5
17886	hsa-miR-301b	213644_at	CCDC46	coiled-coil domain containing 46, CCDC46
31026	hsa-miR-101	213644_at	CCDC46	coiled-coil domain containing 46, CCDC46
21475	hsa-miR-590-3p	213644_at	CCDC46	coiled-coil domain containing 46, CCDC46
13127	hsa-miR-200a*	213644_at	CCDC46	coiled-coil domain containing 46, CCDC46
28191	hsa-miR-30e	213644_at	CCDC46	coiled-coil domain containing 46, CCDC46
13143	hsa-miR-301a	213644_at	CCDC46	coiled-coil domain containing 46, CCDC46
9634	hsa-miR-301a	213644_at	CCDC46	coiled-coil domain containing 46, CCDC46
10965	hsa-miR-15a	213651_at	INPP5J	phosphatidylinositol (4,5) bisphosphate 5-phosphatase, A, PIB5PA
17427	hsa-miR-200c	213667_at	SRCAP	Snf2-related CREBBP activator protein, SRCAP
9578	hsa-miR-200b	213667_at	SRCAP	Snf2-related CREBBP activator protein, SRCAP
27777	hsa-miR-200a	213667_at	SRCAP	Snf2-related CREBBP activator protein, SRCAP
11000	hsa-miR-200a	213667_at	SRCAP	Snf2-related CREBBP activator protein, SRCAP
18900	hsa-miR-200b	213667_at	SRCAP	Snf2-related CREBBP activator protein, SRCAP
10946	hsa-miR-141	213667_at	SRCAP	Snf2-related CREBBP activator protein, SRCAP
17886	hsa-miR-301b	213713_s_at	GLB1L2	galactosidase, beta 1-like 2, GLB1L2
13143	hsa-miR-301a	213713_s_at	GLB1L2	galactosidase, beta 1-like 2, GLB1L2
9634	hsa-miR-301a	213713_s_at	GLB1L2	galactosidase, beta 1-like 2, GLB1L2
3980	hsa-miR-7	213746_s_at	FLNA	filamin A, alpha (actin binding protein 280), FLNA
29490	hsa-miR-7	213746_s_at	FLNA	filamin A, alpha (actin binding protein 280), FLNA
28481	hsa-miR-107	213746_s_at	FLNA	filamin A, alpha (actin binding protein 280), FLNA
32853	hsa-miR-7	213746_s_at	FLNA	filamin A, alpha (actin binding protein 280), FLNA
11006	hsa-miR-205	213746_s_at	FLNA	filamin A, alpha (actin binding protein 280), FLNA
10923	hsa-miR-107	213746_s_at	FLNA	filamin A, alpha (actin binding protein 280), FLNA
13147	hsa-miR-96	213892_s_at	APRT	adenine phosphoribosyltransferase, APRT
10946	hsa-miR-141	213929_at	EXPH5	CDNA clone IMAGE:4733238, ---
27777	hsa-miR-200a	214006_s_at	GGCX	gamma-glutamyl carboxylase, GGCX
11000	hsa-miR-200a	214006_s_at	GGCX	gamma-glutamyl carboxylase, GGCX
9634	hsa-miR-301a	214007_s_at	TWF1	twinfilin, actin-binding protein, homolog 1 (Drosophila), TWF1
21436	hsa-miR-454	214007_s_at	TWF1	twinfilin, actin-binding protein, homolog 1 (Drosophila), TWF1
17886	hsa-miR-301b	214007_s_at	TWF1	twinfilin, actin-binding protein, homolog 1 (Drosophila), TWF1
13143	hsa-miR-301a	214007_s_at	TWF1	twinfilin, actin-binding protein, homolog 1 (Drosophila), TWF1
11004	hsa-miR-203	214085_x_at	GLIPR1	GLI pathogenesis-related 1 (glioma), GLIPR1
19582	hsa-miR-106b	214088_s_at	FUT3	fucosyltransferase 3 (galactoside 3(4)-L-fucosyltransferase, Lewis blood group), FUT3
28191	hsa-miR-30e	214092_x_at	SUGP2	splicing factor, arginine/serine-rich 14, SFRS14
10923	hsa-miR-107	214099_s_at	PDE4DIP	phosphodiesterase 4D interacting protein (myomegalin), PDE4DIP
3980	hsa-miR-7	214099_s_at	PDE4DIP	phosphodiesterase 4D interacting protein (myomegalin), PDE4DIP
17503	hsa-miR-590-5p	214099_s_at	PDE4DIP	phosphodiesterase 4D interacting protein (myomegalin), PDE4DIP
29490	hsa-miR-7	214099_s_at	PDE4DIP	phosphodiesterase 4D interacting protein (myomegalin), PDE4DIP
32853	hsa-miR-7	214099_s_at	PDE4DIP	phosphodiesterase 4D interacting protein (myomegalin), PDE4DIP
10965	hsa-miR-15a	214099_s_at	PDE4DIP	phosphodiesterase 4D interacting protein (myomegalin), PDE4DIP
28481	hsa-miR-107	214099_s_at	PDE4DIP	phosphodiesterase 4D interacting protein (myomegalin), PDE4DIP
31809	hsa-miR-590-5p	214099_s_at	PDE4DIP	phosphodiesterase 4D interacting protein (myomegalin), PDE4DIP
13147	hsa-miR-96	214106_s_at	GMDS	GDP-mannose 4,6-dehydratase, GMDS
21475	hsa-miR-590-3p	214106_s_at	GMDS	GDP-mannose 4,6-dehydratase, GMDS
13147	hsa-miR-96	214153_at	ELOVL5	ELOVL family member 5, elongation of long chain fatty acids (FEN1/Elo2, SUR4/Elo3-like, yeast), ELOVL5
10983	hsa-miR-18a	214157_at	GNAS	GNAS complex locus, GNAS
11006	hsa-miR-205	214157_at	GNAS	GNAS complex locus, GNAS
10923	hsa-miR-107	214199_at	SFTPD	surfactant, pulmonary-associated protein D, SFTPD
28481	hsa-miR-107	214199_at	SFTPD	surfactant, pulmonary-associated protein D, SFTPD
10923	hsa-miR-107	214231_s_at	KIAA0564	KIAA0564, KIAA0564
28481	hsa-miR-107	214231_s_at	KIAA0564	KIAA0564, KIAA0564
10965	hsa-miR-15a	214231_s_at	KIAA0564	KIAA0564, KIAA0564
31809	hsa-miR-590-5p	214231_s_at	KIAA0564	KIAA0564, KIAA0564
17503	hsa-miR-590-5p	214231_s_at	KIAA0564	KIAA0564, KIAA0564
11277	hsa-miR-7-1*	214247_s_at	DKK3	dickkopf homolog 3 (Xenopus laevis), DKK3
17427	hsa-miR-200c	214247_s_at	DKK3	dickkopf homolog 3 (Xenopus laevis), DKK3
11053	hsa-miR-32	214247_s_at	DKK3	dickkopf homolog 3 (Xenopus laevis), DKK3
11053	hsa-miR-32	214274_s_at	ACAA1	acetyl-Coenzyme A acyltransferase 1 (peroxisomal 3-oxoacyl-Coenzyme A thiolase), ACAA1
21428	hsa-miR-33b	214274_s_at	ACAA1	acetyl-Coenzyme A acyltransferase 1 (peroxisomal 3-oxoacyl-Coenzyme A thiolase), ACAA1
10965	hsa-miR-15a	214274_s_at	ACAA1	acetyl-Coenzyme A acyltransferase 1 (peroxisomal 3-oxoacyl-Coenzyme A thiolase), ACAA1
19582	hsa-miR-106b	214327_x_at	TPT1	tumor protein, translationally-controlled 1, TPT1
11004	hsa-miR-203	214327_x_at	TPT1	tumor protein, translationally-controlled 1, TPT1
32790	hsa-miR-577	214347_s_at	DDC	dopa decarboxylase (aromatic L-amino acid decarboxylase), DDC
10923	hsa-miR-107	214433_s_at	SELENBP1	selenium binding protein 1, SELENBP1
10965	hsa-miR-15a	214433_s_at	SELENBP1	selenium binding protein 1, SELENBP1
17503	hsa-miR-590-5p	214433_s_at	SELENBP1	selenium binding protein 1, SELENBP1
28481	hsa-miR-107	214433_s_at	SELENBP1	selenium binding protein 1, SELENBP1
31809	hsa-miR-590-5p	214433_s_at	SELENBP1	selenium binding protein 1, SELENBP1
11004	hsa-miR-203	214440_at	NAT1	N-acetyltransferase 1 (arylamine N-acetyltransferase), NAT1
11004	hsa-miR-203	214519_s_at	RLN2	relaxin 2, RLN2
11006	hsa-miR-205	214519_s_at	RLN2	relaxin 2, RLN2
13171	hsa-miR-429	214543_x_at	QKI	quaking homolog, KH domain RNA binding (mouse), QKI
32853	hsa-miR-7	214549_x_at	SPRR1A	small proline-rich protein 1A, SPRR1A
29490	hsa-miR-7	214549_x_at	SPRR1A	small proline-rich protein 1A, SPRR1A
3980	hsa-miR-7	214549_x_at	SPRR1A	small proline-rich protein 1A, SPRR1A
9578	hsa-miR-200b	214599_at	IVL	involucrin, IVL
18900	hsa-miR-200b	214599_at	IVL	involucrin, IVL
13147	hsa-miR-96	214599_at	IVL	involucrin, IVL
13171	hsa-miR-429	214599_at	IVL	involucrin, IVL
17427	hsa-miR-200c	214599_at	IVL	involucrin, IVL
31026	hsa-miR-101	214625_s_at	MINK1	misshapen-like kinase 1 (zebrafish), MINK1
11006	hsa-miR-205	214625_s_at	MINK1	misshapen-like kinase 1 (zebrafish), MINK1
19585	hsa-miR-148b	214629_x_at	RTN4	reticulon 4, RTN4
27777	hsa-miR-200a	214629_x_at	RTN4	reticulon 4, RTN4
11000	hsa-miR-200a	214629_x_at	RTN4	reticulon 4, RTN4
31026	hsa-miR-101	214629_x_at	RTN4	reticulon 4, RTN4
10946	hsa-miR-141	214629_x_at	RTN4	reticulon 4, RTN4
10983	hsa-miR-18a	214688_at	TLE4	transducin-like enhancer of split 4 (E(sp1) homolog, Drosophila), TLE4
19582	hsa-miR-106b	214688_at	TLE4	transducin-like enhancer of split 4 (E(sp1) homolog, Drosophila), TLE4
10965	hsa-miR-15a	214688_at	TLE4	transducin-like enhancer of split 4 (E(sp1) homolog, Drosophila), TLE4
13147	hsa-miR-96	214688_at	TLE4	transducin-like enhancer of split 4 (E(sp1) homolog, Drosophila), TLE4
13141	hsa-miR-18b	214688_at	TLE4	transducin-like enhancer of split 4 (E(sp1) homolog, Drosophila), TLE4
19585	hsa-miR-148b	214688_at	TLE4	transducin-like enhancer of split 4 (E(sp1) homolog, Drosophila), TLE4
27777	hsa-miR-200a	214724_at	DIXDC1	DIX domain containing 1, DIXDC1
18900	hsa-miR-200b	214724_at	DIXDC1	DIX domain containing 1, DIXDC1
11000	hsa-miR-200a	214724_at	DIXDC1	DIX domain containing 1, DIXDC1
13171	hsa-miR-429	214724_at	DIXDC1	DIX domain containing 1, DIXDC1
9578	hsa-miR-200b	214724_at	DIXDC1	DIX domain containing 1, DIXDC1
10946	hsa-miR-141	214734_at	EXPH5	exophilin 5, EXPH5
3980	hsa-miR-7	214752_x_at	FLNA	filamin A, alpha (actin binding protein 280), FLNA
11006	hsa-miR-205	214752_x_at	FLNA	filamin A, alpha (actin binding protein 280), FLNA
10923	hsa-miR-107	214752_x_at	FLNA	filamin A, alpha (actin binding protein 280), FLNA
28481	hsa-miR-107	214752_x_at	FLNA	filamin A, alpha (actin binding protein 280), FLNA
29490	hsa-miR-7	214752_x_at	FLNA	filamin A, alpha (actin binding protein 280), FLNA
32853	hsa-miR-7	214752_x_at	FLNA	filamin A, alpha (actin binding protein 280), FLNA
10983	hsa-miR-18a	214798_at	ATP2C2	ATPase, Ca++ transporting, type 2C, member 2, ATP2C2
13141	hsa-miR-18b	214798_at	ATP2C2	ATPase, Ca++ transporting, type 2C, member 2, ATP2C2
13171	hsa-miR-429	214805_at	EIF4A1	Eukaryotic translation initiation factor 4A, isoform 1, EIF4A1
9578	hsa-miR-200b	214805_at	EIF4A1	Eukaryotic translation initiation factor 4A, isoform 1, EIF4A1
18900	hsa-miR-200b	214805_at	EIF4A1	Eukaryotic translation initiation factor 4A, isoform 1, EIF4A1
17427	hsa-miR-200c	214805_at	EIF4A1	Eukaryotic translation initiation factor 4A, isoform 1, EIF4A1
9634	hsa-miR-301a	214806_at	BICD1	bicaudal D homolog 1 (Drosophila), BICD1
13143	hsa-miR-301a	214806_at	BICD1	bicaudal D homolog 1 (Drosophila), BICD1
17503	hsa-miR-590-5p	214806_at	BICD1	bicaudal D homolog 1 (Drosophila), BICD1
31809	hsa-miR-590-5p	214806_at	BICD1	bicaudal D homolog 1 (Drosophila), BICD1
28481	hsa-miR-107	214829_at	AASS	aminoadipate-semialdehyde synthase, AASS
19585	hsa-miR-148b	214829_at	AASS	aminoadipate-semialdehyde synthase, AASS
21428	hsa-miR-33b	214829_at	AASS	aminoadipate-semialdehyde synthase, AASS
10965	hsa-miR-15a	214829_at	AASS	aminoadipate-semialdehyde synthase, AASS
31026	hsa-miR-101	214829_at	AASS	aminoadipate-semialdehyde synthase, AASS
10923	hsa-miR-107	214829_at	AASS	aminoadipate-semialdehyde synthase, AASS
19582	hsa-miR-106b	214991_s_at	PIGO	phosphatidylinositol glycan anchor biosynthesis, class O, PIGO
19582	hsa-miR-106b	214992_s_at	DNASE2	deoxyribonuclease II, lysosomal, DNASE2
31026	hsa-miR-101	215015_at	CCDC64	coiled-coil domain containing 64, CCDC64
13147	hsa-miR-96	215082_at	ELOVL5	ELOVL family member 5, elongation of long chain fatty acids (FEN1/Elo2, SUR4/Elo3-like, yeast), ELOVL5
29490	hsa-miR-7	215097_at	CAPZB	capping protein (actin filament) muscle Z-line, beta, CAPZB
3980	hsa-miR-7	215097_at	CAPZB	capping protein (actin filament) muscle Z-line, beta, CAPZB
32853	hsa-miR-7	215097_at	CAPZB	capping protein (actin filament) muscle Z-line, beta, CAPZB
11000	hsa-miR-200a	215127_s_at	RBMS1	RNA binding motif, single stranded interacting protein 1, RBMS1
27777	hsa-miR-200a	215127_s_at	RBMS1	RNA binding motif, single stranded interacting protein 1, RBMS1
13127	hsa-miR-200a*	215165_x_at	UMPS	uridine monophosphate synthetase, UMPS
29490	hsa-miR-7	215165_x_at	UMPS	uridine monophosphate synthetase, UMPS
11277	hsa-miR-7-1*	215165_x_at	UMPS	uridine monophosphate synthetase, UMPS
3980	hsa-miR-7	215165_x_at	UMPS	uridine monophosphate synthetase, UMPS
32853	hsa-miR-7	215165_x_at	UMPS	uridine monophosphate synthetase, UMPS
21436	hsa-miR-454	215209_at	SEC24D	SEC24 related gene family, member D (S. cerevisiae), SEC24D
17886	hsa-miR-301b	215209_at	SEC24D	SEC24 related gene family, member D (S. cerevisiae), SEC24D
9634	hsa-miR-301a	215209_at	SEC24D	SEC24 related gene family, member D (S. cerevisiae), SEC24D
13143	hsa-miR-301a	215209_at	SEC24D	SEC24 related gene family, member D (S. cerevisiae), SEC24D
31809	hsa-miR-590-5p	215233_at	JMJD6	jumonji domain containing 6, JMJD6
17503	hsa-miR-590-5p	215233_at	JMJD6	jumonji domain containing 6, JMJD6
29490	hsa-miR-7	215243_s_at	GJB3	gap junction protein, beta 3, 31kDa, GJB3
3980	hsa-miR-7	215243_s_at	GJB3	gap junction protein, beta 3, 31kDa, GJB3
19585	hsa-miR-148b	215243_s_at	GJB3	gap junction protein, beta 3, 31kDa, GJB3
32853	hsa-miR-7	215243_s_at	GJB3	gap junction protein, beta 3, 31kDa, GJB3
17427	hsa-miR-200c	215342_s_at	RABGAP1L	RAB GTPase activating protein 1-like, RABGAP1L
28191	hsa-miR-30e	215342_s_at	RABGAP1L	RAB GTPase activating protein 1-like, RABGAP1L
21475	hsa-miR-590-3p	215342_s_at	RABGAP1L	RAB GTPase activating protein 1-like, RABGAP1L
31026	hsa-miR-101	215342_s_at	RABGAP1L	RAB GTPase activating protein 1-like, RABGAP1L
18900	hsa-miR-200b	215342_s_at	RABGAP1L	RAB GTPase activating protein 1-like, RABGAP1L
9578	hsa-miR-200b	215342_s_at	RABGAP1L	RAB GTPase activating protein 1-like, RABGAP1L
10923	hsa-miR-107	215350_at	SYNE1	spectrin repeat containing, nuclear envelope 1, SYNE1
28481	hsa-miR-107	215350_at	SYNE1	spectrin repeat containing, nuclear envelope 1, SYNE1
17503	hsa-miR-590-5p	215380_s_at	GGCT	chromosome 7 open reading frame 24, C7orf24
13147	hsa-miR-96	215380_s_at	GGCT	chromosome 7 open reading frame 24, C7orf24
31809	hsa-miR-590-5p	215380_s_at	GGCT	chromosome 7 open reading frame 24, C7orf24
13141	hsa-miR-18b	215425_at	BTG3	BTG family, member 3, BTG3
10983	hsa-miR-18a	215425_at	BTG3	BTG family, member 3, BTG3
11277	hsa-miR-7-1*	215425_at	BTG3	BTG family, member 3, BTG3
28191	hsa-miR-30e	215444_s_at	TRIM31	tripartite motif-containing 31, TRIM31
13147	hsa-miR-96	215649_s_at	MVK	mevalonate kinase, MVK
28481	hsa-miR-107	215706_x_at	ZYX	zyxin, ZYX
10965	hsa-miR-15a	215706_x_at	ZYX	zyxin, ZYX
10923	hsa-miR-107	215706_x_at	ZYX	zyxin, ZYX
11053	hsa-miR-32	215726_s_at	CYB5A	cytochrome b5 type A (microsomal), CYB5A
31809	hsa-miR-590-5p	215729_s_at	VGLL1	vestigial like 1 (Drosophila), VGLL1
17503	hsa-miR-590-5p	215729_s_at	VGLL1	vestigial like 1 (Drosophila), VGLL1
10923	hsa-miR-107	215731_s_at	MPHOSPH9	M-phase phosphoprotein 9, MPHOSPH9
9634	hsa-miR-301a	215731_s_at	MPHOSPH9	M-phase phosphoprotein 9, MPHOSPH9
17886	hsa-miR-301b	215731_s_at	MPHOSPH9	M-phase phosphoprotein 9, MPHOSPH9
31026	hsa-miR-101	215731_s_at	MPHOSPH9	M-phase phosphoprotein 9, MPHOSPH9
28481	hsa-miR-107	215731_s_at	MPHOSPH9	M-phase phosphoprotein 9, MPHOSPH9
21436	hsa-miR-454	215731_s_at	MPHOSPH9	M-phase phosphoprotein 9, MPHOSPH9
11000	hsa-miR-200a	215731_s_at	MPHOSPH9	M-phase phosphoprotein 9, MPHOSPH9
18900	hsa-miR-200b	215731_s_at	MPHOSPH9	M-phase phosphoprotein 9, MPHOSPH9
13143	hsa-miR-301a	215731_s_at	MPHOSPH9	M-phase phosphoprotein 9, MPHOSPH9
10946	hsa-miR-141	215731_s_at	MPHOSPH9	M-phase phosphoprotein 9, MPHOSPH9
28191	hsa-miR-30e	215731_s_at	MPHOSPH9	M-phase phosphoprotein 9, MPHOSPH9
9578	hsa-miR-200b	215731_s_at	MPHOSPH9	M-phase phosphoprotein 9, MPHOSPH9
27777	hsa-miR-200a	215731_s_at	MPHOSPH9	M-phase phosphoprotein 9, MPHOSPH9
11277	hsa-miR-7-1*	215743_at	NMT2	N-myristoyltransferase 2, NMT2
19582	hsa-miR-106b	215743_at	NMT2	N-myristoyltransferase 2, NMT2
17427	hsa-miR-200c	215743_at	NMT2	N-myristoyltransferase 2, NMT2
10965	hsa-miR-15a	215807_s_at	PLXNB1	plexin B1, PLXNB1
19582	hsa-miR-106b	216010_x_at	FUT3	fucosyltransferase 3 (galactoside 3(4)-L-fucosyltransferase, Lewis blood group), FUT3
13147	hsa-miR-96	216033_s_at	FYN	FYN oncogene related to SRC, FGR, YES, FYN
19585	hsa-miR-148b	216033_s_at	FYN	FYN oncogene related to SRC, FGR, YES, FYN
13171	hsa-miR-429	216232_s_at	GCN1L1	GCN1 general control of amino-acid synthesis 1-like 1 (yeast), GCN1L1
13171	hsa-miR-429	216272_x_at	SYDE1	synapse defective 1, Rho GTPase, homolog 1 (C. elegans), SYDE1
31026	hsa-miR-101	216381_x_at	AKR7A3	aldo-keto reductase family 7, member A3 (aflatoxin aldehyde reductase), AKR7A3
10965	hsa-miR-15a	216434_at	TTC38	Hypothetical protein FLJ20699, FLJ20699
18900	hsa-miR-200b	216442_x_at	FN1	fibronectin 1, FN1
17427	hsa-miR-200c	216442_x_at	FN1	fibronectin 1, FN1
9578	hsa-miR-200b	216442_x_at	FN1	fibronectin 1, FN1
13171	hsa-miR-429	216442_x_at	FN1	fibronectin 1, FN1
10983	hsa-miR-18a	216483_s_at	C19orf10	chromosome 19 open reading frame 10, C19orf10
13141	hsa-miR-18b	216483_s_at	C19orf10	chromosome 19 open reading frame 10, C19orf10
32853	hsa-miR-7	216483_s_at	C19orf10	chromosome 19 open reading frame 10, C19orf10
29490	hsa-miR-7	216483_s_at	C19orf10	chromosome 19 open reading frame 10, C19orf10
3980	hsa-miR-7	216483_s_at	C19orf10	chromosome 19 open reading frame 10, C19orf10
11004	hsa-miR-203	216520_s_at	TPT1	tumor protein, translationally-controlled 1, TPT1
19582	hsa-miR-106b	216520_s_at	TPT1	tumor protein, translationally-controlled 1, TPT1
28191	hsa-miR-30e	216607_s_at	CYP51A1	cytochrome P450, family 51, subfamily A, polypeptide 1, CYP51A1
11053	hsa-miR-32	216620_s_at	ARHGEF10	Rho guanine nucleotide exchange factor (GEF) 10, ARHGEF10
31026	hsa-miR-101	216699_s_at	KLK1	kallikrein 1, KLK1
13141	hsa-miR-18b	216997_x_at	TLE4	transducin-like enhancer of split 4 (E(sp1) homolog, Drosophila), TLE4
10983	hsa-miR-18a	216997_x_at	TLE4	transducin-like enhancer of split 4 (E(sp1) homolog, Drosophila), TLE4
19582	hsa-miR-106b	216997_x_at	TLE4	transducin-like enhancer of split 4 (E(sp1) homolog, Drosophila), TLE4
10965	hsa-miR-15a	216997_x_at	TLE4	transducin-like enhancer of split 4 (E(sp1) homolog, Drosophila), TLE4
19585	hsa-miR-148b	216997_x_at	TLE4	transducin-like enhancer of split 4 (E(sp1) homolog, Drosophila), TLE4
13147	hsa-miR-96	216997_x_at	TLE4	transducin-like enhancer of split 4 (E(sp1) homolog, Drosophila), TLE4
3980	hsa-miR-7	217188_s_at	C14orf1	chromosome 14 open reading frame 1, C14orf1
32853	hsa-miR-7	217188_s_at	C14orf1	chromosome 14 open reading frame 1, C14orf1
29490	hsa-miR-7	217188_s_at	C14orf1	chromosome 14 open reading frame 1, C14orf1
10965	hsa-miR-15a	217188_s_at	C14orf1	chromosome 14 open reading frame 1, C14orf1
13127	hsa-miR-200a*	217189_s_at	SMG7	Smg-7 homolog, nonsense mediated mRNA decay factor (C. elegans), SMG7
11006	hsa-miR-205	217189_s_at	SMG7	Smg-7 homolog, nonsense mediated mRNA decay factor (C. elegans), SMG7
17886	hsa-miR-301b	217234_s_at	EZR	ezrin, EZR
9634	hsa-miR-301a	217234_s_at	EZR	ezrin, EZR
13147	hsa-miR-96	217234_s_at	EZR	ezrin, EZR
13143	hsa-miR-301a	217234_s_at	EZR	ezrin, EZR
10965	hsa-miR-15a	217270_s_at	DYRK1B	dual-specificity tyrosine-(Y)-phosphorylation regulated kinase 1B, DYRK1B
19585	hsa-miR-148b	217270_s_at	DYRK1B	dual-specificity tyrosine-(Y)-phosphorylation regulated kinase 1B, DYRK1B
11004	hsa-miR-203	217289_s_at	SLC37A4	solute carrier family 37 (glucose-6-phosphate transporter), member 4, SLC37A4
19585	hsa-miR-148b	217540_at	FAM55C	Transcribed locus, ---
28481	hsa-miR-107	217650_x_at	ST3GAL2	ST3 beta-galactoside alpha-2,3-sialyltransferase 2, ST3GAL2
10923	hsa-miR-107	217650_x_at	ST3GAL2	ST3 beta-galactoside alpha-2,3-sialyltransferase 2, ST3GAL2
3980	hsa-miR-7	217744_s_at	PERP	PERP, TP53 apoptosis effector, PERP
29490	hsa-miR-7	217744_s_at	PERP	PERP, TP53 apoptosis effector, PERP
32853	hsa-miR-7	217744_s_at	PERP	PERP, TP53 apoptosis effector, PERP
10946	hsa-miR-141	217744_s_at	PERP	PERP, TP53 apoptosis effector, PERP
18900	hsa-miR-200b	217744_s_at	PERP	PERP, TP53 apoptosis effector, PERP
9578	hsa-miR-200b	217744_s_at	PERP	PERP, TP53 apoptosis effector, PERP
11000	hsa-miR-200a	217744_s_at	PERP	PERP, TP53 apoptosis effector, PERP
17427	hsa-miR-200c	217744_s_at	PERP	PERP, TP53 apoptosis effector, PERP
27777	hsa-miR-200a	217744_s_at	PERP	PERP, TP53 apoptosis effector, PERP
17503	hsa-miR-590-5p	217745_s_at	NAA50	N-acetyltransferase 13, NAT13
31809	hsa-miR-590-5p	217745_s_at	NAA50	N-acetyltransferase 13, NAT13
11004	hsa-miR-203	217745_s_at	NAA50	N-acetyltransferase 13, NAT13
11053	hsa-miR-32	217766_s_at	TMEM50A	transmembrane protein 50A, TMEM50A
28191	hsa-miR-30e	217788_s_at	GALNT2	UDP-N-acetyl-alpha-D-galactosamine:polypeptide N-acetylgalactosaminyltransferase 2 (GalNAc-T2), GALNT2
17427	hsa-miR-200c	217795_s_at	TMEM43	transmembrane protein 43, TMEM43
21475	hsa-miR-590-3p	217848_s_at	PPA1	pyrophosphatase (inorganic) 1, PPA1
17427	hsa-miR-200c	217859_s_at	SLC39A9	solute carrier family 39 (zinc transporter), member 9, SLC39A9
27777	hsa-miR-200a	217859_s_at	SLC39A9	solute carrier family 39 (zinc transporter), member 9, SLC39A9
11000	hsa-miR-200a	217859_s_at	SLC39A9	solute carrier family 39 (zinc transporter), member 9, SLC39A9
10946	hsa-miR-141	217859_s_at	SLC39A9	solute carrier family 39 (zinc transporter), member 9, SLC39A9
21428	hsa-miR-33b	217901_at	DSG2	Desmoglein 2, DSG2
21475	hsa-miR-590-3p	217901_at	DSG2	Desmoglein 2, DSG2
21475	hsa-miR-590-3p	217906_at	KLHDC2	kelch domain containing 2, KLHDC2
13141	hsa-miR-18b	217906_at	KLHDC2	kelch domain containing 2, KLHDC2
17503	hsa-miR-590-5p	217939_s_at	AFTPH	aftiphilin, AFTPH
31809	hsa-miR-590-5p	217939_s_at	AFTPH	aftiphilin, AFTPH
21475	hsa-miR-590-3p	217942_at	MRPS35	mitochondrial ribosomal protein S35, MRPS35
10983	hsa-miR-18a	217943_s_at	MAP7D1	MAP7 domain containing 1, MAP7D1
13141	hsa-miR-18b	217943_s_at	MAP7D1	MAP7 domain containing 1, MAP7D1
11000	hsa-miR-200a	217943_s_at	MAP7D1	MAP7 domain containing 1, MAP7D1
27777	hsa-miR-200a	217943_s_at	MAP7D1	MAP7 domain containing 1, MAP7D1
10946	hsa-miR-141	217943_s_at	MAP7D1	MAP7 domain containing 1, MAP7D1
17427	hsa-miR-200c	217949_s_at	VKORC1	vitamin K epoxide reductase complex, subunit 1, VKORC1
9578	hsa-miR-200b	217949_s_at	VKORC1	vitamin K epoxide reductase complex, subunit 1, VKORC1
18900	hsa-miR-200b	217949_s_at	VKORC1	vitamin K epoxide reductase complex, subunit 1, VKORC1
19585	hsa-miR-148b	217956_s_at	ENOPH1	enolase-phosphatase 1, ENOPH1
13171	hsa-miR-429	217956_s_at	ENOPH1	enolase-phosphatase 1, ENOPH1
19585	hsa-miR-148b	217970_s_at	CNOT6	CCR4-NOT transcription complex, subunit 6, CNOT6
10946	hsa-miR-141	217971_at	MAPKSP1	mitogen-activated protein kinase kinase 1 interacting protein 1, MAP2K1IP1
10965	hsa-miR-15a	217971_at	MAPKSP1	mitogen-activated protein kinase kinase 1 interacting protein 1, MAP2K1IP1
17427	hsa-miR-200c	217971_at	MAPKSP1	mitogen-activated protein kinase kinase 1 interacting protein 1, MAP2K1IP1
11000	hsa-miR-200a	217971_at	MAPKSP1	mitogen-activated protein kinase kinase 1 interacting protein 1, MAP2K1IP1
27777	hsa-miR-200a	217971_at	MAPKSP1	mitogen-activated protein kinase kinase 1 interacting protein 1, MAP2K1IP1
10965	hsa-miR-15a	217975_at	WBP5	WW domain binding protein 5, WBP5
32790	hsa-miR-577	217975_at	WBP5	WW domain binding protein 5, WBP5
21475	hsa-miR-590-3p	217975_at	WBP5	WW domain binding protein 5, WBP5
13127	hsa-miR-200a*	217975_at	WBP5	WW domain binding protein 5, WBP5
31026	hsa-miR-101	217979_at	TSPAN13	tetraspanin 13, TSPAN13
17427	hsa-miR-200c	217979_at	TSPAN13	tetraspanin 13, TSPAN13
18900	hsa-miR-200b	217979_at	TSPAN13	tetraspanin 13, TSPAN13
9578	hsa-miR-200b	217979_at	TSPAN13	tetraspanin 13, TSPAN13
10965	hsa-miR-15a	218025_s_at	PECI	peroxisomal D3,D2-enoyl-CoA isomerase, PECI
11004	hsa-miR-203	218025_s_at	PECI	peroxisomal D3,D2-enoyl-CoA isomerase, PECI
21436	hsa-miR-454	218025_s_at	PECI	peroxisomal D3,D2-enoyl-CoA isomerase, PECI
31026	hsa-miR-101	218025_s_at	PECI	peroxisomal D3,D2-enoyl-CoA isomerase, PECI
31809	hsa-miR-590-5p	218025_s_at	PECI	peroxisomal D3,D2-enoyl-CoA isomerase, PECI
17503	hsa-miR-590-5p	218025_s_at	PECI	peroxisomal D3,D2-enoyl-CoA isomerase, PECI
10946	hsa-miR-141	218132_s_at	TSEN34	tRNA splicing endonuclease 34 homolog (S. cerevisiae), TSEN34
17427	hsa-miR-200c	218170_at	ISOC1	isochorismatase domain containing 1, ISOC1
32790	hsa-miR-577	218186_at	RAB25	RAB25, member RAS oncogene family, RAB25
13147	hsa-miR-96	218191_s_at	LMBRD1	LMBR1 domain containing 1, LMBRD1
10946	hsa-miR-141	218191_s_at	LMBRD1	LMBR1 domain containing 1, LMBRD1
27777	hsa-miR-200a	218191_s_at	LMBRD1	LMBR1 domain containing 1, LMBRD1
11000	hsa-miR-200a	218191_s_at	LMBRD1	LMBR1 domain containing 1, LMBRD1
19585	hsa-miR-148b	218191_s_at	LMBRD1	LMBR1 domain containing 1, LMBRD1
31026	hsa-miR-101	218191_s_at	LMBRD1	LMBR1 domain containing 1, LMBRD1
11006	hsa-miR-205	218191_s_at	LMBRD1	LMBR1 domain containing 1, LMBRD1
21428	hsa-miR-33b	218241_at	GOLGA5	golgi autoantigen, golgin subfamily a, 5, GOLGA5
13127	hsa-miR-200a*	218262_at	RMND5B	required for meiotic nuclear division 5 homolog B (S. cerevisiae), RMND5B
19582	hsa-miR-106b	218275_at	SLC25A10	solute carrier family 25 (mitochondrial carrier; dicarboxylate transporter), member 10, SLC25A10
13147	hsa-miR-96	218341_at	PPCS	phosphopantothenoylcysteine synthetase, PPCS
11053	hsa-miR-32	218341_at	PPCS	phosphopantothenoylcysteine synthetase, PPCS
21475	hsa-miR-590-3p	218342_s_at	ERMP1	endoplasmic reticulum metallopeptidase 1, ERMP1
31809	hsa-miR-590-5p	218342_s_at	ERMP1	endoplasmic reticulum metallopeptidase 1, ERMP1
31026	hsa-miR-101	218342_s_at	ERMP1	endoplasmic reticulum metallopeptidase 1, ERMP1
17503	hsa-miR-590-5p	218342_s_at	ERMP1	endoplasmic reticulum metallopeptidase 1, ERMP1
28191	hsa-miR-30e	218363_at	EXD2	exonuclease 3'-5' domain-like 2, EXDL2
28191	hsa-miR-30e	218376_s_at	MICAL1	microtubule associated monoxygenase, calponin and LIM domain containing 1, MICAL1
11006	hsa-miR-205	218389_s_at	APH1A	anterior pharynx defective 1 homolog A (C. elegans), APH1A
21436	hsa-miR-454	218394_at	ROGDI	rogdi homolog (Drosophila), ROGDI
9634	hsa-miR-301a	218394_at	ROGDI	rogdi homolog (Drosophila), ROGDI
13143	hsa-miR-301a	218394_at	ROGDI	rogdi homolog (Drosophila), ROGDI
17886	hsa-miR-301b	218394_at	ROGDI	rogdi homolog (Drosophila), ROGDI
13147	hsa-miR-96	218394_at	ROGDI	rogdi homolog (Drosophila), ROGDI
27777	hsa-miR-200a	218395_at	ACTR6	ARP6 actin-related protein 6 homolog (yeast), ACTR6
13171	hsa-miR-429	218395_at	ACTR6	ARP6 actin-related protein 6 homolog (yeast), ACTR6
11000	hsa-miR-200a	218395_at	ACTR6	ARP6 actin-related protein 6 homolog (yeast), ACTR6
10946	hsa-miR-141	218395_at	ACTR6	ARP6 actin-related protein 6 homolog (yeast), ACTR6
10965	hsa-miR-15a	218455_at	NFS1	NFS1 nitrogen fixation 1 homolog (S. cerevisiae), NFS1
19582	hsa-miR-106b	218466_at	TBC1D17	TBC1 domain family, member 17, TBC1D17
31809	hsa-miR-590-5p	218466_at	TBC1D17	TBC1 domain family, member 17, TBC1D17
17503	hsa-miR-590-5p	218466_at	TBC1D17	TBC1 domain family, member 17, TBC1D17
13141	hsa-miR-18b	218466_at	TBC1D17	TBC1 domain family, member 17, TBC1D17
10983	hsa-miR-18a	218466_at	TBC1D17	TBC1 domain family, member 17, TBC1D17
27777	hsa-miR-200a	218523_at	LHPP	phospholysine phosphohistidine inorganic pyrophosphate phosphatase, LHPP
10965	hsa-miR-15a	218523_at	LHPP	phospholysine phosphohistidine inorganic pyrophosphate phosphatase, LHPP
11000	hsa-miR-200a	218523_at	LHPP	phospholysine phosphohistidine inorganic pyrophosphate phosphatase, LHPP
11000	hsa-miR-200a	218539_at	FBXO34	F-box protein 34, FBXO34
27777	hsa-miR-200a	218539_at	FBXO34	F-box protein 34, FBXO34
28191	hsa-miR-30e	218539_at	FBXO34	F-box protein 34, FBXO34
19585	hsa-miR-148b	218555_at	ANAPC2	anaphase promoting complex subunit 2, ANAPC2
19585	hsa-miR-148b	218567_x_at	DPP3	Bardet-Biedl syndrome 1 /// dipeptidyl-peptidase 3, BBS1 /// DPP3
19582	hsa-miR-106b	218567_x_at	DPP3	Bardet-Biedl syndrome 1 /// dipeptidyl-peptidase 3, BBS1 /// DPP3
11004	hsa-miR-203	218568_at	AGK	acylglycerol kinase, AGK
10983	hsa-miR-18a	218622_at	NUP37	nucleoporin 37kDa, NUP37
13141	hsa-miR-18b	218622_at	NUP37	nucleoporin 37kDa, NUP37
13147	hsa-miR-96	218644_at	PLEK2	pleckstrin 2, PLEK2
28481	hsa-miR-107	218644_at	PLEK2	pleckstrin 2, PLEK2
13143	hsa-miR-301a	218644_at	PLEK2	pleckstrin 2, PLEK2
17886	hsa-miR-301b	218644_at	PLEK2	pleckstrin 2, PLEK2
9634	hsa-miR-301a	218644_at	PLEK2	pleckstrin 2, PLEK2
10923	hsa-miR-107	218644_at	PLEK2	pleckstrin 2, PLEK2
21436	hsa-miR-454	218644_at	PLEK2	pleckstrin 2, PLEK2
13171	hsa-miR-429	218656_s_at	LHFP	lipoma HMGIC fusion partner, LHFP
31026	hsa-miR-101	218656_s_at	LHFP	lipoma HMGIC fusion partner, LHFP
18900	hsa-miR-200b	218656_s_at	LHFP	lipoma HMGIC fusion partner, LHFP
9578	hsa-miR-200b	218656_s_at	LHFP	lipoma HMGIC fusion partner, LHFP
27777	hsa-miR-200a	218656_s_at	LHFP	lipoma HMGIC fusion partner, LHFP
11000	hsa-miR-200a	218656_s_at	LHFP	lipoma HMGIC fusion partner, LHFP
32790	hsa-miR-577	218671_s_at	ATPIF1	ATPase inhibitory factor 1, ATPIF1
13147	hsa-miR-96	218677_at	S100A14	S100 calcium binding protein A14, S100A14
10983	hsa-miR-18a	218688_at	DAK	dihydroxyacetone kinase 2 homolog (S. cerevisiae), DAK
13141	hsa-miR-18b	218688_at	DAK	dihydroxyacetone kinase 2 homolog (S. cerevisiae), DAK
17503	hsa-miR-590-5p	218717_s_at	LEPREL1	leprecan-like 1, LEPREL1
31809	hsa-miR-590-5p	218717_s_at	LEPREL1	leprecan-like 1, LEPREL1
11006	hsa-miR-205	218722_s_at	CCDC51	coiled-coil domain containing 51, CCDC51
11053	hsa-miR-32	218776_s_at	TMEM62	transmembrane protein 62, TMEM62
32853	hsa-miR-7	218778_x_at	EPS8L1	EPS8-like 1, EPS8L1
29490	hsa-miR-7	218778_x_at	EPS8L1	EPS8-like 1, EPS8L1
3980	hsa-miR-7	218778_x_at	EPS8L1	EPS8-like 1, EPS8L1
3980	hsa-miR-7	218779_x_at	EPS8L1	EPS8-like 1, EPS8L1
32853	hsa-miR-7	218779_x_at	EPS8L1	EPS8-like 1, EPS8L1
29490	hsa-miR-7	218779_x_at	EPS8L1	EPS8-like 1, EPS8L1
29490	hsa-miR-7	218780_at	HOOK2	hook homolog 2 (Drosophila), HOOK2
32853	hsa-miR-7	218780_at	HOOK2	hook homolog 2 (Drosophila), HOOK2
3980	hsa-miR-7	218780_at	HOOK2	hook homolog 2 (Drosophila), HOOK2
31026	hsa-miR-101	218795_at	ACP6	acid phosphatase 6, lysophosphatidic, ACP6
13127	hsa-miR-200a*	218795_at	ACP6	acid phosphatase 6, lysophosphatidic, ACP6
13147	hsa-miR-96	218796_at	FERMT1	fermitin family homolog 1 (Drosophila), FERMT1
32790	hsa-miR-577	218813_s_at	SH3GLB2	SH3-domain GRB2-like endophilin B2, SH3GLB2
32790	hsa-miR-577	218816_at	LRRC1	leucine rich repeat containing 1, LRRC1
27777	hsa-miR-200a	218816_at	LRRC1	leucine rich repeat containing 1, LRRC1
11000	hsa-miR-200a	218816_at	LRRC1	leucine rich repeat containing 1, LRRC1
11053	hsa-miR-32	218816_at	LRRC1	leucine rich repeat containing 1, LRRC1
21436	hsa-miR-454	218816_at	LRRC1	leucine rich repeat containing 1, LRRC1
19585	hsa-miR-148b	218843_at	FNDC4	fibronectin type III domain containing 4, FNDC4
21436	hsa-miR-454	218843_at	FNDC4	fibronectin type III domain containing 4, FNDC4
10965	hsa-miR-15a	218869_at	MLYCD	malonyl-CoA decarboxylase, MLYCD
31809	hsa-miR-590-5p	218869_at	MLYCD	malonyl-CoA decarboxylase, MLYCD
21428	hsa-miR-33b	218869_at	MLYCD	malonyl-CoA decarboxylase, MLYCD
17503	hsa-miR-590-5p	218869_at	MLYCD	malonyl-CoA decarboxylase, MLYCD
11004	hsa-miR-203	218882_s_at	WDR3	WD repeat domain 3, WDR3
17503	hsa-miR-590-5p	218882_s_at	WDR3	WD repeat domain 3, WDR3
31809	hsa-miR-590-5p	218882_s_at	WDR3	WD repeat domain 3, WDR3
11277	hsa-miR-7-1*	218882_s_at	WDR3	WD repeat domain 3, WDR3
31809	hsa-miR-590-5p	218885_s_at	GALNT12	UDP-N-acetyl-alpha-D-galactosamine:polypeptide N-acetylgalactosaminyltransferase 12 (GalNAc-T12), GALNT12
17503	hsa-miR-590-5p	218885_s_at	GALNT12	UDP-N-acetyl-alpha-D-galactosamine:polypeptide N-acetylgalactosaminyltransferase 12 (GalNAc-T12), GALNT12
19582	hsa-miR-106b	218904_s_at	C9orf40	chromosome 9 open reading frame 40, C9orf40
28481	hsa-miR-107	218921_at	SIGIRR	single immunoglobulin and toll-interleukin 1 receptor (TIR) domain, SIGIRR
10923	hsa-miR-107	218921_at	SIGIRR	single immunoglobulin and toll-interleukin 1 receptor (TIR) domain, SIGIRR
13147	hsa-miR-96	218921_at	SIGIRR	single immunoglobulin and toll-interleukin 1 receptor (TIR) domain, SIGIRR
13147	hsa-miR-96	218931_at	RAB17	RAB17, member RAS oncogene family, RAB17
17503	hsa-miR-590-5p	218932_at	ZNHIT6	chromosome 1 open reading frame 181, C1orf181
31809	hsa-miR-590-5p	218932_at	ZNHIT6	chromosome 1 open reading frame 181, C1orf181
13141	hsa-miR-18b	218942_at	PIP4K2C	phosphatidylinositol-5-phosphate 4-kinase, type II, gamma, PIP4K2C
10983	hsa-miR-18a	218942_at	PIP4K2C	phosphatidylinositol-5-phosphate 4-kinase, type II, gamma, PIP4K2C
10923	hsa-miR-107	218960_at	TMPRSS4	transmembrane protease, serine 4, TMPRSS4
[truncated: 1,129 more rows]

## Sheet: miR-TF
miRProbes	mature_miRNA	TfProbes	Symbols	gene_name
28481	hsa-miR-107	1487_at	ESRRA	estrogen-related receptor alpha
10923	hsa-miR-107	1487_at	ESRRA	estrogen-related receptor alpha
13127	hsa-miR-200a*	200670_at	XBP1	X-box binding protein 1
11006	hsa-miR-205	201510_at	ELF3	E74-like factor 3 (ets domain transcription factor, epithelial-specific )
27777	hsa-miR-200a	201865_x_at	NR3C1	nuclear receptor subfamily 3, group C, member 1 (glucocorticoid receptor)
11000	hsa-miR-200a	201865_x_at	NR3C1	nuclear receptor subfamily 3, group C, member 1 (glucocorticoid receptor)
27777	hsa-miR-200a	201866_s_at	NR3C1	nuclear receptor subfamily 3, group C, member 1 (glucocorticoid receptor)
11000	hsa-miR-200a	201866_s_at	NR3C1	nuclear receptor subfamily 3, group C, member 1 (glucocorticoid receptor)
31026	hsa-miR-101	201901_s_at	YY1	YY1 transcription factor
27777	hsa-miR-200a	201901_s_at	YY1	YY1 transcription factor
11000	hsa-miR-200a	201901_s_at	YY1	YY1 transcription factor
10946	hsa-miR-141	201901_s_at	YY1	YY1 transcription factor
13141	hsa-miR-18b	202308_at	SREBF1	sterol regulatory element binding transcription factor 1
10983	hsa-miR-18a	202308_at	SREBF1	sterol regulatory element binding transcription factor 1
13141	hsa-miR-18b	203394_s_at	HES1	hairy and enhancer of split 1, (Drosophila)
10983	hsa-miR-18a	203394_s_at	HES1	hairy and enhancer of split 1, (Drosophila)
10983	hsa-miR-18a	203395_s_at	HES1	hairy and enhancer of split 1, (Drosophila)
13141	hsa-miR-18b	203395_s_at	HES1	hairy and enhancer of split 1, (Drosophila)
9578	hsa-miR-200b	203603_s_at	ZEB2	zinc finger E-box binding homeobox 2
18900	hsa-miR-200b	203603_s_at	ZEB2	zinc finger E-box binding homeobox 2
27777	hsa-miR-200a	203603_s_at	ZEB2	zinc finger E-box binding homeobox 2
11000	hsa-miR-200a	203603_s_at	ZEB2	zinc finger E-box binding homeobox 2
17427	hsa-miR-200c	203603_s_at	ZEB2	zinc finger E-box binding homeobox 2
10946	hsa-miR-141	203603_s_at	ZEB2	zinc finger E-box binding homeobox 2
13171	hsa-miR-429	203603_s_at	ZEB2	zinc finger E-box binding homeobox 2
18900	hsa-miR-200b	203753_at	TCF4	transcription factor 4
9578	hsa-miR-200b	203753_at	TCF4	transcription factor 4
10923	hsa-miR-107	204253_s_at	VDR	vitamin D (1,25- dihydroxyvitamin D3) receptor
28481	hsa-miR-107	204253_s_at	VDR	vitamin D (1,25- dihydroxyvitamin D3) receptor
10923	hsa-miR-107	204254_s_at	VDR	vitamin D (1,25- dihydroxyvitamin D3) receptor
28481	hsa-miR-107	204254_s_at	VDR	vitamin D (1,25- dihydroxyvitamin D3) receptor
10923	hsa-miR-107	204255_s_at	VDR	vitamin D (1,25- dihydroxyvitamin D3) receptor
28481	hsa-miR-107	204255_s_at	VDR	vitamin D (1,25- dihydroxyvitamin D3) receptor
21436	hsa-miR-454	204420_at	FOSL1	FOS-like antigen 1
31809	hsa-miR-590-5p	204420_at	FOSL1	FOS-like antigen 1
17503	hsa-miR-590-5p	204420_at	FOSL1	FOS-like antigen 1
11053	hsa-miR-32	204651_at	NRF1	nuclear respiratory factor 1
11000	hsa-miR-200a	204667_at	FOXA1	forkhead box A1
27777	hsa-miR-200a	204667_at	FOXA1	forkhead box A1
21475	hsa-miR-590-3p	204667_at	FOXA1	forkhead box A1
10946	hsa-miR-141	204667_at	FOXA1	forkhead box A1
27777	hsa-miR-200a	205253_at	PBX1	pre-B-cell leukemia homeobox 1
10946	hsa-miR-141	205253_at	PBX1	pre-B-cell leukemia homeobox 1
17427	hsa-miR-200c	205253_at	PBX1	pre-B-cell leukemia homeobox 1
11006	hsa-miR-205	205253_at	PBX1	pre-B-cell leukemia homeobox 1
11000	hsa-miR-200a	205253_at	PBX1	pre-B-cell leukemia homeobox 1
19585	hsa-miR-148b	205497_at	ZNF175	zinc finger protein 175
13147	hsa-miR-96	205497_at	ZNF175	zinc finger protein 175
21428	hsa-miR-33b	205555_s_at	MSX2	msh homeobox 2
11004	hsa-miR-203	206604_at	OVOL1	ovo-like 1(Drosophila)
28191	hsa-miR-30e	207630_s_at	CREM	cAMP responsive element modulator
21436	hsa-miR-454	207700_s_at	NCOA3	nuclear receptor coactivator 3
21436	hsa-miR-454	209060_x_at	NCOA3	nuclear receptor coactivator 3
21436	hsa-miR-454	209061_at	NCOA3	nuclear receptor coactivator 3
31026	hsa-miR-101	209189_at	FOS	FBJ murine osteosarcoma viral oncogene homolog
32853	hsa-miR-7	209189_at	FOS	FBJ murine osteosarcoma viral oncogene homolog
3980	hsa-miR-7	209189_at	FOS	FBJ murine osteosarcoma viral oncogene homolog
29490	hsa-miR-7	209189_at	FOS	FBJ murine osteosarcoma viral oncogene homolog
10946	hsa-miR-141	209211_at	KLF5	Kruppel-like factor 5 (intestinal)
11000	hsa-miR-200a	209211_at	KLF5	Kruppel-like factor 5 (intestinal)
27777	hsa-miR-200a	209211_at	KLF5	Kruppel-like factor 5 (intestinal)
11000	hsa-miR-200a	209212_s_at	KLF5	Kruppel-like factor 5 (intestinal)
10946	hsa-miR-141	209212_s_at	KLF5	Kruppel-like factor 5 (intestinal)
27777	hsa-miR-200a	209212_s_at	KLF5	Kruppel-like factor 5 (intestinal)
11006	hsa-miR-205	209261_s_at	NR2F6	nuclear receptor subfamily 2, group F, member 6
13127	hsa-miR-200a*	209261_s_at	NR2F6	nuclear receptor subfamily 2, group F, member 6
11006	hsa-miR-205	209262_s_at	NR2F6	nuclear receptor subfamily 2, group F, member 6
13127	hsa-miR-200a*	209262_s_at	NR2F6	nuclear receptor subfamily 2, group F, member 6
21436	hsa-miR-454	209423_s_at	PHF20	PHD finger protein 20
9634	hsa-miR-301a	209423_s_at	PHF20	PHD finger protein 20
19585	hsa-miR-148b	209423_s_at	PHF20	PHD finger protein 20
13143	hsa-miR-301a	209423_s_at	PHF20	PHD finger protein 20
28191	hsa-miR-30e	209967_s_at	CREM	cAMP responsive element modulator
21428	hsa-miR-33b	210319_x_at	MSX2	msh homeobox 2
11006	hsa-miR-205	210419_at	BARX2	BARX homeobox 2
11006	hsa-miR-205	210827_s_at	ELF3	E74-like factor 3 (ets domain transcription factor, epithelial-specific )
18900	hsa-miR-200b	210875_s_at	ZEB1	zinc finger E-box binding homeobox 1
17427	hsa-miR-200c	210875_s_at	ZEB1	zinc finger E-box binding homeobox 1
13171	hsa-miR-429	210875_s_at	ZEB1	zinc finger E-box binding homeobox 1
9578	hsa-miR-200b	210875_s_at	ZEB1	zinc finger E-box binding homeobox 1
21436	hsa-miR-454	211352_s_at	NCOA3	nuclear receptor coactivator 3
27777	hsa-miR-200a	211671_s_at	NR3C1	nuclear receptor subfamily 3, group C, member 1 (glucocorticoid receptor)
11000	hsa-miR-200a	211671_s_at	NR3C1	nuclear receptor subfamily 3, group C, member 1 (glucocorticoid receptor)
18900	hsa-miR-200b	212385_at	TCF4	transcription factor 4
9578	hsa-miR-200b	212385_at	TCF4	transcription factor 4
18900	hsa-miR-200b	212386_at	TCF4	transcription factor 4
9578	hsa-miR-200b	212386_at	TCF4	transcription factor 4
18900	hsa-miR-200b	212387_at	TCF4	transcription factor 4
9578	hsa-miR-200b	212387_at	TCF4	transcription factor 4
21436	hsa-miR-454	212642_s_at	HIVEP2	human immunodeficiency virus type I enhancer binding protein 2
32790	hsa-miR-577	212642_s_at	HIVEP2	human immunodeficiency virus type I enhancer binding protein 2
10983	hsa-miR-18a	212642_s_at	HIVEP2	human immunodeficiency virus type I enhancer binding protein 2
9578	hsa-miR-200b	212758_s_at	ZEB1	zinc finger E-box binding homeobox 1
18900	hsa-miR-200b	212758_s_at	ZEB1	zinc finger E-box binding homeobox 1
17427	hsa-miR-200c	212758_s_at	ZEB1	zinc finger E-box binding homeobox 1
13171	hsa-miR-429	212758_s_at	ZEB1	zinc finger E-box binding homeobox 1
21436	hsa-miR-454	212759_s_at	TCF7L2	transcription factor 7-like 2 (T-cell specific, HMG-box)
19585	hsa-miR-148b	212759_s_at	TCF7L2	transcription factor 7-like 2 (T-cell specific, HMG-box)
28191	hsa-miR-30e	212759_s_at	TCF7L2	transcription factor 7-like 2 (T-cell specific, HMG-box)
21436	hsa-miR-454	212762_s_at	TCF7L2	transcription factor 7-like 2 (T-cell specific, HMG-box)
19585	hsa-miR-148b	212762_s_at	TCF7L2	transcription factor 7-like 2 (T-cell specific, HMG-box)
28191	hsa-miR-30e	212762_s_at	TCF7L2	transcription factor 7-like 2 (T-cell specific, HMG-box)
17427	hsa-miR-200c	212764_at	ZEB1	zinc finger E-box binding homeobox 1
13171	hsa-miR-429	212764_at	ZEB1	zinc finger E-box binding homeobox 1
9578	hsa-miR-200b	212764_at	ZEB1	zinc finger E-box binding homeobox 1
18900	hsa-miR-200b	212764_at	ZEB1	zinc finger E-box binding homeobox 1
28481	hsa-miR-107	213218_at	ZNF187	zinc finger protein 187
10923	hsa-miR-107	213218_at	ZNF187	zinc finger protein 187
10965	hsa-miR-15a	213441_x_at	SPDEF	SAM pointed domain containing ets transcription factor
32790	hsa-miR-577	213568_at	OSR2	odd-skipped related 2 (Drosophila)
9578	hsa-miR-200b	213891_s_at	TCF4	transcription factor 4
18900	hsa-miR-200b	213891_s_at	TCF4	transcription factor 4
10965	hsa-miR-15a	214404_x_at	SPDEF	SAM pointed domain containing ets transcription factor
28191	hsa-miR-30e	214508_x_at	CREM	cAMP responsive element modulator
11006	hsa-miR-205	214746_s_at	ZNF467	zinc finger protein 467
9578	hsa-miR-200b	215111_s_at	TSC22D1	TSC22 domain family, member 1
31026	hsa-miR-101	215111_s_at	TSC22D1	TSC22 domain family, member 1
21436	hsa-miR-454	215111_s_at	TSC22D1	TSC22 domain family, member 1
17427	hsa-miR-200c	215111_s_at	TSC22D1	TSC22 domain family, member 1
18900	hsa-miR-200b	215111_s_at	TSC22D1	TSC22 domain family, member 1
28481	hsa-miR-107	215307_at	ZNF529	zinc finger protein 529
10923	hsa-miR-107	215307_at	ZNF529	zinc finger protein 529
21436	hsa-miR-454	216037_x_at	TCF7L2	transcription factor 7-like 2 (T-cell specific, HMG-box)
19585	hsa-miR-148b	216037_x_at	TCF7L2	transcription factor 7-like 2 (T-cell specific, HMG-box)
28191	hsa-miR-30e	216037_x_at	TCF7L2	transcription factor 7-like 2 (T-cell specific, HMG-box)
27777	hsa-miR-200a	216321_s_at	NR3C1	nuclear receptor subfamily 3, group C, member 1 (glucocorticoid receptor)
11000	hsa-miR-200a	216321_s_at	NR3C1	nuclear receptor subfamily 3, group C, member 1 (glucocorticoid receptor)
21436	hsa-miR-454	216511_s_at	TCF7L2	transcription factor 7-like 2 (T-cell specific, HMG-box)
19585	hsa-miR-148b	216511_s_at	TCF7L2	transcription factor 7-like 2 (T-cell specific, HMG-box)
28191	hsa-miR-30e	216511_s_at	TCF7L2	transcription factor 7-like 2 (T-cell specific, HMG-box)
18900	hsa-miR-200b	218889_at	NOC3L	nucleolar complex associated 3 homolog (S. cerevisiae)
9578	hsa-miR-200b	218889_at	NOC3L	nucleolar complex associated 3 homolog (S. cerevisiae)
11053	hsa-miR-32	218889_at	NOC3L	nucleolar complex associated 3 homolog (S. cerevisiae)
17427	hsa-miR-200c	218889_at	NOC3L	nucleolar complex associated 3 homolog (S. cerevisiae)
13171	hsa-miR-429	218889_at	NOC3L	nucleolar complex associated 3 homolog (S. cerevisiae)
13147	hsa-miR-96	219388_at	GRHL2	grainyhead-like 2 (Drosophila)
28481	hsa-miR-107	220015_at	CASZ1	castor zinc finger 1
10923	hsa-miR-107	220015_at	CASZ1	castor zinc finger 1
10965	hsa-miR-15a	220015_at	CASZ1	castor zinc finger 1
10965	hsa-miR-15a	220192_x_at	SPDEF	SAM pointed domain containing ets transcription factor
17886	hsa-miR-301b	220225_at	IRX4	iroquois homeobox 4
29490	hsa-miR-7	220272_at	BNC2	basonuclin 2
32853	hsa-miR-7	220272_at	BNC2	basonuclin 2
3980	hsa-miR-7	220272_at	BNC2	basonuclin 2
21436	hsa-miR-454	221773_at	ELK3	ELK3, ETS-domain protein (SRF accessory protein 2)
9634	hsa-miR-301a	221773_at	ELK3	ELK3, ETS-domain protein (SRF accessory protein 2)
13143	hsa-miR-301a	221773_at	ELK3	ELK3, ETS-domain protein (SRF accessory protein 2)
17886	hsa-miR-301b	221773_at	ELK3	ELK3, ETS-domain protein (SRF accessory protein 2)
17427	hsa-miR-200c	221773_at	ELK3	ELK3, ETS-domain protein (SRF accessory protein 2)
3980	hsa-miR-7	221841_s_at	KLF4	Kruppel-like factor 4 (gut)
11053	hsa-miR-32	221841_s_at	KLF4	Kruppel-like factor 4 (gut)
29490	hsa-miR-7	221841_s_at	KLF4	Kruppel-like factor 4 (gut)
19585	hsa-miR-148b	221841_s_at	KLF4	Kruppel-like factor 4 (gut)
32790	hsa-miR-577	221841_s_at	KLF4	Kruppel-like factor 4 (gut)
32853	hsa-miR-7	221841_s_at	KLF4	Kruppel-like factor 4 (gut)
17427	hsa-miR-200c	222028_at	ZNF45	zinc finger protein 45
11053	hsa-miR-32	222028_at	ZNF45	zinc finger protein 45
18900	hsa-miR-200b	222146_s_at	TCF4	transcription factor 4
9578	hsa-miR-200b	222146_s_at	TCF4	transcription factor 4
11053	hsa-miR-32	222830_at	GRHL1	grainyhead-like 1 (Drosophila)
18900	hsa-miR-200b	223392_s_at	TSHZ3	teashirt zinc finger homeobox 3
13171	hsa-miR-429	223392_s_at	TSHZ3	teashirt zinc finger homeobox 3
10946	hsa-miR-141	223392_s_at	TSHZ3	teashirt zinc finger homeobox 3
17886	hsa-miR-301b	223392_s_at	TSHZ3	teashirt zinc finger homeobox 3
11000	hsa-miR-200a	223392_s_at	TSHZ3	teashirt zinc finger homeobox 3
17427	hsa-miR-200c	223392_s_at	TSHZ3	teashirt zinc finger homeobox 3
13143	hsa-miR-301a	223392_s_at	TSHZ3	teashirt zinc finger homeobox 3
10983	hsa-miR-18a	223392_s_at	TSHZ3	teashirt zinc finger homeobox 3
9634	hsa-miR-301a	223392_s_at	TSHZ3	teashirt zinc finger homeobox 3
13141	hsa-miR-18b	223392_s_at	TSHZ3	teashirt zinc finger homeobox 3
19582	hsa-miR-106b	223392_s_at	TSHZ3	teashirt zinc finger homeobox 3
11006	hsa-miR-205	223392_s_at	TSHZ3	teashirt zinc finger homeobox 3
21436	hsa-miR-454	223392_s_at	TSHZ3	teashirt zinc finger homeobox 3
27777	hsa-miR-200a	223392_s_at	TSHZ3	teashirt zinc finger homeobox 3
9578	hsa-miR-200b	223392_s_at	TSHZ3	teashirt zinc finger homeobox 3
13171	hsa-miR-429	223393_s_at	TSHZ3	teashirt zinc finger homeobox 3
13143	hsa-miR-301a	223393_s_at	TSHZ3	teashirt zinc finger homeobox 3
13141	hsa-miR-18b	223393_s_at	TSHZ3	teashirt zinc finger homeobox 3
17427	hsa-miR-200c	223393_s_at	TSHZ3	teashirt zinc finger homeobox 3
11000	hsa-miR-200a	223393_s_at	TSHZ3	teashirt zinc finger homeobox 3
10946	hsa-miR-141	223393_s_at	TSHZ3	teashirt zinc finger homeobox 3
9578	hsa-miR-200b	223393_s_at	TSHZ3	teashirt zinc finger homeobox 3
17886	hsa-miR-301b	223393_s_at	TSHZ3	teashirt zinc finger homeobox 3
9634	hsa-miR-301a	223393_s_at	TSHZ3	teashirt zinc finger homeobox 3
19582	hsa-miR-106b	223393_s_at	TSHZ3	teashirt zinc finger homeobox 3
11006	hsa-miR-205	223393_s_at	TSHZ3	teashirt zinc finger homeobox 3
21436	hsa-miR-454	223393_s_at	TSHZ3	teashirt zinc finger homeobox 3
10983	hsa-miR-18a	223393_s_at	TSHZ3	teashirt zinc finger homeobox 3
18900	hsa-miR-200b	223393_s_at	TSHZ3	teashirt zinc finger homeobox 3
27777	hsa-miR-200a	223393_s_at	TSHZ3	teashirt zinc finger homeobox 3
11053	hsa-miR-32	224970_at	NFIA	nuclear factor I/A
11053	hsa-miR-32	224975_at	NFIA	nuclear factor I/A
11053	hsa-miR-32	224976_at	NFIA	nuclear factor I/A
9578	hsa-miR-200b	225945_at	ZNF655	zinc finger protein 655
32790	hsa-miR-577	225945_at	ZNF655	zinc finger protein 655
31026	hsa-miR-101	225945_at	ZNF655	zinc finger protein 655
18900	hsa-miR-200b	225945_at	ZNF655	zinc finger protein 655
31026	hsa-miR-101	226267_at	JDP2	Jun dimerization protein 2
28191	hsa-miR-30e	226267_at	JDP2	Jun dimerization protein 2
11006	hsa-miR-205	226455_at	CREB3L4	cAMP responsive element binding protein 3-like 4
32790	hsa-miR-577	226455_at	CREB3L4	cAMP responsive element binding protein 3-like 4
11277	hsa-miR-7-1*	226455_at	CREB3L4	cAMP responsive element binding protein 3-like 4
29490	hsa-miR-7	226455_at	CREB3L4	cAMP responsive element binding protein 3-like 4
11004	hsa-miR-203	226455_at	CREB3L4	cAMP responsive element binding protein 3-like 4
3980	hsa-miR-7	226455_at	CREB3L4	cAMP responsive element binding protein 3-like 4
32853	hsa-miR-7	226455_at	CREB3L4	cAMP responsive element binding protein 3-like 4
11053	hsa-miR-32	226806_s_at	NFIA	nuclear factor I/A
10983	hsa-miR-18a	227261_at	KLF12	Kruppel-like factor 12
13141	hsa-miR-18b	227261_at	KLF12	Kruppel-like factor 12
21475	hsa-miR-590-3p	227261_at	KLF12	Kruppel-like factor 12
13127	hsa-miR-200a*	228968_at	ZNF449	zinc finger protein 449
11004	hsa-miR-203	229396_at	OVOL1	ovo-like 1(Drosophila)
11006	hsa-miR-205	229842_at	ELF3	E74-like factor 3 (ets domain transcription factor, epithelial-specific )
11053	hsa-miR-32	229994_at	NFIA	nuclear factor I/A
19585	hsa-miR-148b	232436_at	ZNF274	zinc finger protein 274
17427	hsa-miR-200c	232436_at	ZNF274	zinc finger protein 274
18900	hsa-miR-200b	232436_at	ZNF274	zinc finger protein 274
9578	hsa-miR-200b	232436_at	ZNF274	zinc finger protein 274
13171	hsa-miR-429	232436_at	ZNF274	zinc finger protein 274
9578	hsa-miR-200b	235593_at	ZEB2	zinc finger E-box binding homeobox 2
10946	hsa-miR-141	235593_at	ZEB2	zinc finger E-box binding homeobox 2
17427	hsa-miR-200c	235593_at	ZEB2	zinc finger E-box binding homeobox 2
11000	hsa-miR-200a	235593_at	ZEB2	zinc finger E-box binding homeobox 2
18900	hsa-miR-200b	235593_at	ZEB2	zinc finger E-box binding homeobox 2
13171	hsa-miR-429	235593_at	ZEB2	zinc finger E-box binding homeobox 2
27777	hsa-miR-200a	235593_at	ZEB2	zinc finger E-box binding homeobox 2
17886	hsa-miR-301b	235951_s_at	ZNF688	zinc finger protein 688
9634	hsa-miR-301a	235951_s_at	ZNF688	zinc finger protein 688
19582	hsa-miR-106b	235951_s_at	ZNF688	zinc finger protein 688
13143	hsa-miR-301a	235951_s_at	ZNF688	zinc finger protein 688
3980	hsa-miR-7	238683_at	ZNF524	zinc finger protein 524
32853	hsa-miR-7	238683_at	ZNF524	zinc finger protein 524
29490	hsa-miR-7	238683_at	ZNF524	zinc finger protein 524
13147	hsa-miR-96	238683_at	ZNF524	zinc finger protein 524
9578	hsa-miR-200b	239952_at	ZEB1	zinc finger E-box binding homeobox 1
18900	hsa-miR-200b	239952_at	ZEB1	zinc finger E-box binding homeobox 1
17427	hsa-miR-200c	239952_at	ZEB1	zinc finger E-box binding homeobox 1
13171	hsa-miR-429	239952_at	ZEB1	zinc finger E-box binding homeobox 1
28481	hsa-miR-107	243386_at	CASZ1	castor zinc finger 1
10923	hsa-miR-107	243386_at	CASZ1	castor zinc finger 1
10965	hsa-miR-15a	243386_at	CASZ1	castor zinc finger 1

## Sheet: Tf-miR
probes	gene	miR-ID_REF	miRNA	Gene Symbol
201901_s_at	YY1	11041	hsa-miR-29c	hsa-miR-29c
203603_s_at	ZEB2	10946	hsa-miR-141	hsa-miR-141
203603_s_at	ZEB2	11000	hsa-miR-200a	hsa-miR-200a
203603_s_at	ZEB2	13171	hsa-miR-429	hsa-miR-429
203603_s_at	ZEB2	17427	hsa-miR-200c	hsa-miR-200c
203603_s_at	ZEB2	18900	hsa-miR-200b	hsa-miR-200b
203603_s_at	ZEB2	27777	hsa-miR-200a	hsa-miR-200a
203603_s_at	ZEB2	9578	hsa-miR-200b	hsa-miR-200b
210875_s_at	ZEB1	10946	hsa-miR-141	hsa-miR-141
210875_s_at	ZEB1	11000	hsa-miR-200a	hsa-miR-200a
210875_s_at	ZEB1	11072	hsa-miR-34a	hsa-miR-34a
210875_s_at	ZEB1	13171	hsa-miR-429	hsa-miR-429
210875_s_at	ZEB1	17427	hsa-miR-200c	hsa-miR-200c
210875_s_at	ZEB1	18900	hsa-miR-200b	hsa-miR-200b
210875_s_at	ZEB1	27777	hsa-miR-200a	hsa-miR-200a
210875_s_at	ZEB1	9578	hsa-miR-200b	hsa-miR-200b
212758_s_at	ZEB1	10946	hsa-miR-141	hsa-miR-141
212758_s_at	ZEB1	11000	hsa-miR-200a	hsa-miR-200a
212758_s_at	ZEB1	11072	hsa-miR-34a	hsa-miR-34a
212758_s_at	ZEB1	13171	hsa-miR-429	hsa-miR-429
212758_s_at	ZEB1	17427	hsa-miR-200c	hsa-miR-200c
212758_s_at	ZEB1	18900	hsa-miR-200b	hsa-miR-200b
212758_s_at	ZEB1	27777	hsa-miR-200a	hsa-miR-200a
212758_s_at	ZEB1	9578	hsa-miR-200b	hsa-miR-200b
212764_at	ZEB1	10946	hsa-miR-141	hsa-miR-141
212764_at	ZEB1	11000	hsa-miR-200a	hsa-miR-200a
212764_at	ZEB1	11072	hsa-miR-34a	hsa-miR-34a
212764_at	ZEB1	13171	hsa-miR-429	hsa-miR-429
212764_at	ZEB1	17427	hsa-miR-200c	hsa-miR-200c
212764_at	ZEB1	18900	hsa-miR-200b	hsa-miR-200b
212764_at	ZEB1	27777	hsa-miR-200a	hsa-miR-200a
212764_at	ZEB1	9578	hsa-miR-200b	hsa-miR-200b
213943_at	TWIST1	11000	hsa-miR-200a	hsa-miR-200a
213943_at	TWIST1	11006	hsa-miR-205	hsa-miR-205
213943_at	TWIST1	17427	hsa-miR-200c	hsa-miR-200c
213943_at	TWIST1	18900	hsa-miR-200b	hsa-miR-200b
213943_at	TWIST1	27777	hsa-miR-200a	hsa-miR-200a
213943_at	TWIST1	9578	hsa-miR-200b	hsa-miR-200b
235593_at	ZEB2	10946	hsa-miR-141	hsa-miR-141
235593_at	ZEB2	11000	hsa-miR-200a	hsa-miR-200a
235593_at	ZEB2	13171	hsa-miR-429	hsa-miR-429
235593_at	ZEB2	17427	hsa-miR-200c	hsa-miR-200c
235593_at	ZEB2	18900	hsa-miR-200b	hsa-miR-200b
235593_at	ZEB2	27777	hsa-miR-200a	hsa-miR-200a
235593_at	ZEB2	9578	hsa-miR-200b	hsa-miR-200b
239952_at	ZEB1	10946	hsa-miR-141	hsa-miR-141
239952_at	ZEB1	11000	hsa-miR-200a	hsa-miR-200a
239952_at	ZEB1	11072	hsa-miR-34a	hsa-miR-34a
239952_at	ZEB1	13171	hsa-miR-429	hsa-miR-429
239952_at	ZEB1	17427	hsa-miR-200c	hsa-miR-200c
239952_at	ZEB1	18900	hsa-miR-200b	hsa-miR-200b
239952_at	ZEB1	27777	hsa-miR-200a	hsa-miR-200a
239952_at	ZEB1	9578	hsa-miR-200b	hsa-miR-200b

## Sheet: TF-mR
TFs-DE_probes	Gene symbol	mRs-probes	Gene Symbol	Gene Title
200670_at	XBP1	203144_s_at	KIAA0040	KIAA0040
200670_at	XBP1	203143_s_at	KIAA0040	KIAA0040
200670_at	XBP1	212818_s_at	ASB1	Ankyrin repeat and SOCS box-containing 1
200670_at	XBP1	202772_at	HMGCL	3-hydroxymethyl-3-methylglutaryl-Coenzyme A lyase (hydroxymethylglutaricaciduria)
200670_at	XBP1	209340_at	UAP1	UDP-N-acteylglucosamine pyrophosphorylase 1
200670_at	XBP1	204433_s_at	SPATA2	Spermatogenesis associated 2
200670_at	XBP1	202102_s_at	BRD4	Bromodomain containing 4
200670_at	XBP1	223341_s_at	SCOC	Short coiled-coil protein
200670_at	XBP1	209173_at	AGR2	Anterior gradient 2 homolog (Xenopus laevis)
200670_at	XBP1	228969_at	AGR2	Anterior gradient 2 homolog (Xenopus laevis)
200670_at	XBP1	218555_at	ANAPC2	Anaphase promoting complex subunit 2
200670_at	XBP1	225212_at	SLC25A25	Solute carrier family 25 (mitochondrial carrier; phosphate carrier), member 25
200670_at	XBP1	221588_x_at	ALDH6A1	Aldehyde dehydrogenase 6 family, member A1
200670_at	XBP1	221589_s_at	ALDH6A1	Aldehyde dehydrogenase 6 family, member A1
200670_at	XBP1	204290_s_at	ALDH6A1	Aldehyde dehydrogenase 6 family, member A1
200670_at	XBP1	218083_at	PTGES2	Prostaglandin E synthase 2
200670_at	XBP1	209950_s_at	VILL	Villin-like
200670_at	XBP1	239528_at	PROM2	Prominin 2
200670_at	XBP1	201761_at	MTHFD2	Methylenetetrahydrofolate dehydrogenase (NADP+ dependent) 2, methenyltetrahydrofolate cyclohydrolase
200670_at	XBP1	205803_s_at	TRPC1	Transient receptor potential cation channel, subfamily C, member 1
200670_at	XBP1	223199_at	MKNK2	MAP kinase interacting serine/threonine kinase 2
200670_at	XBP1	201717_at	MRPL49	Mitochondrial ribosomal protein L49
200670_at	XBP1	219508_at	GCNT3	Glucosaminyl (N-acetyl) transferase 3, mucin type
200670_at	XBP1	214752_x_at	FLNA	Filamin A, alpha (actin binding protein 280)
200670_at	XBP1	200859_x_at	FLNA	Filamin A, alpha (actin binding protein 280)
200670_at	XBP1	213746_s_at	FLNA	Filamin A, alpha (actin binding protein 280)
200670_at	XBP1	202023_at	EFNA1	Ephrin-A1
200670_at	XBP1	200880_at	DNAJA1	DnaJ (Hsp40) homolog, subfamily A, member 1
200670_at	XBP1	210056_at	RND1	Rho family GTPase 1
200670_at	XBP1	201551_s_at	LAMP1	Lysosomal-associated membrane protein 1
200670_at	XBP1	204855_at	SERPINB5	Serpin peptidase inhibitor, clade B (ovalbumin), member 5
200670_at	XBP1	224839_s_at	GPT2	Glutamic pyruvate transaminase (alanine aminotransferase) 2
200670_at	XBP1	203774_at	MTR	5-methyltetrahydrofolate-homocysteine methyltransferase
200670_at	XBP1	201005_at	CD9	CD9 antigen (p24)
200670_at	XBP1	204479_at	OSTF1	Osteoclast stimulating factor 1
200670_at	XBP1	64486_at	CORO1B	Coronin, actin binding protein, 1B
200670_at	XBP1	221754_s_at	CORO1B	Coronin, actin binding protein, 1B
200670_at	XBP1	215097_at	CAPZB	Capping protein (actin filament) muscle Z-line, beta
200670_at	XBP1	218960_at	TMPRSS4	Transmembrane protease, serine 4
200670_at	XBP1	212925_at	C19orf21	Chromosome 19 open reading frame 21
200670_at	XBP1	227131_at	MAP3K3	Mitogen-activated protein kinase kinase kinase 3
200670_at	XBP1	212163_at	KIDINS220	Kinase D-interacting substance of 220 kDa
200670_at	XBP1	213010_at	PRKCDBP	Protein kinase C, delta binding protein
200670_at	XBP1	201300_s_at	PRNP	Prion protein (p27-30) (Creutzfeld-Jakob disease, Gerstmann-Strausler-Scheinker syndrome, fatal familial insomnia)
200670_at	XBP1	222829_s_at	IL20RA	Interleukin 20 receptor, alpha
200670_at	XBP1	219115_s_at	IL20RA	Interleukin 20 receptor, alpha
200670_at	XBP1	213076_at	ITPKC	Inositol 1,4,5-trisphosphate 3-kinase C
200670_at	XBP1	226553_at	TMPRSS2	Transmembrane protease, serine 2
200670_at	XBP1	205102_at	TMPRSS2	Transmembrane protease, serine 2
200670_at	XBP1	211689_s_at	TMPRSS2	Transmembrane protease, serine 2
200670_at	XBP1	213480_at	VAMP4	Vesicle-associated membrane protein 4
200670_at	XBP1	209236_at	SLC23A2	Solute carrier family 23 (nucleobase transporters), member 2
200670_at	XBP1	205708_s_at	TRPM2	Transient receptor potential cation channel, subfamily M, member 2
200670_at	XBP1	65517_at	AP1M2	Adaptor-related protein complex 1, mu 2 subunit
200670_at	XBP1	218261_at	AP1M2	Adaptor-related protein complex 1, mu 2 subunit
200670_at	XBP1	215493_x_at	BTN2A1	Butyrophilin, subfamily 2, member A1
200670_at	XBP1	211256_x_at	BTN2A1	Butyrophilin, subfamily 2, member A1
200670_at	XBP1	203944_x_at	BTN2A1	Butyrophilin, subfamily 2, member A1
200670_at	XBP1	214154_s_at	PKP2	Plakophilin 2
200670_at	XBP1	207717_s_at	PKP2	Plakophilin 2
200670_at	XBP1	218931_at	RAB17	RAB17, member RAS oncogene family
200670_at	XBP1	204872_at	TLE4	Transducin-like enhancer of split 4 (E(sp1) homolog, Drosophila)
200670_at	XBP1	216997_x_at	TLE4	Transducin-like enhancer of split 4 (E(sp1) homolog, Drosophila)
200670_at	XBP1	214688_at	TLE4	Transducin-like enhancer of split 4 (E(sp1) homolog, Drosophila)
200670_at	XBP1	223530_at	TDRKH	Tudor and KH domain containing
200670_at	XBP1	201353_s_at	BAZ2A	Bromodomain adjacent to zinc finger domain, 2A
200670_at	XBP1	235447_at	TRUB1	TruB pseudouridine (psi) synthase homolog 1 (E. coli)
200670_at	XBP1	203389_at	KIF3C	Kinesin family member 3C
200670_at	XBP1	215465_at	ABCA12	ATP-binding cassette, sub-family A (ABC1), member 12
200670_at	XBP1	201666_at	TIMP1	TIMP metallopeptidase inhibitor 1
200670_at	XBP1	218644_at	PLEK2	Pleckstrin 2
200670_at	XBP1	204942_s_at	ALDH3B2	Aldehyde dehydrogenase 3 family, member B2
200670_at	XBP1	210740_s_at	ITPK1	Inositol 1,3,4-triphosphate 5/6 kinase
200670_at	XBP1	217710_x_at	ITPK1	Inositol 1,3,4-triphosphate 5/6 kinase
200670_at	XBP1	208453_s_at	XPNPEP1	X-prolyl aminopeptidase (aminopeptidase P) 1, soluble
200670_at	XBP1	210879_s_at	RAB11FIP5	RAB11 family interacting protein 5 (class I)
200670_at	XBP1	201024_x_at	EIF5B	Eukaryotic translation initiation factor 5B
200670_at	XBP1	235688_s_at	TRAF4	TNF receptor-associated factor 4
200670_at	XBP1	242473_at	TRAF4	TNF receptor-associated factor 4
200670_at	XBP1	211899_s_at	TRAF4	TNF receptor-associated factor 4
200670_at	XBP1	224215_s_at	DLL1	Delta-like 1 (Drosophila)
200670_at	XBP1	200669_s_at	UBE2D3	Threonine synthase, chloroplast
200670_at	XBP1	219050_s_at	ZNHIT2	Zinc finger, HIT type 2
200670_at	XBP1	209286_at	CDC42EP3	CDC42 effector protein (Rho GTPase binding) 3
200670_at	XBP1	209191_at	TUBB6	Tubulin, beta 6
200670_at	XBP1	243594_x_at	SPIRE2	Spire homolog 2 (Drosophila)
201901_s_at	YY1	206668_s_at	SCAMP1	Secretory carrier membrane protein 1
201901_s_at	YY1	224229_s_at	AKT3	Serologically defined colon cancer antigen 8
201901_s_at	YY1	222880_at	AKT3	Serologically defined colon cancer antigen 8
201901_s_at	YY1	212609_s_at	AKT3	Serologically defined colon cancer antigen 8
201901_s_at	YY1	242876_at	AKT3	Serologically defined colon cancer antigen 8
201901_s_at	YY1	212607_at	AKT3	Serologically defined colon cancer antigen 8
201901_s_at	YY1	205239_at	AREG	Amphiregulin (schwannoma-derived growth factor)
201901_s_at	YY1	206515_at	CYP4F3	Cytochrome P450, family 4, subfamily F, polypeptide 3
201901_s_at	YY1	219009_at	C14orf93	Chromosome 14 open reading frame 93
201901_s_at	YY1	212925_at	C19orf21	Chromosome 19 open reading frame 21
201901_s_at	YY1	214483_s_at	ARFIP1	ADP-ribosylation factor interacting protein 1 (arfaptin 1)
201901_s_at	YY1	218230_at	ARFIP1	ADP-ribosylation factor interacting protein 1 (arfaptin 1)
201901_s_at	YY1	229033_s_at	MUM1	Melanoma associated antigen (mutated) 1
201901_s_at	YY1	235935_at	C6orf154	Chromosome 6 open reading frame 154
201901_s_at	YY1	215023_s_at	PEX1	Peroxisome biogenesis factor 1
201901_s_at	YY1	219577_s_at	ABCA7	ATP-binding cassette, sub-family A (ABC1), member 7
201901_s_at	YY1	202962_at	KIF13B	Kinesin family member 13B
201901_s_at	YY1	212245_at	MCFD2	Multiple coagulation factor deficiency 2
201901_s_at	YY1	212624_s_at	CHN1	Chimerin (chimaerin) 1
201901_s_at	YY1	219681_s_at	RAB11FIP1	RAB11 family interacting protein 1 (class I)
201901_s_at	YY1	225177_at	RAB11FIP1	RAB11 family interacting protein 1 (class I)
201901_s_at	YY1	200607_s_at	RAD21	RAD21 homolog (S. pombe)
201901_s_at	YY1	227131_at	MAP3K3	Mitogen-activated protein kinase kinase kinase 3
201901_s_at	YY1	218448_at	C20orf11	Chromosome 20 open reading frame 11
201901_s_at	YY1	201562_s_at	SORD	Similar to Sorbitol dehydrogenase (L-iditol 2-dehydrogenase)
201901_s_at	YY1	223157_at	C4orf14	Chromosome 4 open reading frame 14
201901_s_at	YY1	213207_s_at	GOSR2	Golgi SNAP receptor complex member 2
201901_s_at	YY1	224715_at	WDR34	WD repeat domain 34
201901_s_at	YY1	221122_at	HRASLS2	HRAS-like suppressor 2
201901_s_at	YY1	207384_at	PGLYRP1	Peptidoglycan recognition protein 1
201901_s_at	YY1	204623_at	TFF3	Trefoil factor 3 (intestinal)
201901_s_at	YY1	209440_at	PRPS1	Phosphoribosyl pyrophosphate synthetase 1
201901_s_at	YY1	208447_s_at	PRPS1	Phosphoribosyl pyrophosphate synthetase 1
201901_s_at	YY1	202162_s_at	CNOT8	CCR4-NOT transcription complex, subunit 8
201901_s_at	YY1	210761_s_at	GRB7	Growth factor receptor-bound protein 7
201901_s_at	YY1	219547_at	COX15	COX15 homolog, cytochrome c oxidase assembly protein (yeast)
201901_s_at	YY1	209904_at	TNNC1	Troponin C type 1 (slow)
201901_s_at	YY1	223450_s_at	COG3	Component of oligomeric golgi complex 3
201901_s_at	YY1	202331_at	BCKDHA	Branched chain keto acid dehydrogenase E1, alpha polypeptide (maple syrup urine disease)
201901_s_at	YY1	218563_at	NDUFA3	NADH dehydrogenase (ubiquinone) 1 alpha subcomplex, 3, 9kDa
201901_s_at	YY1	212600_s_at	UQCRC2	Ubiquinol-cytochrome c reductase core protein II
201901_s_at	YY1	200883_at	UQCRC2	Ubiquinol-cytochrome c reductase core protein II
201901_s_at	YY1	221049_s_at	POLL	Polymerase (DNA directed), lambda
201901_s_at	YY1	224176_s_at	AXIN2	Axin 2 (conductin, axil)
201901_s_at	YY1	207431_s_at	DEGS1	Degenerative spermatocyte homolog 1, lipid desaturase (Drosophila)
201901_s_at	YY1	209250_at	DEGS1	Degenerative spermatocyte homolog 1, lipid desaturase (Drosophila)
201901_s_at	YY1	225558_at	GIT2	G protein-coupled receptor kinase interactor 2
201901_s_at	YY1	205470_s_at	KLK11	Kallikrein 11
201901_s_at	YY1	225739_at	RAB11FIP4	RAB11 family interacting protein 4 (class II)
201901_s_at	YY1	224482_s_at	RAB11FIP4	RAB11 family interacting protein 4 (class II)
201901_s_at	YY1	225792_at	HOOK1	Hook homolog 1 (Drosophila)
201901_s_at	YY1	219976_at	HOOK1	Hook homolog 1 (Drosophila)
201901_s_at	YY1	200911_s_at	TACC1	Transforming, acidic coiled-coil containing protein 1
201901_s_at	YY1	203488_at	LPHN1	Latrophilin 1
201901_s_at	YY1	219145_at	LPHN1	Latrophilin 1
201901_s_at	YY1	203238_s_at	NOTCH3	Notch homolog 3 (Drosophila)
201901_s_at	YY1	217270_s_at	DYRK1B	Dual-specificity tyrosine-(Y)-phosphorylation regulated kinase 1B
201901_s_at	YY1	218966_at	MYO5C	Myosin VC
201901_s_at	YY1	226375_at	LMTK2	Lemur tyrosine kinase 2
201901_s_at	YY1	218556_at	ORMDL2	ORM1-like 2 (S. cerevisiae)
201901_s_at	YY1	213466_at	RAB40C	RAB40C, member RAS oncogene family
201901_s_at	YY1	205019_s_at	VIPR1	Vasoactive intestinal peptide receptor 1
201901_s_at	YY1	223385_at	CYP2S1	Cytochrome P450, family 2, subfamily S, polypeptide 1
201901_s_at	YY1	214199_at	SFTPD	Surfactant, pulmonary-associated protein D
201901_s_at	YY1	223163_s_at	ZC3HC1	Zinc finger, C3HC-type containing 1
201901_s_at	YY1	218960_at	TMPRSS4	Transmembrane protease, serine 4
201901_s_at	YY1	213574_s_at	KPNB1	Karyopherin (importin) beta 1
201901_s_at	YY1	213573_at	KPNB1	Karyopherin (importin) beta 1
201901_s_at	YY1	214805_at	EIF4A1	Eukaryotic translation initiation factor 4A, isoform 1
201901_s_at	YY1	201066_at	CYC1	Cytochrome c-1
201901_s_at	YY1	41660_at	CELSR1	Cadherin, EGF LAG seven-pass G-type receptor 1 (flamingo homolog, Drosophila)
201901_s_at	YY1	223658_at	KCNK6	Potassium channel, subfamily K, member 6
201901_s_at	YY1	224907_s_at	SH3GLB2	SH3-domain GRB2-like endophilin B2
201901_s_at	YY1	218813_s_at	SH3GLB2	SH3-domain GRB2-like endophilin B2
201901_s_at	YY1	205743_at	STAC	SH3 and cysteine rich domain
201901_s_at	YY1	209904_at	TNNC1	Troponin C type 1 (slow)
201901_s_at	YY1	235935_at	C6orf154	Chromosome 6 open reading frame 154
201901_s_at	YY1	224416_s_at	MED28	Mediator of RNA polymerase II transcription, subunit 28 homolog (yeast)
201901_s_at	YY1	204168_at	MGST2	Microsomal glutathione S-transferase 2
201901_s_at	YY1	212692_s_at	LRBA	LPS-responsive vesicle trafficking, beach and anchor containing
201901_s_at	YY1	214109_at	LRBA	LPS-responsive vesicle trafficking, beach and anchor containing
201901_s_at	YY1	242222_at	LOC440894	Hypothetical protein LOC440894
201901_s_at	YY1	212234_at	ASXL1	Additional sex combs like 1 (Drosophila)
201901_s_at	YY1	206595_at	CST6	Cystatin E/M
201901_s_at	YY1	202022_at	ALDOC	Aldolase C, fructose-bisphosphate
201901_s_at	YY1	209249_s_at	GHITM	Growth hormone inducible transmembrane protein
201901_s_at	YY1	202369_s_at	TRAM2	Translocation associated membrane protein 2
201901_s_at	YY1	202368_s_at	TRAM2	Translocation associated membrane protein 2
201901_s_at	YY1	201550_x_at	ACTG1	Actin, gamma 1
201901_s_at	YY1	212363_x_at	ACTG1	Actin, gamma 1
201901_s_at	YY1	216483_s_at	C19orf10	Chromosome 19 open reading frame 10
201901_s_at	YY1	221739_at	C19orf10	Chromosome 19 open reading frame 10
201901_s_at	YY1	205880_at	PRKD1	Protein kinase D1
201901_s_at	YY1	213249_at	FBXL7	F-box and leucine-rich repeat protein 7
201901_s_at	YY1	219529_at	CLIC3	Chloride intracellular channel 3
201901_s_at	YY1	200057_s_at	NONO	Non-POU domain containing, octamer-binding
201901_s_at	YY1	214992_s_at	DNASE2	Deoxyribonuclease II, lysosomal
201901_s_at	YY1	201717_at	MRPL49	Mitochondrial ribosomal protein L49
201901_s_at	YY1	202927_at	PIN1	Protein (peptidyl-prolyl cis/trans isomerase) NIMA-interacting 1
201901_s_at	YY1	202962_at	KIF13B	Kinesin family member 13B
201901_s_at	YY1	219681_s_at	RAB11FIP1	RAB11 family interacting protein 1 (class I)
201901_s_at	YY1	225177_at	RAB11FIP1	RAB11 family interacting protein 1 (class I)
201901_s_at	YY1	205423_at	AP1B1	Adaptor-related protein complex 1, beta 1 subunit
201901_s_at	YY1	219508_at	GCNT3	Glucosaminyl (N-acetyl) transferase 3, mucin type
201901_s_at	YY1	222712_s_at	MUC13	Mucin 13, epithelial transmembrane
201901_s_at	YY1	218687_s_at	MUC13	Mucin 13, epithelial transmembrane
201901_s_at	YY1	229307_at	ANKRD28	Ankyrin repeat domain 28
201901_s_at	YY1	205130_at	RAGE	Renal tumor antigen
201901_s_at	YY1	212245_at	MCFD2	Multiple coagulation factor deficiency 2
201901_s_at	YY1	209440_at	PRPS1	Phosphoribosyl pyrophosphate synthetase 1
201901_s_at	YY1	208447_s_at	PRPS1	Phosphoribosyl pyrophosphate synthetase 1
201901_s_at	YY1	225150_s_at	RTKN	Rhotekin
201901_s_at	YY1	223163_s_at	ZC3HC1	Zinc finger, C3HC-type containing 1
201901_s_at	YY1	217149_x_at	TNK1	Tyrosine kinase, non-receptor, 1
201901_s_at	YY1	205793_x_at	TNK1	Tyrosine kinase, non-receptor, 1
201901_s_at	YY1	204789_at	FMNL1	Formin-like 1
201901_s_at	YY1	200679_x_at	HMGB1	High-mobility group box 1
201901_s_at	YY1	231907_at	ABL2	V-abl Abelson murine leukemia viral oncogene homolog 2 (arg, Abelson-related gene)
201901_s_at	YY1	226893_at	ABL2	V-abl Abelson murine leukemia viral oncogene homolog 2 (arg, Abelson-related gene)
201901_s_at	YY1	201454_s_at	NPEPPS	Aminopeptidase puromycin sensitive
201901_s_at	YY1	209950_s_at	VILL	Villin-like
201901_s_at	YY1	201066_at	CYC1	Cytochrome c-1
201901_s_at	YY1	213540_at	HSD17B8	Hydroxysteroid (17-beta) dehydrogenase 8
201901_s_at	YY1	216483_s_at	C19orf10	Chromosome 19 open reading frame 10
201901_s_at	YY1	221739_at	C19orf10	Chromosome 19 open reading frame 10
201901_s_at	YY1	228236_at	C20orf54	Chromosome 20 open reading frame 54
201901_s_at	YY1	229442_at	C18orf54	Chromosome 18 open reading frame 54
201901_s_at	YY1	244324_at	C18orf54	Chromosome 18 open reading frame 54
201901_s_at	YY1	204272_at	LGALS4	Lectin, galactoside-binding, soluble, 4 (galectin 4)
201901_s_at	YY1	203962_s_at	NEBL	Nebulette
201901_s_at	YY1	205645_at	REPS2	RALBP1 associated Eps domain containing 2
201901_s_at	YY1	227425_at	REPS2	RALBP1 associated Eps domain containing 2
201901_s_at	YY1	203430_at	HEBP2	Heme binding protein 2
201901_s_at	YY1	227131_at	MAP3K3	Mitogen-activated protein kinase kinase kinase 3
201901_s_at	YY1	212163_at	KIDINS220	Kinase D-interacting substance of 220 kDa
201901_s_at	YY1	218961_s_at	PNKP	Polynucleotide kinase 3'-phosphatase
201901_s_at	YY1	204433_s_at	SPATA2	Spermatogenesis associated 2
201901_s_at	YY1	213466_at	RAB40C	RAB40C, member RAS oncogene family
201901_s_at	YY1	227103_s_at	ECE2	Endothelin converting enzyme 2
201901_s_at	YY1	226771_at	ATP8B2	ATPase, Class I, type 8B, member 2
201901_s_at	YY1	209980_s_at	SHMT1	Serine hydroxymethyltransferase 1 (soluble)
201901_s_at	YY1	205743_at	STAC	SH3 and cysteine rich domain
201901_s_at	YY1	213574_s_at	KPNB1	Karyopherin (importin) beta 1
201901_s_at	YY1	213573_at	KPNB1	Karyopherin (importin) beta 1
201901_s_at	YY1	214805_at	EIF4A1	Eukaryotic translation initiation factor 4A, isoform 1
201901_s_at	YY1	222445_at	SLC39A9	Solute carrier family 39 (zinc transporter), member 9
201901_s_at	YY1	217859_s_at	SLC39A9	Solute carrier family 39 (zinc transporter), member 9
201901_s_at	YY1	202772_at	HMGCL	3-hydroxymethyl-3-methylglutaryl-Coenzyme A lyase (hydroxymethylglutaricaciduria)
201901_s_at	YY1	223385_at	CYP2S1	Cytochrome P450, family 2, subfamily S, polypeptide 1
201901_s_at	YY1	201066_at	CYC1	Cytochrome c-1
201901_s_at	YY1	226375_at	LMTK2	Lemur tyrosine kinase 2
201901_s_at	YY1	227701_at	C10orf118	Chromosome 10 open reading frame 118
201901_s_at	YY1	212635_at	TNPO1	Transportin 1
201901_s_at	YY1	207657_x_at	TNPO1	Transportin 1
201901_s_at	YY1	209226_s_at	TNPO1	Transportin 1
201901_s_at	YY1	209225_x_at	TNPO1	Transportin 1
201901_s_at	YY1	221829_s_at	TNPO1	Transportin 1
201901_s_at	YY1	200752_s_at	CAPN1	Calpain 1, (mu/I) large subunit
201901_s_at	YY1	36830_at	MIPEP	Mitochondrial intermediate peptidase
201901_s_at	YY1	204305_at	MIPEP	Mitochondrial intermediate peptidase
201901_s_at	YY1	211320_s_at	PTPRU	Protein tyrosine phosphatase, receptor type, U
201901_s_at	YY1	225558_at	GIT2	G protein-coupled receptor kinase interactor 2
201901_s_at	YY1	223423_at	GPR160	G protein-coupled receptor 160
201901_s_at	YY1	203522_at	CCS	Copper chaperone for superoxide dismutase
201901_s_at	YY1	208689_s_at	RPN2	Ribophorin II
201901_s_at	YY1	205375_at	MDFI	MyoD family inhibitor
201901_s_at	YY1	203695_s_at	DFNA5	Deafness, autosomal dominant 5
201901_s_at	YY1	212397_at	RDX	Radixin
201901_s_at	YY1	212398_at	RDX	Radixin
201901_s_at	YY1	218963_s_at	KRT23	Keratin 23 (histone deacetylase inducible)
201901_s_at	YY1	37408_at	MRC2	Mannose receptor, C type 2
201901_s_at	YY1	221669_s_at	ACAD8	Acyl-Coenzyme A dehydrogenase family, member 8
201901_s_at	YY1	208932_at	PPP4C	Protein phosphatase 4 (formerly X), catalytic subunit
201901_s_at	YY1	212667_at	SPARC	Secreted protein, acidic, cysteine-rich (osteonectin)
201901_s_at	YY1	200665_s_at	SPARC	Secreted protein, acidic, cysteine-rich (osteonectin)
201901_s_at	YY1	225280_x_at	ARSD	Arylsulfatase D
201901_s_at	YY1	209249_s_at	GHITM	Growth hormone inducible transmembrane protein
201901_s_at	YY1	201962_s_at	RNF41	Ring finger protein 41
201901_s_at	YY1	224640_at	SPPL3	Signal peptide peptidase 3
201901_s_at	YY1	224638_at	SPPL3	Signal peptide peptidase 3
201901_s_at	YY1	203885_at	RAB21	RAB21, member RAS oncogene family
201901_s_at	YY1	235546_at	SPINT1	Serine peptidase inhibitor, Kunitz type 1
201901_s_at	YY1	202827_s_at	SPINT1	Serine peptidase inhibitor, Kunitz type 1
201901_s_at	YY1	238778_at	MPP7	Membrane protein, palmitoylated 7 (MAGUK p55 subfamily member 7)
201901_s_at	YY1	238451_at	MPP7	Membrane protein, palmitoylated 7 (MAGUK p55 subfamily member 7)
201901_s_at	YY1	212298_at	NRP1	Neuropilin 1
201901_s_at	YY1	218640_s_at	PLEKHF2	Pleckstrin homology domain containing, family F (with FYVE domain) member 2
201901_s_at	YY1	222699_s_at	PLEKHF2	Pleckstrin homology domain containing, family F (with FYVE domain) member 2
201901_s_at	YY1	202146_at	IFRD1	Interferon-related developmental regulator 1
201901_s_at	YY1	202147_s_at	IFRD1	Interferon-related developmental regulator 1
201901_s_at	YY1	205983_at	DPEP1	Dipeptidase 1 (renal)
201901_s_at	YY1	206333_at	MSI1	Musashi homolog 1 (Drosophila)
201901_s_at	YY1	203200_s_at	MTRR	5-methyltetrahydrofolate-homocysteine methyltransferase reductase
201901_s_at	YY1	221049_s_at	POLL	Polymerase (DNA directed), lambda
201901_s_at	YY1	223010_s_at	OCIAD1	OCIA domain containing 1
201901_s_at	YY1	223011_s_at	OCIAD1	OCIA domain containing 1
201901_s_at	YY1	215493_x_at	BTN2A1	Butyrophilin, subfamily 2, member A1
201901_s_at	YY1	211256_x_at	BTN2A1	Butyrophilin, subfamily 2, member A1
201901_s_at	YY1	203944_x_at	BTN2A1	Butyrophilin, subfamily 2, member A1
201901_s_at	YY1	227569_at	LNX2	Ligand of numb-protein X 2
201901_s_at	YY1	206911_at	TRIM25	Tripartite motif-containing 25
201901_s_at	YY1	216381_x_at	AKR7A3	Aldo-keto reductase family 7, member A3 (aflatoxin aldehyde reductase)
201901_s_at	YY1	206469_x_at	AKR7A3	Aldo-keto reductase family 7, member A3 (aflatoxin aldehyde reductase)
201901_s_at	YY1	211535_s_at	FGFR1	Fibroblast growth factor receptor 1 (fms-related tyrosine kinase 2, Pfeiffer syndrome)
201901_s_at	YY1	226705_at	FGFR1	Fibroblast growth factor receptor 1 (fms-related tyrosine kinase 2, Pfeiffer syndrome)
201901_s_at	YY1	225820_at	PHF17	PHD finger protein 17
201901_s_at	YY1	225816_at	PHF17	PHD finger protein 17
201901_s_at	YY1	218517_at	PHF17	PHD finger protein 17
201901_s_at	YY1	203269_at	NSMAF	Neutral sphingomyelinase (N-SMase) activation associated factor
201901_s_at	YY1	212245_at	MCFD2	Multiple coagulation factor deficiency 2
201901_s_at	YY1	225285_at	BCAT1	Branched chain aminotransferase 1, cytosolic
201901_s_at	YY1	205880_at	PRKD1	Protein kinase D1
201901_s_at	YY1	201666_at	TIMP1	TIMP metallopeptidase inhibitor 1
201901_s_at	YY1	215729_s_at	VGLL1	Vestigial like 1 (Drosophila)
201901_s_at	YY1	205487_s_at	VGLL1	Vestigial like 1 (Drosophila)
201901_s_at	YY1	203120_at	TP53BP2	Tumor protein p53 binding protein, 2
201901_s_at	YY1	222712_s_at	MUC13	Mucin 13, epithelial transmembrane
201901_s_at	YY1	218687_s_at	MUC13	Mucin 13, epithelial transmembrane
201901_s_at	YY1	204942_s_at	ALDH3B2	Aldehyde dehydrogenase 3 family, member B2
201901_s_at	YY1	221946_at	C9orf116	Chromosome 9 open reading frame 116
201901_s_at	YY1	201761_at	MTHFD2	Methylenetetrahydrofolate dehydrogenase (NADP+ dependent) 2, methenyltetrahydrofolate cyclohydrolase
201901_s_at	YY1	202094_at	BIRC5	Effector cell peptidase receptor 1
201901_s_at	YY1	218455_at	NFS1	NFS1 nitrogen fixation 1 (S. cerevisiae)
201901_s_at	YY1	215209_at	SEC24D	SEC24 related gene family, member D (S. cerevisiae)
201901_s_at	YY1	226817_at	DSC2	Desmocollin 2
201901_s_at	YY1	204751_x_at	DSC2	Desmocollin 2
201901_s_at	YY1	204750_s_at	DSC2	Desmocollin 2
201901_s_at	YY1	205429_s_at	MPP6	Membrane protein, palmitoylated 6 (MAGUK p55 subfamily member 6)
201901_s_at	YY1	218395_at	ACTR6	ARP6 actin-related protein 6 homolog (yeast)
201901_s_at	YY1	214247_s_at	DKK3	Dickkopf homolog 3 (Xenopus laevis)
201901_s_at	YY1	221499_s_at	STX16	Syntaxin 16
201901_s_at	YY1	242053_at	TSGA10	Testis specific, 10
201901_s_at	YY1	243265_at	GAD2	Glutamate decarboxylase 2 (pancreatic islets and brain, 65kDa)
201901_s_at	YY1	201907_x_at	DVL3	Dishevelled, dsh homolog 3 (Drosophila)
201901_s_at	YY1	204179_at	MB	Myoglobin
201901_s_at	YY1	210762_s_at	DLC1	Deleted in liver cancer 1
201901_s_at	YY1	224822_at	DLC1	Deleted in liver cancer 1
201901_s_at	YY1	242222_at	LOC440894	Hypothetical protein LOC440894
201901_s_at	YY1	201752_s_at	ADD3	Adducin 3 (gamma)
201901_s_at	YY1	205882_x_at	ADD3	Adducin 3 (gamma)
201901_s_at	YY1	204503_at	EVPL	Envoplakin
201901_s_at	YY1	38710_at	OTUB1	OTU domain, ubiquitin aldehyde binding 1
201901_s_at	YY1	201246_s_at	OTUB1	OTU domain, ubiquitin aldehyde binding 1
201901_s_at	YY1	219577_s_at	ABCA7	ATP-binding cassette, sub-family A (ABC1), member 7
201901_s_at	YY1	202962_at	KIF13B	Kinesin family member 13B
201901_s_at	YY1	219210_s_at	RAB8B	RAB8B, member RAS oncogene family
201901_s_at	YY1	226633_at	RAB8B	RAB8B, member RAS oncogene family
201901_s_at	YY1	212245_at	MCFD2	Multiple coagulation factor deficiency 2
201901_s_at	YY1	201583_s_at	SEC23B	Sec23 homolog B (S. cerevisiae)
201901_s_at	YY1	215165_x_at	UMPS	Uridine monophosphate synthetase (orotate phosphoribosyl transferase and orotidine-5'-decarboxylase)
201901_s_at	YY1	219681_s_at	RAB11FIP1	RAB11 family interacting protein 1 (class I)
201901_s_at	YY1	225177_at	RAB11FIP1	RAB11 family interacting protein 1 (class I)
201901_s_at	YY1	202575_at	CRABP2	Cellular retinoic acid binding protein 2
201901_s_at	YY1	218448_at	C20orf11	Chromosome 20 open reading frame 11
201901_s_at	YY1	201105_at	LGALS1	Lectin, galactoside-binding, soluble, 1 (galectin 1)
201901_s_at	YY1	205130_at	RAGE	Renal tumor antigen
201901_s_at	YY1	215097_at	CAPZB	Capping protein (actin filament) muscle Z-line, beta
201901_s_at	YY1	224650_at	MAL2	Mal, T-cell differentiation protein 2
201901_s_at	YY1	232609_at	CRB3	Crumbs homolog 3 (Drosophila)
201901_s_at	YY1	209440_at	PRPS1	Phosphoribosyl pyrophosphate synthetase 1
201901_s_at	YY1	208447_s_at	PRPS1	Phosphoribosyl pyrophosphate synthetase 1
201901_s_at	YY1	203576_at	BCAT2	Branched chain aminotransferase 2, mitochondrial
201901_s_at	YY1	212935_at	MCF2L	MCF.2 cell line derived transforming sequence-like
201901_s_at	YY1	35147_at	MCF2L	MCF.2 cell line derived transforming sequence-like
201901_s_at	YY1	209904_at	TNNC1	Troponin C type 1 (slow)
201901_s_at	YY1	215023_s_at	PEX1	Peroxisome biogenesis factor 1
201901_s_at	YY1	203488_at	LPHN1	Latrophilin 1
201901_s_at	YY1	219145_at	LPHN1	Latrophilin 1
201901_s_at	YY1	231907_at	ABL2	V-abl Abelson murine leukemia viral oncogene homolog 2 (arg, Abelson-related gene)
201901_s_at	YY1	226893_at	ABL2	V-abl Abelson murine leukemia viral oncogene homolog 2 (arg, Abelson-related gene)
201901_s_at	YY1	224176_s_at	AXIN2	Axin 2 (conductin, axil)
201901_s_at	YY1	210624_s_at	ILVBL	IlvB (bacterial acetolactate synthase)-like
201901_s_at	YY1	36830_at	MIPEP	Mitochondrial intermediate peptidase
201901_s_at	YY1	204305_at	MIPEP	Mitochondrial intermediate peptidase
201901_s_at	YY1	209950_s_at	VILL	Villin-like
201901_s_at	YY1	225150_s_at	RTKN	Rhotekin
201901_s_at	YY1	209529_at	PPAP2C	Phosphatidic acid phosphatase type 2C
201901_s_at	YY1	200607_s_at	RAD21	RAD21 homolog (S. pombe)
201901_s_at	YY1	225558_at	GIT2	G protein-coupled receptor kinase interactor 2
201901_s_at	YY1	200606_at	DSP	Desmoplakin
201901_s_at	YY1	218199_s_at	NOL6	Nucleolar protein family 6 (RNA-associated)
201901_s_at	YY1	210132_at	EFNA3	Ephrin-A3
201901_s_at	YY1	227833_s_at	MBD6	Methyl-CpG binding domain protein 6
201901_s_at	YY1	226076_s_at	MBD6	Methyl-CpG binding domain protein 6
201901_s_at	YY1	227832_at	MBD6	Methyl-CpG binding domain protein 6
201901_s_at	YY1	243_g_at	MAP4	Microtubule-associated protein 4
201901_s_at	YY1	212566_at	MAP4	Microtubule-associated protein 4
201901_s_at	YY1	212567_s_at	MAP4	Microtubule-associated protein 4
201901_s_at	YY1	200836_s_at	MAP4	Microtubule-associated protein 4
201901_s_at	YY1	33850_at	MAP4	Microtubule-associated protein 4
201901_s_at	YY1	235935_at	C6orf154	Chromosome 6 open reading frame 154
201901_s_at	YY1	242829_x_at	FBXL3	F-box and leucine-rich repeat protein 3
201901_s_at	YY1	213512_at	C14orf79	Chromosome 14 open reading frame 79
201901_s_at	YY1	213892_s_at	APRT	Adenine phosphoribosyltransferase
201901_s_at	YY1	203219_s_at	APRT	Adenine phosphoribosyltransferase
201901_s_at	YY1	204002_s_at	ICA1	Islet cell autoantigen 1, 69kDa
201901_s_at	YY1	210547_x_at	ICA1	Islet cell autoantigen 1, 69kDa
201901_s_at	YY1	207949_s_at	ICA1	Islet cell autoantigen 1, 69kDa
201901_s_at	YY1	222445_at	SLC39A9	Solute carrier family 39 (zinc transporter), member 9
201901_s_at	YY1	217859_s_at	SLC39A9	Solute carrier family 39 (zinc transporter), member 9
201901_s_at	YY1	223385_at	CYP2S1	Cytochrome P450, family 2, subfamily S, polypeptide 1
201901_s_at	YY1	209590_at	BMP7	Bone morphogenetic protein 7 (osteogenic protein 1)
201901_s_at	YY1	211259_s_at	BMP7	Bone morphogenetic protein 7 (osteogenic protein 1)
201901_s_at	YY1	209591_s_at	BMP7	Bone morphogenetic protein 7 (osteogenic protein 1)
201901_s_at	YY1	205743_at	STAC	SH3 and cysteine rich domain
201901_s_at	YY1	218966_at	MYO5C	Myosin VC
201901_s_at	YY1	213574_s_at	KPNB1	Karyopherin (importin) beta 1
201901_s_at	YY1	213573_at	KPNB1	Karyopherin (importin) beta 1
201901_s_at	YY1	41660_at	CELSR1	Cadherin, EGF LAG seven-pass G-type receptor 1 (flamingo homolog, Drosophila)
201901_s_at	YY1	200789_at	ECH1	Enoyl Coenzyme A hydratase 1, peroxisomal
201901_s_at	YY1	201066_at	CYC1	Cytochrome c-1
201901_s_at	YY1	214805_at	EIF4A1	Eukaryotic translation initiation factor 4A, isoform 1
201901_s_at	YY1	223163_s_at	ZC3HC1	Zinc finger, C3HC-type containing 1
203394_s_at	HES1	203336_s_at	ITGB1BP1	Integrin beta 1 binding protein 1
203394_s_at	HES1	209340_at	UAP1	UDP-N-acteylglucosamine pyrophosphorylase 1
203394_s_at	HES1	209872_s_at	PKP3	Plakophilin 3
203394_s_at	HES1	209873_s_at	PKP3	Plakophilin 3
203394_s_at	HES1	218489_s_at	ALAD	Aminolevulinate, delta-, dehydratase
203394_s_at	HES1	216836_s_at	ERBB2	V-erb-b2 erythroblastic leukemia viral oncogene homolog 2, neuro/glioblastoma derived oncogene homolog (avian)
203394_s_at	HES1	210930_s_at	ERBB2	V-erb-b2 erythroblastic leukemia viral oncogene homolog 2, neuro/glioblastoma derived oncogene homolog (avian)
203394_s_at	HES1	208818_s_at	COMT	Catechol-O-methyltransferase
203394_s_at	HES1	208817_at	COMT	Catechol-O-methyltransferase
203394_s_at	HES1	218066_at	SLC12A7	Solute carrier family 12 (potassium/chloride transporters), member 7
203394_s_at	HES1	38710_at	OTUB1	OTU domain, ubiquitin aldehyde binding 1
203394_s_at	HES1	201246_s_at	OTUB1	OTU domain, ubiquitin aldehyde binding 1
203394_s_at	HES1	210350_x_at	ING1	Inhibitor of growth family, member 1
203394_s_at	HES1	225739_at	RAB11FIP4	RAB11 family interacting protein 4 (class II)
203394_s_at	HES1	224482_s_at	RAB11FIP4	RAB11 family interacting protein 4 (class II)
203394_s_at	HES1	214752_x_at	FLNA	Filamin A, alpha (actin binding protein 280)
203394_s_at	HES1	200859_x_at	FLNA	Filamin A, alpha (actin binding protein 280)
203394_s_at	HES1	213746_s_at	FLNA	Filamin A, alpha (actin binding protein 280)
203394_s_at	HES1	220068_at	VPREB3	Pre-B lymphocyte gene 3
203394_s_at	HES1	203839_s_at	TNK2	Tyrosine kinase, non-receptor, 2
203394_s_at	HES1	210688_s_at	CPT1A	Carnitine palmitoyltransferase 1A (liver)
203394_s_at	HES1	203634_s_at	CPT1A	Carnitine palmitoyltransferase 1A (liver)
203394_s_at	HES1	203633_at	CPT1A	Carnitine palmitoyltransferase 1A (liver)
203394_s_at	HES1	201761_at	MTHFD2	Methylenetetrahydrofolate dehydrogenase (NADP+ dependent) 2, methenyltetrahydrofolate cyclohydrolase
203394_s_at	HES1	204278_s_at	EBAG9	Estrogen receptor binding site associated, antigen, 9
203394_s_at	HES1	204274_at	EBAG9	Estrogen receptor binding site associated, antigen, 9
203394_s_at	HES1	209156_s_at	COL6A2	Collagen, type VI, alpha 2
203394_s_at	HES1	210100_s_at	ABCA2	ATP-binding cassette, sub-family A (ABC1), member 2
203394_s_at	HES1	203488_at	LPHN1	Latrophilin 1
203394_s_at	HES1	219145_at	LPHN1	Latrophilin 1
203394_s_at	HES1	216202_s_at	SPTLC2	Serine palmitoyltransferase, long chain base subunit 2
203394_s_at	HES1	222712_s_at	MUC13	Mucin 13, epithelial transmembrane
203394_s_at	HES1	218687_s_at	MUC13	Mucin 13, epithelial transmembrane
203394_s_at	HES1	221122_at	HRASLS2	HRAS-like suppressor 2
203394_s_at	HES1	203069_at	SV2A	Synaptic vesicle glycoprotein 2A
203394_s_at	HES1	204765_at	ARHGEF5	Rho guanine nucleotide exchange factor (GEF) 5
203394_s_at	HES1	217270_s_at	DYRK1B	Dual-specificity tyrosine-(Y)-phosphorylation regulated kinase 1B
203394_s_at	HES1	200880_at	DNAJA1	DnaJ (Hsp40) homolog, subfamily A, member 1
203394_s_at	HES1	225777_at	C9orf140	Chromosome 9 open reading frame 140
203394_s_at	HES1	222165_x_at	C9orf16	Chromosome 9 open reading frame 16
203394_s_at	HES1	204480_s_at	C9orf16	Chromosome 9 open reading frame 16
203394_s_at	HES1	41047_at	C9orf16	Chromosome 9 open reading frame 16
203394_s_at	HES1	216232_s_at	GCN1L1	GCN1 general control of amino-acid synthesis 1-like 1 (yeast)
203394_s_at	HES1	219461_at	PAK6	P21(CDKN1A)-activated kinase 6
203394_s_at	HES1	225280_x_at	ARSD	Arylsulfatase D
203394_s_at	HES1	206668_s_at	SCAMP1	Secretory carrier membrane protein 1
203394_s_at	HES1	214264_s_at	C14orf143	Chromosome 14 open reading frame 143
203394_s_at	HES1	209753_s_at	TMPO	Thymopoietin
203394_s_at	HES1	211564_s_at	PDLIM4	PDZ and LIM domain 4
203394_s_at	HES1	221669_s_at	ACAD8	Acyl-Coenzyme A dehydrogenase family, member 8
203394_s_at	HES1	209696_at	FBP1	Fructose-1,6-bisphosphatase 1
203394_s_at	HES1	200968_s_at	PPIB	Peptidylprolyl isomerase B (cyclophilin B)
203394_s_at	HES1	210151_s_at	DYRK3	Dual-specificity tyrosine-(Y)-phosphorylation regulated kinase 3
203394_s_at	HES1	220753_s_at	CRYL1	Crystallin, lambda 1
203394_s_at	HES1	225855_at	EPB41L5	Erythrocyte membrane protein band 4.1 like 5
203394_s_at	HES1	229292_at	EPB41L5	Erythrocyte membrane protein band 4.1 like 5
203394_s_at	HES1	230951_at	EPB41L5	Erythrocyte membrane protein band 4.1 like 5
203394_s_at	HES1	201419_at	BAP1	BRCA1 associated protein-1 (ubiquitin carboxy-terminal hydrolase)
203394_s_at	HES1	228540_at	QKI	Quaking homolog, KH domain RNA binding (mouse)
203394_s_at	HES1	236154_at	QKI	Quaking homolog, KH domain RNA binding (mouse)
203394_s_at	HES1	212263_at	QKI	Quaking homolog, KH domain RNA binding (mouse)
203394_s_at	HES1	212636_at	QKI	Quaking homolog, KH domain RNA binding (mouse)
203394_s_at	HES1	241938_at	QKI	Quaking homolog, KH domain RNA binding (mouse)
203394_s_at	HES1	212265_at	QKI	Quaking homolog, KH domain RNA binding (mouse)
203394_s_at	HES1	212262_at	QKI	Quaking homolog, KH domain RNA binding (mouse)
203394_s_at	HES1	214543_x_at	QKI	Quaking homolog, KH domain RNA binding (mouse)
203394_s_at	HES1	37966_at	PARVB	Parvin, beta
203394_s_at	HES1	219404_at	EPS8L3	EPS8-like 3
203394_s_at	HES1	222445_at	SLC39A9	Solute carrier family 39 (zinc transporter), member 9
203394_s_at	HES1	217859_s_at	SLC39A9	Solute carrier family 39 (zinc transporter), member 9
203394_s_at	HES1	214599_at	IVL	Involucrin
203394_s_at	HES1	206532_at	SMARCB1	SWI/SNF related, matrix associated, actin dependent regulator of chromatin, subfamily b, member 1
203394_s_at	HES1	207383_s_at	RHBDL1	Rhomboid, veinlet-like 1 (Drosophila)
203394_s_at	HES1	209764_at	MGAT3	Mannosyl (beta-1,4-)-glycoprotein beta-1,4-N-acetylglucosaminyltransferase
203394_s_at	HES1	201422_at	IFI30	Interferon, gamma-inducible protein 30
203394_s_at	HES1	225646_at	CTSC	Cathepsin C
203394_s_at	HES1	214154_s_at	PKP2	Plakophilin 2
203394_s_at	HES1	207717_s_at	PKP2	Plakophilin 2
203394_s_at	HES1	216381_x_at	AKR7A3	Aldo-keto reductase family 7, member A3 (aflatoxin aldehyde reductase)
203394_s_at	HES1	206469_x_at	AKR7A3	Aldo-keto reductase family 7, member A3 (aflatoxin aldehyde reductase)
203394_s_at	HES1	40837_at	TLE2	Transducin-like enhancer of split 2 (E(sp1) homolog, Drosophila)
203394_s_at	HES1	204431_at	TLE2	Transducin-like enhancer of split 2 (E(sp1) homolog, Drosophila)
203394_s_at	HES1	207431_s_at	DEGS1	Degenerative spermatocyte homolog 1, lipid desaturase (Drosophila)
203394_s_at	HES1	209250_at	DEGS1	Degenerative spermatocyte homolog 1, lipid desaturase (Drosophila)
203394_s_at	HES1	211404_s_at	APLP2	Amyloid beta (A4) precursor-like protein 2
203394_s_at	HES1	214875_x_at	APLP2	Amyloid beta (A4) precursor-like protein 2
203394_s_at	HES1	208702_x_at	APLP2	Amyloid beta (A4) precursor-like protein 2
203394_s_at	HES1	222896_at	TMEM38A	Transmembrane protein 38A
203394_s_at	HES1	204789_at	FMNL1	Formin-like 1
203394_s_at	HES1	202671_s_at	PDXK	Pyridoxal (pyridoxine, vitamin B6) kinase
203394_s_at	HES1	205093_at	PLEKHA6	Pleckstrin homology domain containing, family A member 6
203394_s_at	HES1	227569_at	LNX2	Ligand of numb-protein X 2
203394_s_at	HES1	206658_at	UPK3B	Uroplakin 3B
203394_s_at	HES1	207828_s_at	CENPF	Centromere protein F, 350/400ka (mitosin)
203394_s_at	HES1	209172_s_at	CENPF	Centromere protein F, 350/400ka (mitosin)
203394_s_at	HES1	225618_at	ARHGAP27	Rho GTPase activating protein 27
203394_s_at	HES1	227057_at	ARHGAP27	Rho GTPase activating protein 27
203394_s_at	HES1	223179_at	YPEL3	Yippee-like 3 (Drosophila)
203394_s_at	HES1	229516_at	WDR31	WD repeat domain 31
203394_s_at	HES1	215350_at	SYNE1	Spectrin repeat containing, nuclear envelope 1
203394_s_at	HES1	209447_at	SYNE1	Spectrin repeat containing, nuclear envelope 1
203394_s_at	HES1	201024_x_at	EIF5B	Eukaryotic translation initiation factor 5B
203394_s_at	HES1	208449_s_at	FGF8	Fibroblast growth factor 8 (androgen-induced)
203394_s_at	HES1	224666_at	NSMCE1	Non-SMC element 1 homolog (S. cerevisiae)
203394_s_at	HES1	235688_s_at	TRAF4	TNF receptor-associated factor 4
203394_s_at	HES1	242473_at	TRAF4	TNF receptor-associated factor 4
203394_s_at	HES1	211899_s_at	TRAF4	TNF receptor-associated factor 4
203394_s_at	HES1	222546_s_at	EPS8L2	EPS8-like 2
203394_s_at	HES1	243669_s_at	PRAP1	Proline-rich acidic protein 1
203394_s_at	HES1	224908_s_at	TTL	Tubulin tyrosine ligase
203394_s_at	HES1	224896_s_at	TTL	Tubulin tyrosine ligase
203394_s_at	HES1	202640_s_at	RANBP3	RAN binding protein 3
203394_s_at	HES1	210740_s_at	ITPK1	Inositol 1,3,4-triphosphate 5/6 kinase
203394_s_at	HES1	217710_x_at	ITPK1	Inositol 1,3,4-triphosphate 5/6 kinase
203394_s_at	HES1	205009_at	TFF1	Trefoil factor 1 (breast cancer, estrogen-inducible sequence expressed in)
203394_s_at	HES1	203256_at	CDH3	Cadherin 3, type 1, P-cadherin (placental)
203394_s_at	HES1	208170_s_at	TRIM31	Tripartite motif-containing 31
203394_s_at	HES1	210159_s_at	TRIM31	Tripartite motif-containing 31
203394_s_at	HES1	215444_s_at	TRIM31	Tripartite motif-containing 31
203394_s_at	HES1	224907_s_at	SH3GLB2	SH3-domain GRB2-like endophilin B2
203394_s_at	HES1	218813_s_at	SH3GLB2	SH3-domain GRB2-like endophilin B2
203394_s_at	HES1	227944_at	PTPN3	Protein tyrosine phosphatase, non-receptor type 3
203394_s_at	HES1	230430_at	ENTPD2	Ectonucleoside triphosphate diphosphohydrolase 2
203394_s_at	HES1	223540_at	PVRL4	Poliovirus receptor-related 4
203394_s_at	HES1	210757_x_at	DAB2	Disabled homolog 2, mitogen-responsive phosphoprotein (Drosophila)
203394_s_at	HES1	201279_s_at	DAB2	Disabled homolog 2, mitogen-responsive phosphoprotein (Drosophila)
203394_s_at	HES1	201280_s_at	DAB2	Disabled homolog 2, mitogen-responsive phosphoprotein (Drosophila)
203394_s_at	HES1	201278_at	DAB2	Disabled homolog 2, mitogen-responsive phosphoprotein (Drosophila)
203394_s_at	HES1	221946_at	C9orf116	Chromosome 9 open reading frame 116
203394_s_at	HES1	205192_at	MAP3K14	Mitogen-activated protein kinase kinase kinase 14
203394_s_at	HES1	219577_s_at	ABCA7	ATP-binding cassette, sub-family A (ABC1), member 7
203394_s_at	HES1	208962_s_at	FADS1	Fatty acid desaturase 1
203394_s_at	HES1	208964_s_at	FADS1	Fatty acid desaturase 1
203394_s_at	HES1	208963_x_at	FADS1	Fatty acid desaturase 1
203394_s_at	HES1	207801_s_at	RNF10	Ring finger protein 10
203395_s_at	HES1	203336_s_at	ITGB1BP1	Integrin beta 1 binding protein 1
203395_s_at	HES1	209340_at	UAP1	UDP-N-acteylglucosamine pyrophosphorylase 1
203395_s_at	HES1	209872_s_at	PKP3	Plakophilin 3
203395_s_at	HES1	209873_s_at	PKP3	Plakophilin 3
203395_s_at	HES1	218489_s_at	ALAD	Aminolevulinate, delta-, dehydratase
203395_s_at	HES1	216836_s_at	ERBB2	V-erb-b2 erythroblastic leukemia viral oncogene homolog 2, neuro/glioblastoma derived oncogene homolog (avian)
203395_s_at	HES1	210930_s_at	ERBB2	V-erb-b2 erythroblastic leukemia viral oncogene homolog 2, neuro/glioblastoma derived oncogene homolog (avian)
203395_s_at	HES1	208818_s_at	COMT	Catechol-O-methyltransferase
203395_s_at	HES1	208817_at	COMT	Catechol-O-methyltransferase
203395_s_at	HES1	218066_at	SLC12A7	Solute carrier family 12 (potassium/chloride transporters), member 7
203395_s_at	HES1	38710_at	OTUB1	OTU domain, ubiquitin aldehyde binding 1
203395_s_at	HES1	201246_s_at	OTUB1	OTU domain, ubiquitin aldehyde binding 1
203395_s_at	HES1	210350_x_at	ING1	Inhibitor of growth family, member 1
203395_s_at	HES1	225739_at	RAB11FIP4	RAB11 family interacting protein 4 (class II)
203395_s_at	HES1	224482_s_at	RAB11FIP4	RAB11 family interacting protein 4 (class II)
203395_s_at	HES1	214752_x_at	FLNA	Filamin A, alpha (actin binding protein 280)
203395_s_at	HES1	200859_x_at	FLNA	Filamin A, alpha (actin binding protein 280)
203395_s_at	HES1	213746_s_at	FLNA	Filamin A, alpha (actin binding protein 280)
203395_s_at	HES1	220068_at	VPREB3	Pre-B lymphocyte gene 3
203395_s_at	HES1	203839_s_at	TNK2	Tyrosine kinase, non-receptor, 2
203395_s_at	HES1	210688_s_at	CPT1A	Carnitine palmitoyltransferase 1A (liver)
203395_s_at	HES1	203634_s_at	CPT1A	Carnitine palmitoyltransferase 1A (liver)
203395_s_at	HES1	203633_at	CPT1A	Carnitine palmitoyltransferase 1A (liver)
203395_s_at	HES1	201761_at	MTHFD2	Methylenetetrahydrofolate dehydrogenase (NADP+ dependent) 2, methenyltetrahydrofolate cyclohydrolase
203395_s_at	HES1	204278_s_at	EBAG9	Estrogen receptor binding site associated, antigen, 9
203395_s_at	HES1	204274_at	EBAG9	Estrogen receptor binding site associated, antigen, 9
203395_s_at	HES1	209156_s_at	COL6A2	Collagen, type VI, alpha 2
203395_s_at	HES1	210100_s_at	ABCA2	ATP-binding cassette, sub-family A (ABC1), member 2
203395_s_at	HES1	203488_at	LPHN1	Latrophilin 1
203395_s_at	HES1	219145_at	LPHN1	Latrophilin 1
203395_s_at	HES1	216202_s_at	SPTLC2	Serine palmitoyltransferase, long chain base subunit 2
203395_s_at	HES1	222712_s_at	MUC13	Mucin 13, epithelial transmembrane
203395_s_at	HES1	218687_s_at	MUC13	Mucin 13, epithelial transmembrane
203395_s_at	HES1	221122_at	HRASLS2	HRAS-like suppressor 2
203395_s_at	HES1	203069_at	SV2A	Synaptic vesicle glycoprotein 2A
203395_s_at	HES1	204765_at	ARHGEF5	Rho guanine nucleotide exchange factor (GEF) 5
203395_s_at	HES1	217270_s_at	DYRK1B	Dual-specificity tyrosine-(Y)-phosphorylation regulated kinase 1B
203395_s_at	HES1	200880_at	DNAJA1	DnaJ (Hsp40) homolog, subfamily A, member 1
203395_s_at	HES1	225777_at	C9orf140	Chromosome 9 open reading frame 140
203395_s_at	HES1	222165_x_at	C9orf16	Chromosome 9 open reading frame 16
203395_s_at	HES1	204480_s_at	C9orf16	Chromosome 9 open reading frame 16
203395_s_at	HES1	41047_at	C9orf16	Chromosome 9 open reading frame 16
203395_s_at	HES1	216232_s_at	GCN1L1	GCN1 general control of amino-acid synthesis 1-like 1 (yeast)
203395_s_at	HES1	219461_at	PAK6	P21(CDKN1A)-activated kinase 6
203395_s_at	HES1	225280_x_at	ARSD	Arylsulfatase D
203395_s_at	HES1	206668_s_at	SCAMP1	Secretory carrier membrane protein 1
203395_s_at	HES1	214264_s_at	C14orf143	Chromosome 14 open reading frame 143
203395_s_at	HES1	209753_s_at	TMPO	Thymopoietin
203395_s_at	HES1	211564_s_at	PDLIM4	PDZ and LIM domain 4
203395_s_at	HES1	221669_s_at	ACAD8	Acyl-Coenzyme A dehydrogenase family, member 8
203395_s_at	HES1	209696_at	FBP1	Fructose-1,6-bisphosphatase 1
203395_s_at	HES1	200968_s_at	PPIB	Peptidylprolyl isomerase B (cyclophilin B)
203395_s_at	HES1	210151_s_at	DYRK3	Dual-specificity tyrosine-(Y)-phosphorylation regulated kinase 3
203395_s_at	HES1	220753_s_at	CRYL1	Crystallin, lambda 1
203395_s_at	HES1	225855_at	EPB41L5	Erythrocyte membrane protein band 4.1 like 5
203395_s_at	HES1	229292_at	EPB41L5	Erythrocyte membrane protein band 4.1 like 5
203395_s_at	HES1	230951_at	EPB41L5	Erythrocyte membrane protein band 4.1 like 5
203395_s_at	HES1	201419_at	BAP1	BRCA1 associated protein-1 (ubiquitin carboxy-terminal hydrolase)
203395_s_at	HES1	228540_at	QKI	Quaking homolog, KH domain RNA binding (mouse)
203395_s_at	HES1	236154_at	QKI	Quaking homolog, KH domain RNA binding (mouse)
203395_s_at	HES1	212263_at	QKI	Quaking homolog, KH domain RNA binding (mouse)
203395_s_at	HES1	212636_at	QKI	Quaking homolog, KH domain RNA binding (mouse)
203395_s_at	HES1	241938_at	QKI	Quaking homolog, KH domain RNA binding (mouse)
203395_s_at	HES1	212265_at	QKI	Quaking homolog, KH domain RNA binding (mouse)
203395_s_at	HES1	212262_at	QKI	Quaking homolog, KH domain RNA binding (mouse)
203395_s_at	HES1	214543_x_at	QKI	Quaking homolog, KH domain RNA binding (mouse)
203395_s_at	HES1	37966_at	PARVB	Parvin, beta
203395_s_at	HES1	219404_at	EPS8L3	EPS8-like 3
203395_s_at	HES1	222445_at	SLC39A9	Solute carrier family 39 (zinc transporter), member 9
203395_s_at	HES1	217859_s_at	SLC39A9	Solute carrier family 39 (zinc transporter), member 9
203395_s_at	HES1	214599_at	IVL	Involucrin
203395_s_at	HES1	206532_at	SMARCB1	SWI/SNF related, matrix associated, actin dependent regulator of chromatin, subfamily b, member 1
203395_s_at	HES1	207383_s_at	RHBDL1	Rhomboid, veinlet-like 1 (Drosophila)
203395_s_at	HES1	209764_at	MGAT3	Mannosyl (beta-1,4-)-glycoprotein beta-1,4-N-acetylglucosaminyltransferase
203395_s_at	HES1	201422_at	IFI30	Interferon, gamma-inducible protein 30
203395_s_at	HES1	225646_at	CTSC	Cathepsin C
203395_s_at	HES1	214154_s_at	PKP2	Plakophilin 2
203395_s_at	HES1	207717_s_at	PKP2	Plakophilin 2
203395_s_at	HES1	216381_x_at	AKR7A3	Aldo-keto reductase family 7, member A3 (aflatoxin aldehyde reductase)
203395_s_at	HES1	206469_x_at	AKR7A3	Aldo-keto reductase family 7, member A3 (aflatoxin aldehyde reductase)
203395_s_at	HES1	40837_at	TLE2	Transducin-like enhancer of split 2 (E(sp1) homolog, Drosophila)
203395_s_at	HES1	204431_at	TLE2	Transducin-like enhancer of split 2 (E(sp1) homolog, Drosophila)
203395_s_at	HES1	207431_s_at	DEGS1	Degenerative spermatocyte homolog 1, lipid desaturase (Drosophila)
203395_s_at	HES1	209250_at	DEGS1	Degenerative spermatocyte homolog 1, lipid desaturase (Drosophila)
203395_s_at	HES1	211404_s_at	APLP2	Amyloid beta (A4) precursor-like protein 2
203395_s_at	HES1	214875_x_at	APLP2	Amyloid beta (A4) precursor-like protein 2
203395_s_at	HES1	208702_x_at	APLP2	Amyloid beta (A4) precursor-like protein 2
203395_s_at	HES1	222896_at	TMEM38A	Transmembrane protein 38A
203395_s_at	HES1	204789_at	FMNL1	Formin-like 1
203395_s_at	HES1	202671_s_at	PDXK	Pyridoxal (pyridoxine, vitamin B6) kinase
203395_s_at	HES1	205093_at	PLEKHA6	Pleckstrin homology domain containing, family A member 6
203395_s_at	HES1	227569_at	LNX2	Ligand of numb-protein X 2
203395_s_at	HES1	206658_at	UPK3B	Uroplakin 3B
203395_s_at	HES1	207828_s_at	CENPF	Centromere protein F, 350/400ka (mitosin)
203395_s_at	HES1	209172_s_at	CENPF	Centromere protein F, 350/400ka (mitosin)
203395_s_at	HES1	225618_at	ARHGAP27	Rho GTPase activating protein 27
203395_s_at	HES1	227057_at	ARHGAP27	Rho GTPase activating protein 27
203395_s_at	HES1	223179_at	YPEL3	Yippee-like 3 (Drosophila)
203395_s_at	HES1	229516_at	WDR31	WD repeat domain 31
203395_s_at	HES1	215350_at	SYNE1	Spectrin repeat containing, nuclear envelope 1
203395_s_at	HES1	209447_at	SYNE1	Spectrin repeat containing, nuclear envelope 1
203395_s_at	HES1	201024_x_at	EIF5B	Eukaryotic translation initiation factor 5B
203395_s_at	HES1	208449_s_at	FGF8	Fibroblast growth factor 8 (androgen-induced)
203395_s_at	HES1	224666_at	NSMCE1	Non-SMC element 1 homolog (S. cerevisiae)
203395_s_at	HES1	235688_s_at	TRAF4	TNF receptor-associated factor 4
203395_s_at	HES1	242473_at	TRAF4	TNF receptor-associated factor 4
203395_s_at	HES1	211899_s_at	TRAF4	TNF receptor-associated factor 4
203395_s_at	HES1	222546_s_at	EPS8L2	EPS8-like 2
203395_s_at	HES1	243669_s_at	PRAP1	Proline-rich acidic protein 1
203395_s_at	HES1	224908_s_at	TTL	Tubulin tyrosine ligase
203395_s_at	HES1	224896_s_at	TTL	Tubulin tyrosine ligase
203395_s_at	HES1	202640_s_at	RANBP3	RAN binding protein 3
203395_s_at	HES1	210740_s_at	ITPK1	Inositol 1,3,4-triphosphate 5/6 kinase
203395_s_at	HES1	217710_x_at	ITPK1	Inositol 1,3,4-triphosphate 5/6 kinase
203395_s_at	HES1	205009_at	TFF1	Trefoil factor 1 (breast cancer, estrogen-inducible sequence expressed in)
203395_s_at	HES1	203256_at	CDH3	Cadherin 3, type 1, P-cadherin (placental)
203395_s_at	HES1	208170_s_at	TRIM31	Tripartite motif-containing 31
203395_s_at	HES1	210159_s_at	TRIM31	Tripartite motif-containing 31
203395_s_at	HES1	215444_s_at	TRIM31	Tripartite motif-containing 31
203395_s_at	HES1	224907_s_at	SH3GLB2	SH3-domain GRB2-like endophilin B2
203395_s_at	HES1	218813_s_at	SH3GLB2	SH3-domain GRB2-like endophilin B2
203395_s_at	HES1	227944_at	PTPN3	Protein tyrosine phosphatase, non-receptor type 3
203395_s_at	HES1	230430_at	ENTPD2	Ectonucleoside triphosphate diphosphohydrolase 2
203395_s_at	HES1	223540_at	PVRL4	Poliovirus receptor-related 4
203395_s_at	HES1	210757_x_at	DAB2	Disabled homolog 2, mitogen-responsive phosphoprotein (Drosophila)
203395_s_at	HES1	201279_s_at	DAB2	Disabled homolog 2, mitogen-responsive phosphoprotein (Drosophila)
203395_s_at	HES1	201280_s_at	DAB2	Disabled homolog 2, mitogen-responsive phosphoprotein (Drosophila)
203395_s_at	HES1	201278_at	DAB2	Disabled homolog 2, mitogen-responsive phosphoprotein (Drosophila)
203395_s_at	HES1	221946_at	C9orf116	Chromosome 9 open reading frame 116
203395_s_at	HES1	205192_at	MAP3K14	Mitogen-activated protein kinase kinase kinase 14
203395_s_at	HES1	219577_s_at	ABCA7	ATP-binding cassette, sub-family A (ABC1), member 7
203395_s_at	HES1	208962_s_at	FADS1	Fatty acid desaturase 1
203395_s_at	HES1	208964_s_at	FADS1	Fatty acid desaturase 1
203395_s_at	HES1	208963_x_at	FADS1	Fatty acid desaturase 1
203395_s_at	HES1	207801_s_at	RNF10	Ring finger protein 10
204253_s_at	VDR	210100_s_at	ABCA2	ATP-binding cassette, sub-family A (ABC1), member 2
204253_s_at	VDR	207876_s_at	FLNC	Filamin C, gamma (actin binding protein 280)
204253_s_at	VDR	235296_at	EIF5A2	Eukaryotic translation initiation factor 5A2
204253_s_at	VDR	205232_s_at	PAFAH2	Platelet-activating factor acetylhydrolase 2, 40kDa
204253_s_at	VDR	205233_s_at	PAFAH2	Platelet-activating factor acetylhydrolase 2, 40kDa
204253_s_at	VDR	219238_at	PIGV	Phosphatidylinositol glycan, class V
204253_s_at	VDR	51146_at	PIGV	Phosphatidylinositol glycan, class V
204253_s_at	VDR	225212_at	SLC25A25	Solute carrier family 25 (mitochondrial carrier; phosphate carrier), member 25
204253_s_at	VDR	200832_s_at	SCD	Stearoyl-CoA desaturase (delta-9-desaturase)
204253_s_at	VDR	211162_x_at	SCD	Stearoyl-CoA desaturase (delta-9-desaturase)
204253_s_at	VDR	211708_s_at	SCD	Stearoyl-CoA desaturase (delta-9-desaturase)
204253_s_at	VDR	202741_at	PRKACB	Protein kinase, cAMP-dependent, catalytic, beta
204253_s_at	VDR	202022_at	ALDOC	Aldolase C, fructose-bisphosphate
204253_s_at	VDR	213574_s_at	KPNB1	Karyopherin (importin) beta 1
204253_s_at	VDR	213573_at	KPNB1	Karyopherin (importin) beta 1
204253_s_at	VDR	204404_at	SLC12A2	Solute carrier family 12 (sodium/potassium/chloride transporters), member 2
204253_s_at	VDR	225835_at	SLC12A2	Solute carrier family 12 (sodium/potassium/chloride transporters), member 2
204253_s_at	VDR	209950_s_at	VILL	Villin-like
204253_s_at	VDR	203839_s_at	TNK2	Tyrosine kinase, non-receptor, 2
204253_s_at	VDR	226084_at	MAP1B	Microtubule-associated protein 1B
204253_s_at	VDR	212233_at	MAP1B	Microtubule-associated protein 1B
204253_s_at	VDR	208009_s_at	ARHGEF16	Rho guanine exchange factor (GEF) 16
204253_s_at	VDR	218066_at	SLC12A7	Solute carrier family 12 (potassium/chloride transporters), member 7
204253_s_at	VDR	219400_at	CNTNAP1	Contactin associated protein 1
204253_s_at	VDR	210205_at	B3GALT4	UDP-Gal:betaGlcNAc beta 1,3-galactosyltransferase, polypeptide 4
204253_s_at	VDR	215706_x_at	ZYX	Zyxin
204253_s_at	VDR	214231_s_at	KIAA0564	KIAA0564 protein
204253_s_at	VDR	203879_at	PIK3CD	Phosphoinositide-3-kinase, catalytic, delta polypeptide
204253_s_at	VDR	202422_s_at	ACSL4	Acyl-CoA synthetase long-chain family member 4
204253_s_at	VDR	225646_at	CTSC	Cathepsin C
204253_s_at	VDR	205375_at	MDFI	MyoD family inhibitor
204253_s_at	VDR	201972_at	ATP6V1A	ATPase, H+ transporting, lysosomal 70kDa, V1 subunit A
204253_s_at	VDR	201971_s_at	ATP6V1A	ATPase, H+ transporting, lysosomal 70kDa, V1 subunit A
204253_s_at	VDR	203065_s_at	CAV1	Caveolin 1, caveolae protein, 22kDa
204253_s_at	VDR	212097_at	CAV1	Caveolin 1, caveolae protein, 22kDa
204253_s_at	VDR	209904_at	TNNC1	Troponin C type 1 (slow)
204253_s_at	VDR	210151_s_at	DYRK3	Dual-specificity tyrosine-(Y)-phosphorylation regulated kinase 3
204253_s_at	VDR	217973_at	DCXR	Dicarbonyl/L-xylulose reductase
204253_s_at	VDR	207388_s_at	PTGES	Prostaglandin E synthase
204253_s_at	VDR	219461_at	PAK6	P21(CDKN1A)-activated kinase 6
204253_s_at	VDR	211564_s_at	PDLIM4	PDZ and LIM domain 4
204253_s_at	VDR	206109_at	FUT1	Fucosyltransferase 1 (galactoside 2-alpha-L-fucosyltransferase)
204253_s_at	VDR	200894_s_at	FKBP4	FK506 binding protein 4, 59kDa
204253_s_at	VDR	200895_s_at	FKBP4	FK506 binding protein 4, 59kDa
204253_s_at	VDR	201419_at	BAP1	BRCA1 associated protein-1 (ubiquitin carboxy-terminal hydrolase)
204253_s_at	VDR	224907_s_at	SH3GLB2	SH3-domain GRB2-like endophilin B2
204253_s_at	VDR	218813_s_at	SH3GLB2	SH3-domain GRB2-like endophilin B2
204253_s_at	VDR	209459_s_at	ABAT	4-aminobutyrate aminotransferase
204253_s_at	VDR	209460_at	ABAT	4-aminobutyrate aminotransferase
204253_s_at	VDR	219053_s_at	VPS37C	Vacuolar protein sorting 37C (yeast)
204253_s_at	VDR	209764_at	MGAT3	Mannosyl (beta-1,4-)-glycoprotein beta-1,4-N-acetylglucosaminyltransferase
204253_s_at	VDR	222829_s_at	IL20RA	Interleukin 20 receptor, alpha
204253_s_at	VDR	219115_s_at	IL20RA	Interleukin 20 receptor, alpha
204253_s_at	VDR	211552_s_at	ALDH4A1	Aldehyde dehydrogenase 4 family, member A1
204253_s_at	VDR	203722_at	ALDH4A1	Aldehyde dehydrogenase 4 family, member A1
204253_s_at	VDR	214665_s_at	CHP	Calcium binding protein P22
204253_s_at	VDR	244774_at	PHACTR2	Phosphatase and actin regulator 2
204253_s_at	VDR	227944_at	PTPN3	Protein tyrosine phosphatase, non-receptor type 3
204253_s_at	VDR	215248_at	GRB10	Growth factor receptor-bound protein 10
204253_s_at	VDR	222896_at	TMEM38A	Transmembrane protein 38A
204253_s_at	VDR	203282_at	GBE1	Glucan (1,4-alpha-), branching enzyme 1 (glycogen branching enzyme, Andersen disease, glycogen storage disease type IV)
204253_s_at	VDR	203669_s_at	DGAT1	Diacylglycerol O-acyltransferase homolog 1 (mouse)
204253_s_at	VDR	214154_s_at	PKP2	Plakophilin 2
204253_s_at	VDR	207717_s_at	PKP2	Plakophilin 2
204253_s_at	VDR	214347_s_at	DDC	Dopa decarboxylase (aromatic L-amino acid decarboxylase)
204253_s_at	VDR	205311_at	DDC	Dopa decarboxylase (aromatic L-amino acid decarboxylase)
204253_s_at	VDR	229442_at	C18orf54	Chromosome 18 open reading frame 54
204253_s_at	VDR	244324_at	C18orf54	Chromosome 18 open reading frame 54
204253_s_at	VDR	209605_at	TST	Thiosulfate sulfurtransferase (rhodanese)
204253_s_at	VDR	221561_at	SOAT1	Sterol O-acyltransferase (acyl-Coenzyme A: cholesterol acyltransferase) 1
204253_s_at	VDR	202974_at	MPP1	Membrane protein, palmitoylated 1, 55kDa
204253_s_at	VDR	229307_at	ANKRD28	Ankyrin repeat domain 28
204253_s_at	VDR	224908_s_at	TTL	Tubulin tyrosine ligase
204253_s_at	VDR	224896_s_at	TTL	Tubulin tyrosine ligase
204253_s_at	VDR	222386_s_at	COPZ1	Coatomer protein complex, subunit zeta 1
204253_s_at	VDR	201389_at	ITGA5	Integrin, alpha 5 (fibronectin receptor, alpha polypeptide)
204253_s_at	VDR	209584_x_at	APOBEC3C	Apolipoprotein B mRNA editing enzyme, catalytic polypeptide-like 3C
204253_s_at	VDR	203576_at	BCAT2	Branched chain aminotransferase 2, mitochondrial
204253_s_at	VDR	219565_at	CYP20A1	Cytochrome P450, family 20, subfamily A, polypeptide 1
204253_s_at	VDR	209260_at	SFN	Stratifin
204253_s_at	VDR	33323_r_at	SFN	Stratifin
204253_s_at	VDR	33322_i_at	SFN	Stratifin
204253_s_at	VDR	210762_s_at	DLC1	Deleted in liver cancer 1
204253_s_at	VDR	224822_at	DLC1	Deleted in liver cancer 1
204253_s_at	VDR	202054_s_at	ALDH3A2	Aldehyde dehydrogenase 3 family, member A2
204253_s_at	VDR	210544_s_at	ALDH3A2	Aldehyde dehydrogenase 3 family, member A2
204253_s_at	VDR	202053_s_at	ALDH3A2	Aldehyde dehydrogenase 3 family, member A2
204253_s_at	VDR	222245_s_at	FER1L4	Fer-1-like 4 (C. elegans)
204253_s_at	VDR	230430_at	ENTPD2	Ectonucleoside triphosphate diphosphohydrolase 2
204253_s_at	VDR	204059_s_at	ME1	Malic enzyme 1, NADP(+)-dependent, cytosolic
204253_s_at	VDR	243594_x_at	SPIRE2	Spire homolog 2 (Drosophila)
204253_s_at	VDR	220964_s_at	RAB1B	RAB1B, member RAS oncogene family
204253_s_at	VDR	213540_at	HSD17B8	Hydroxysteroid (17-beta) dehydrogenase 8
204254_s_at	VDR	210100_s_at	ABCA2	ATP-binding cassette, sub-family A (ABC1), member 2
204254_s_at	VDR	207876_s_at	FLNC	Filamin C, gamma (actin binding protein 280)
204254_s_at	VDR	235296_at	EIF5A2	Eukaryotic translation initiation factor 5A2
204254_s_at	VDR	205232_s_at	PAFAH2	Platelet-activating factor acetylhydrolase 2, 40kDa
204254_s_at	VDR	205233_s_at	PAFAH2	Platelet-activating factor acetylhydrolase 2, 40kDa
204254_s_at	VDR	219238_at	PIGV	Phosphatidylinositol glycan, class V
204254_s_at	VDR	51146_at	PIGV	Phosphatidylinositol glycan, class V
204254_s_at	VDR	225212_at	SLC25A25	Solute carrier family 25 (mitochondrial carrier; phosphate carrier), member 25
204254_s_at	VDR	200832_s_at	SCD	Stearoyl-CoA desaturase (delta-9-desaturase)
204254_s_at	VDR	211162_x_at	SCD	Stearoyl-CoA desaturase (delta-9-desaturase)
204254_s_at	VDR	211708_s_at	SCD	Stearoyl-CoA desaturase (delta-9-desaturase)
204254_s_at	VDR	202741_at	PRKACB	Protein kinase, cAMP-dependent, catalytic, beta
204254_s_at	VDR	202022_at	ALDOC	Aldolase C, fructose-bisphosphate
204254_s_at	VDR	213574_s_at	KPNB1	Karyopherin (importin) beta 1
204254_s_at	VDR	213573_at	KPNB1	Karyopherin (importin) beta 1
204254_s_at	VDR	204404_at	SLC12A2	Solute carrier family 12 (sodium/potassium/chloride transporters), member 2
204254_s_at	VDR	225835_at	SLC12A2	Solute carrier family 12 (sodium/potassium/chloride transporters), member 2
204254_s_at	VDR	209950_s_at	VILL	Villin-like
204254_s_at	VDR	203839_s_at	TNK2	Tyrosine kinase, non-receptor, 2
204254_s_at	VDR	226084_at	MAP1B	Microtubule-associated protein 1B
204254_s_at	VDR	212233_at	MAP1B	Microtubule-associated protein 1B
204254_s_at	VDR	208009_s_at	ARHGEF16	Rho guanine exchange factor (GEF) 16
204254_s_at	VDR	218066_at	SLC12A7	Solute carrier family 12 (potassium/chloride transporters), member 7
204254_s_at	VDR	219400_at	CNTNAP1	Contactin associated protein 1
204254_s_at	VDR	210205_at	B3GALT4	UDP-Gal:betaGlcNAc beta 1,3-galactosyltransferase, polypeptide 4
204254_s_at	VDR	215706_x_at	ZYX	Zyxin
204254_s_at	VDR	214231_s_at	KIAA0564	KIAA0564 protein
204254_s_at	VDR	203879_at	PIK3CD	Phosphoinositide-3-kinase, catalytic, delta polypeptide
204254_s_at	VDR	202422_s_at	ACSL4	Acyl-CoA synthetase long-chain family member 4
204254_s_at	VDR	225646_at	CTSC	Cathepsin C
204254_s_at	VDR	205375_at	MDFI	MyoD family inhibitor
204254_s_at	VDR	201972_at	ATP6V1A	ATPase, H+ transporting, lysosomal 70kDa, V1 subunit A
204254_s_at	VDR	201971_s_at	ATP6V1A	ATPase, H+ transporting, lysosomal 70kDa, V1 subunit A
204254_s_at	VDR	203065_s_at	CAV1	Caveolin 1, caveolae protein, 22kDa
204254_s_at	VDR	212097_at	CAV1	Caveolin 1, caveolae protein, 22kDa
204254_s_at	VDR	209904_at	TNNC1	Troponin C type 1 (slow)
204254_s_at	VDR	210151_s_at	DYRK3	Dual-specificity tyrosine-(Y)-phosphorylation regulated kinase 3
204254_s_at	VDR	217973_at	DCXR	Dicarbonyl/L-xylulose reductase
204254_s_at	VDR	207388_s_at	PTGES	Prostaglandin E synthase
204254_s_at	VDR	219461_at	PAK6	P21(CDKN1A)-activated kinase 6
204254_s_at	VDR	211564_s_at	PDLIM4	PDZ and LIM domain 4
204254_s_at	VDR	206109_at	FUT1	Fucosyltransferase 1 (galactoside 2-alpha-L-fucosyltransferase)
204254_s_at	VDR	200894_s_at	FKBP4	FK506 binding protein 4, 59kDa
204254_s_at	VDR	200895_s_at	FKBP4	FK506 binding protein 4, 59kDa
204254_s_at	VDR	201419_at	BAP1	BRCA1 associated protein-1 (ubiquitin carboxy-terminal hydrolase)
204254_s_at	VDR	224907_s_at	SH3GLB2	SH3-domain GRB2-like endophilin B2
204254_s_at	VDR	218813_s_at	SH3GLB2	SH3-domain GRB2-like endophilin B2
204254_s_at	VDR	209459_s_at	ABAT	4-aminobutyrate aminotransferase
204254_s_at	VDR	209460_at	ABAT	4-aminobutyrate aminotransferase
204254_s_at	VDR	219053_s_at	VPS37C	Vacuolar protein sorting 37C (yeast)
204254_s_at	VDR	209764_at	MGAT3	Mannosyl (beta-1,4-)-glycoprotein beta-1,4-N-acetylglucosaminyltransferase
204254_s_at	VDR	222829_s_at	IL20RA	Interleukin 20 receptor, alpha
204254_s_at	VDR	219115_s_at	IL20RA	Interleukin 20 receptor, alpha
204254_s_at	VDR	211552_s_at	ALDH4A1	Aldehyde dehydrogenase 4 family, member A1
204254_s_at	VDR	203722_at	ALDH4A1	Aldehyde dehydrogenase 4 family, member A1
204254_s_at	VDR	214665_s_at	CHP	Calcium binding protein P22
204254_s_at	VDR	244774_at	PHACTR2	Phosphatase and actin regulator 2
204254_s_at	VDR	227944_at	PTPN3	Protein tyrosine phosphatase, non-receptor type 3
204254_s_at	VDR	215248_at	GRB10	Growth factor receptor-bound protein 10
204254_s_at	VDR	222896_at	TMEM38A	Transmembrane protein 38A
204254_s_at	VDR	203282_at	GBE1	Glucan (1,4-alpha-), branching enzyme 1 (glycogen branching enzyme, Andersen disease, glycogen storage disease type IV)
204254_s_at	VDR	203669_s_at	DGAT1	Diacylglycerol O-acyltransferase homolog 1 (mouse)
204254_s_at	VDR	214154_s_at	PKP2	Plakophilin 2
204254_s_at	VDR	207717_s_at	PKP2	Plakophilin 2
204254_s_at	VDR	214347_s_at	DDC	Dopa decarboxylase (aromatic L-amino acid decarboxylase)
204254_s_at	VDR	205311_at	DDC	Dopa decarboxylase (aromatic L-amino acid decarboxylase)
204254_s_at	VDR	229442_at	C18orf54	Chromosome 18 open reading frame 54
204254_s_at	VDR	244324_at	C18orf54	Chromosome 18 open reading frame 54
204254_s_at	VDR	209605_at	TST	Thiosulfate sulfurtransferase (rhodanese)
204254_s_at	VDR	221561_at	SOAT1	Sterol O-acyltransferase (acyl-Coenzyme A: cholesterol acyltransferase) 1
204254_s_at	VDR	202974_at	MPP1	Membrane protein, palmitoylated 1, 55kDa
204254_s_at	VDR	229307_at	ANKRD28	Ankyrin repeat domain 28
204254_s_at	VDR	224908_s_at	TTL	Tubulin tyrosine ligase
204254_s_at	VDR	224896_s_at	TTL	Tubulin tyrosine ligase
204254_s_at	VDR	222386_s_at	COPZ1	Coatomer protein complex, subunit zeta 1
204254_s_at	VDR	201389_at	ITGA5	Integrin, alpha 5 (fibronectin receptor, alpha polypeptide)
204254_s_at	VDR	209584_x_at	APOBEC3C	Apolipoprotein B mRNA editing enzyme, catalytic polypeptide-like 3C
204254_s_at	VDR	203576_at	BCAT2	Branched chain aminotransferase 2, mitochondrial
204254_s_at	VDR	219565_at	CYP20A1	Cytochrome P450, family 20, subfamily A, polypeptide 1
204254_s_at	VDR	209260_at	SFN	Stratifin
204254_s_at	VDR	33323_r_at	SFN	Stratifin
204254_s_at	VDR	33322_i_at	SFN	Stratifin
204254_s_at	VDR	210762_s_at	DLC1	Deleted in liver cancer 1
204254_s_at	VDR	224822_at	DLC1	Deleted in liver cancer 1
204254_s_at	VDR	202054_s_at	ALDH3A2	Aldehyde dehydrogenase 3 family, member A2
204254_s_at	VDR	210544_s_at	ALDH3A2	Aldehyde dehydrogenase 3 family, member A2
204254_s_at	VDR	202053_s_at	ALDH3A2	Aldehyde dehydrogenase 3 family, member A2
204254_s_at	VDR	222245_s_at	FER1L4	Fer-1-like 4 (C. elegans)
204254_s_at	VDR	230430_at	ENTPD2	Ectonucleoside triphosphate diphosphohydrolase 2
204254_s_at	VDR	204059_s_at	ME1	Malic enzyme 1, NADP(+)-dependent, cytosolic
204254_s_at	VDR	243594_x_at	SPIRE2	Spire homolog 2 (Drosophila)
204254_s_at	VDR	220964_s_at	RAB1B	RAB1B, member RAS oncogene family
204254_s_at	VDR	213540_at	HSD17B8	Hydroxysteroid (17-beta) dehydrogenase 8
204255_s_at	VDR	210100_s_at	ABCA2	ATP-binding cassette, sub-family A (ABC1), member 2
204255_s_at	VDR	207876_s_at	FLNC	Filamin C, gamma (actin binding protein 280)
204255_s_at	VDR	235296_at	EIF5A2	Eukaryotic translation initiation factor 5A2
204255_s_at	VDR	205232_s_at	PAFAH2	Platelet-activating factor acetylhydrolase 2, 40kDa
204255_s_at	VDR	205233_s_at	PAFAH2	Platelet-activating factor acetylhydrolase 2, 40kDa
204255_s_at	VDR	219238_at	PIGV	Phosphatidylinositol glycan, class V
204255_s_at	VDR	51146_at	PIGV	Phosphatidylinositol glycan, class V
204255_s_at	VDR	225212_at	SLC25A25	Solute carrier family 25 (mitochondrial carrier; phosphate carrier), member 25
204255_s_at	VDR	200832_s_at	SCD	Stearoyl-CoA desaturase (delta-9-desaturase)
204255_s_at	VDR	211162_x_at	SCD	Stearoyl-CoA desaturase (delta-9-desaturase)
204255_s_at	VDR	211708_s_at	SCD	Stearoyl-CoA desaturase (delta-9-desaturase)
204255_s_at	VDR	202741_at	PRKACB	Protein kinase, cAMP-dependent, catalytic, beta
204255_s_at	VDR	202022_at	ALDOC	Aldolase C, fructose-bisphosphate
204255_s_at	VDR	213574_s_at	KPNB1	Karyopherin (importin) beta 1
204255_s_at	VDR	213573_at	KPNB1	Karyopherin (importin) beta 1
204255_s_at	VDR	204404_at	SLC12A2	Solute carrier family 12 (sodium/potassium/chloride transporters), member 2
204255_s_at	VDR	225835_at	SLC12A2	Solute carrier family 12 (sodium/potassium/chloride transporters), member 2
204255_s_at	VDR	209950_s_at	VILL	Villin-like
204255_s_at	VDR	203839_s_at	TNK2	Tyrosine kinase, non-receptor, 2
204255_s_at	VDR	226084_at	MAP1B	Microtubule-associated protein 1B
204255_s_at	VDR	212233_at	MAP1B	Microtubule-associated protein 1B
204255_s_at	VDR	208009_s_at	ARHGEF16	Rho guanine exchange factor (GEF) 16
204255_s_at	VDR	218066_at	SLC12A7	Solute carrier family 12 (potassium/chloride transporters), member 7
204255_s_at	VDR	219400_at	CNTNAP1	Contactin associated protein 1
204255_s_at	VDR	210205_at	B3GALT4	UDP-Gal:betaGlcNAc beta 1,3-galactosyltransferase, polypeptide 4
204255_s_at	VDR	215706_x_at	ZYX	Zyxin
204255_s_at	VDR	214231_s_at	KIAA0564	KIAA0564 protein
204255_s_at	VDR	203879_at	PIK3CD	Phosphoinositide-3-kinase, catalytic, delta polypeptide
204255_s_at	VDR	202422_s_at	ACSL4	Acyl-CoA synthetase long-chain family member 4
204255_s_at	VDR	225646_at	CTSC	Cathepsin C
204255_s_at	VDR	205375_at	MDFI	MyoD family inhibitor
204255_s_at	VDR	201972_at	ATP6V1A	ATPase, H+ transporting, lysosomal 70kDa, V1 subunit A
204255_s_at	VDR	201971_s_at	ATP6V1A	ATPase, H+ transporting, lysosomal 70kDa, V1 subunit A
204255_s_at	VDR	203065_s_at	CAV1	Caveolin 1, caveolae protein, 22kDa
204255_s_at	VDR	212097_at	CAV1	Caveolin 1, caveolae protein, 22kDa
204255_s_at	VDR	209904_at	TNNC1	Troponin C type 1 (slow)
204255_s_at	VDR	210151_s_at	DYRK3	Dual-specificity tyrosine-(Y)-phosphorylation regulated kinase 3
204255_s_at	VDR	217973_at	DCXR	Dicarbonyl/L-xylulose reductase
204255_s_at	VDR	207388_s_at	PTGES	Prostaglandin E synthase
204255_s_at	VDR	219461_at	PAK6	P21(CDKN1A)-activated kinase 6
204255_s_at	VDR	211564_s_at	PDLIM4	PDZ and LIM domain 4
204255_s_at	VDR	206109_at	FUT1	Fucosyltransferase 1 (galactoside 2-alpha-L-fucosyltransferase)
204255_s_at	VDR	200894_s_at	FKBP4	FK506 binding protein 4, 59kDa
204255_s_at	VDR	200895_s_at	FKBP4	FK506 binding protein 4, 59kDa
204255_s_at	VDR	201419_at	BAP1	BRCA1 associated protein-1 (ubiquitin carboxy-terminal hydrolase)
204255_s_at	VDR	224907_s_at	SH3GLB2	SH3-domain GRB2-like endophilin B2
204255_s_at	VDR	218813_s_at	SH3GLB2	SH3-domain GRB2-like endophilin B2
204255_s_at	VDR	209459_s_at	ABAT	4-aminobutyrate aminotransferase
204255_s_at	VDR	209460_at	ABAT	4-aminobutyrate aminotransferase
204255_s_at	VDR	219053_s_at	VPS37C	Vacuolar protein sorting 37C (yeast)
204255_s_at	VDR	209764_at	MGAT3	Mannosyl (beta-1,4-)-glycoprotein beta-1,4-N-acetylglucosaminyltransferase
204255_s_at	VDR	222829_s_at	IL20RA	Interleukin 20 receptor, alpha
204255_s_at	VDR	219115_s_at	IL20RA	Interleukin 20 receptor, alpha
204255_s_at	VDR	211552_s_at	ALDH4A1	Aldehyde dehydrogenase 4 family, member A1
204255_s_at	VDR	203722_at	ALDH4A1	Aldehyde dehydrogenase 4 family, member A1
204255_s_at	VDR	214665_s_at	CHP	Calcium binding protein P22
204255_s_at	VDR	244774_at	PHACTR2	Phosphatase and actin regulator 2
204255_s_at	VDR	227944_at	PTPN3	Protein tyrosine phosphatase, non-receptor type 3
204255_s_at	VDR	215248_at	GRB10	Growth factor receptor-bound protein 10
204255_s_at	VDR	222896_at	TMEM38A	Transmembrane protein 38A
204255_s_at	VDR	203282_at	GBE1	Glucan (1,4-alpha-), branching enzyme 1 (glycogen branching enzyme, Andersen disease, glycogen storage disease type IV)
204255_s_at	VDR	203669_s_at	DGAT1	Diacylglycerol O-acyltransferase homolog 1 (mouse)
204255_s_at	VDR	214154_s_at	PKP2	Plakophilin 2
204255_s_at	VDR	207717_s_at	PKP2	Plakophilin 2
204255_s_at	VDR	214347_s_at	DDC	Dopa decarboxylase (aromatic L-amino acid decarboxylase)
204255_s_at	VDR	205311_at	DDC	Dopa decarboxylase (aromatic L-amino acid decarboxylase)
204255_s_at	VDR	229442_at	C18orf54	Chromosome 18 open reading frame 54
204255_s_at	VDR	244324_at	C18orf54	Chromosome 18 open reading frame 54
204255_s_at	VDR	209605_at	TST	Thiosulfate sulfurtransferase (rhodanese)
204255_s_at	VDR	221561_at	SOAT1	Sterol O-acyltransferase (acyl-Coenzyme A: cholesterol acyltransferase) 1
204255_s_at	VDR	202974_at	MPP1	Membrane protein, palmitoylated 1, 55kDa
204255_s_at	VDR	229307_at	ANKRD28	Ankyrin repeat domain 28
204255_s_at	VDR	224908_s_at	TTL	Tubulin tyrosine ligase
204255_s_at	VDR	224896_s_at	TTL	Tubulin tyrosine ligase
204255_s_at	VDR	222386_s_at	COPZ1	Coatomer protein complex, subunit zeta 1
204255_s_at	VDR	201389_at	ITGA5	Integrin, alpha 5 (fibronectin receptor, alpha polypeptide)
204255_s_at	VDR	209584_x_at	APOBEC3C	Apolipoprotein B mRNA editing enzyme, catalytic polypeptide-like 3C
204255_s_at	VDR	203576_at	BCAT2	Branched chain aminotransferase 2, mitochondrial
204255_s_at	VDR	219565_at	CYP20A1	Cytochrome P450, family 20, subfamily A, polypeptide 1
204255_s_at	VDR	209260_at	SFN	Stratifin
204255_s_at	VDR	33323_r_at	SFN	Stratifin
204255_s_at	VDR	33322_i_at	SFN	Stratifin
204255_s_at	VDR	210762_s_at	DLC1	Deleted in liver cancer 1
204255_s_at	VDR	224822_at	DLC1	Deleted in liver cancer 1
204255_s_at	VDR	202054_s_at	ALDH3A2	Aldehyde dehydrogenase 3 family, member A2
204255_s_at	VDR	210544_s_at	ALDH3A2	Aldehyde dehydrogenase 3 family, member A2
204255_s_at	VDR	202053_s_at	ALDH3A2	Aldehyde dehydrogenase 3 family, member A2
204255_s_at	VDR	222245_s_at	FER1L4	Fer-1-like 4 (C. elegans)
204255_s_at	VDR	230430_at	ENTPD2	Ectonucleoside triphosphate diphosphohydrolase 2
204255_s_at	VDR	204059_s_at	ME1	Malic enzyme 1, NADP(+)-dependent, cytosolic
204255_s_at	VDR	243594_x_at	SPIRE2	Spire homolog 2 (Drosophila)
204255_s_at	VDR	220964_s_at	RAB1B	RAB1B, member RAS oncogene family
204255_s_at	VDR	213540_at	HSD17B8	Hydroxysteroid (17-beta) dehydrogenase 8
204651_at	NRF1	205192_at	MAP3K14	Mitogen-activated protein kinase kinase kinase 14
204651_at	NRF1	212517_at	ATRN	Attractin
204651_at	NRF1	214264_s_at	C14orf143	Chromosome 14 open reading frame 143
204651_at	NRF1	200924_s_at	SLC3A2	Solute carrier family 3 (activators of dibasic and neutral amino acid transport), member 2
204651_at	NRF1	239148_at	MARVELD3	MARVEL domain containing 3
204651_at	NRF1	239350_at	MARVELD3	MARVEL domain containing 3
204651_at	NRF1	233634_at	MARVELD3	MARVEL domain containing 3
204651_at	NRF1	212218_s_at	FASN	Fatty acid synthase
204651_at	NRF1	201024_x_at	EIF5B	Eukaryotic translation initiation factor 5B
204651_at	NRF1	205130_at	RAGE	Renal tumor antigen
204651_at	NRF1	203581_at	RAB4A	RAB4A, member RAS oncogene family
204651_at	NRF1	217270_s_at	DYRK1B	Dual-specificity tyrosine-(Y)-phosphorylation regulated kinase 1B
204651_at	NRF1	229442_at	C18orf54	Chromosome 18 open reading frame 54
204651_at	NRF1	244324_at	C18orf54	Chromosome 18 open reading frame 54
204651_at	NRF1	227833_s_at	MBD6	Methyl-CpG binding domain protein 6
204651_at	NRF1	226076_s_at	MBD6	Methyl-CpG binding domain protein 6
204651_at	NRF1	227832_at	MBD6	Methyl-CpG binding domain protein 6
204651_at	NRF1	224564_s_at	RTN3	Reticulon 3
204651_at	NRF1	222896_at	TMEM38A	Transmembrane protein 38A
204651_at	NRF1	229720_at	BAG1	BCL2-associated athanogene
204651_at	NRF1	211475_s_at	BAG1	BCL2-associated athanogene
204651_at	NRF1	203594_at	RTCD1	RNA terminal phosphate cyclase domain 1
204651_at	NRF1	225792_at	HOOK1	Hook homolog 1 (Drosophila)
204651_at	NRF1	219976_at	HOOK1	Hook homolog 1 (Drosophila)
204651_at	NRF1	221571_at	TRAF3	TNF receptor-associated factor 3
204651_at	NRF1	202331_at	BCKDHA	Branched chain keto acid dehydrogenase E1, alpha polypeptide (maple syrup urine disease)
204651_at	NRF1	204202_at	IQCE	IQ motif containing E
204651_at	NRF1	231907_at	ABL2	V-abl Abelson murine leukemia viral oncogene homolog 2 (arg, Abelson-related gene)
204651_at	NRF1	226893_at	ABL2	V-abl Abelson murine leukemia viral oncogene homolog 2 (arg, Abelson-related gene)
204651_at	NRF1	210624_s_at	ILVBL	IlvB (bacterial acetolactate synthase)-like
204651_at	NRF1	218563_at	NDUFA3	NADH dehydrogenase (ubiquinone) 1 alpha subcomplex, 3, 9kDa
204651_at	NRF1	201606_s_at	PWP1	PWP1 homolog (S. cerevisiae)
204651_at	NRF1	201607_at	PWP1	PWP1 homolog (S. cerevisiae)
204651_at	NRF1	226574_at	PSPC1	Paraspeckle component 1
204651_at	NRF1	222611_s_at	PSPC1	Paraspeckle component 1
204651_at	NRF1	220079_s_at	USP48	Ubiquitin specific peptidase 48
204651_at	NRF1	220334_at	RGS17	Regulator of G-protein signalling 17
204651_at	NRF1	201419_at	BAP1	BRCA1 associated protein-1 (ubiquitin carboxy-terminal hydrolase)
204651_at	NRF1	207511_s_at	C2orf24	Chromosome 2 open reading frame 24
204651_at	NRF1	202640_s_at	RANBP3	RAN binding protein 3
205253_at	PBX1	212063_at	CD44	CD44 antigen (homing function and Indian blood group system)
205253_at	PBX1	210916_s_at	CD44	CD44 antigen (homing function and Indian blood group system)
205253_at	PBX1	217523_at	CD44	CD44 antigen (homing function and Indian blood group system)
205253_at	PBX1	204490_s_at	CD44	CD44 antigen (homing function and Indian blood group system)
205253_at	PBX1	204489_s_at	CD44	CD44 antigen (homing function and Indian blood group system)
205253_at	PBX1	209835_x_at	CD44	CD44 antigen (homing function and Indian blood group system)
205253_at	PBX1	212014_x_at	CD44	CD44 antigen (homing function and Indian blood group system)
205253_at	PBX1	213540_at	HSD17B8	Hydroxysteroid (17-beta) dehydrogenase 8
205253_at	PBX1	223298_s_at	NT5C3	5'-nucleotidase, cytosolic III
205253_at	PBX1	36907_at	MVK	Mevalonate kinase (mevalonic aciduria)
205253_at	PBX1	215649_s_at	MVK	Mevalonate kinase (mevalonic aciduria)
205253_at	PBX1	204056_s_at	MVK	Mevalonate kinase (mevalonic aciduria)
205253_at	PBX1	209584_x_at	APOBEC3C	Apolipoprotein B mRNA editing enzyme, catalytic polypeptide-like 3C
205253_at	PBX1	201551_s_at	LAMP1	Lysosomal-associated membrane protein 1
205253_at	PBX1	212397_at	RDX	Radixin
205253_at	PBX1	212398_at	RDX	Radixin
205253_at	PBX1	202013_s_at	EXT2	Exostoses (multiple) 2
205253_at	PBX1	218900_at	CNNM4	Cyclin M4
205253_at	PBX1	210654_at	TNFRSF10D	Tumor necrosis factor receptor superfamily, member 10d, decoy with truncated death domain
205253_at	PBX1	217973_at	DCXR	Dicarbonyl/L-xylulose reductase
205253_at	PBX1	203729_at	EMP3	Epithelial membrane protein 3
205253_at	PBX1	209904_at	TNNC1	Troponin C type 1 (slow)
205253_at	PBX1	219508_at	GCNT3	Glucosaminyl (N-acetyl) transferase 3, mucin type
205253_at	PBX1	215209_at	SEC24D	SEC24 related gene family, member D (S. cerevisiae)
205253_at	PBX1	224564_s_at	RTN3	Reticulon 3
205253_at	PBX1	219686_at	STK32B	Serine/threonine kinase 32B
205253_at	PBX1	204875_s_at	GMDS	GDP-mannose 4,6-dehydratase
205253_at	PBX1	214106_s_at	GMDS	GDP-mannose 4,6-dehydratase
205253_at	PBX1	211518_s_at	BMP4	Bone morphogenetic protein 4
205253_at	PBX1	222712_s_at	MUC13	Mucin 13, epithelial transmembrane
205253_at	PBX1	218687_s_at	MUC13	Mucin 13, epithelial transmembrane
205253_at	PBX1	205006_s_at	NMT2	N-myristoyltransferase 2
205253_at	PBX1	215743_at	NMT2	N-myristoyltransferase 2
205253_at	PBX1	205005_s_at	NMT2	N-myristoyltransferase 2
205253_at	PBX1	204942_s_at	ALDH3B2	Aldehyde dehydrogenase 3 family, member B2
205253_at	PBX1	223530_at	TDRKH	Tudor and KH domain containing
205253_at	PBX1	217942_at	MRPS35	Mitochondrial ribosomal protein S35
205253_at	PBX1	206582_s_at	GPR56	G protein-coupled receptor 56
205253_at	PBX1	224921_at	SCAMP2	Secretory carrier membrane protein 2
205253_at	PBX1	220010_at	KCNE1L	KCNE1-like
205253_at	PBX1	219557_s_at	NRIP3	Nuclear receptor interacting protein 3
205253_at	PBX1	220196_at	MUC16	Mucin 16
205253_at	PBX1	203379_at	RPS6KA1	Ribosomal protein S6 kinase, 90kDa, polypeptide 1
205253_at	PBX1	201616_s_at	CALD1	Caldesmon 1
205253_at	PBX1	212077_at	CALD1	Caldesmon 1
205253_at	PBX1	242690_at	ATP11C	ATPase, Class VI, type 11C
205253_at	PBX1	214705_at	INADL	InaD-like (Drosophila)
205253_at	PBX1	214493_s_at	INADL	InaD-like (Drosophila)
205253_at	PBX1	223681_s_at	INADL	InaD-like (Drosophila)
205253_at	PBX1	218931_at	RAB17	RAB17, member RAS oncogene family
205253_at	PBX1	213113_s_at	SLC43A3	Solute carrier family 43, member 3
205253_at	PBX1	210692_s_at	SLC43A3	Solute carrier family 43, member 3
205253_at	PBX1	203774_at	MTR	5-methyltetrahydrofolate-homocysteine methyltransferase
205253_at	PBX1	218563_at	NDUFA3	NADH dehydrogenase (ubiquinone) 1 alpha subcomplex, 3, 9kDa
205253_at	PBX1	231130_at	FKBP7	FK506 binding protein 7
205253_at	PBX1	224002_s_at	FKBP7	FK506 binding protein 7
205253_at	PBX1	209222_s_at	OSBPL2	Oxysterol binding protein-like 2
205253_at	PBX1	209221_s_at	OSBPL2	Oxysterol binding protein-like 2
205253_at	PBX1	209203_s_at	BICD2	Bicaudal D homolog 2 (Drosophila)
205253_at	PBX1	212702_s_at	BICD2	Bicaudal D homolog 2 (Drosophila)
205253_at	PBX1	213154_s_at	BICD2	Bicaudal D homolog 2 (Drosophila)
205253_at	PBX1	212047_s_at	RNF167	Ring finger protein 167
205253_at	PBX1	213480_at	VAMP4	Vesicle-associated membrane protein 4
205253_at	PBX1	213724_s_at	PDK2	Pyruvate dehydrogenase kinase, isoenzyme 2
205253_at	PBX1	217830_s_at	NSFL1C	NSFL1 (p97) cofactor (p47)
205253_at	PBX1	203765_at	GCA	Grancalcin, EF-hand calcium binding protein
205253_at	PBX1	204636_at	COL17A1	Collagen, type XVII, alpha 1
205253_at	PBX1	239148_at	MARVELD3	MARVEL domain containing 3
205253_at	PBX1	239350_at	MARVELD3	MARVEL domain containing 3
205253_at	PBX1	233634_at	MARVELD3	MARVEL domain containing 3
205253_at	PBX1	203885_at	RAB21	RAB21, member RAS oncogene family
205253_at	PBX1	227944_at	PTPN3	Protein tyrosine phosphatase, non-receptor type 3
205253_at	PBX1	222537_s_at	CDC42SE1	CDC42 small effector 1
206387_at	CDX2	225782_at	MSRB3	Methionine sulfoxide reductase B3
206387_at	CDX2	225790_at	MSRB3	Methionine sulfoxide reductase B3
206387_at	CDX2	202732_at	PKIG	Protein kinase (cAMP-dependent, catalytic) inhibitor gamma
206387_at	CDX2	212245_at	MCFD2	Multiple coagulation factor deficiency 2
206387_at	CDX2	204623_at	TFF3	Trefoil factor 3 (intestinal)
206387_at	CDX2	209440_at	PRPS1	Phosphoribosyl pyrophosphate synthetase 1
206387_at	CDX2	208447_s_at	PRPS1	Phosphoribosyl pyrophosphate synthetase 1
206387_at	CDX2	201024_x_at	EIF5B	Eukaryotic translation initiation factor 5B
206387_at	CDX2	200894_s_at	FKBP4	FK506 binding protein 4, 59kDa
206387_at	CDX2	200895_s_at	FKBP4	FK506 binding protein 4, 59kDa
206387_at	CDX2	212935_at	MCF2L	MCF.2 cell line derived transforming sequence-like
206387_at	CDX2	35147_at	MCF2L	MCF.2 cell line derived transforming sequence-like
206387_at	CDX2	234730_s_at	RIPK4	Receptor-interacting serine-threonine kinase 4
206387_at	CDX2	229307_at	ANKRD28	Ankyrin repeat domain 28
206387_at	CDX2	212615_at	CHD9	Chromodomain helicase DNA binding protein 9
206387_at	CDX2	229586_at	CHD9	Chromodomain helicase DNA binding protein 9
206387_at	CDX2	212616_at	CHD9	Chromodomain helicase DNA binding protein 9
206387_at	CDX2	202054_s_at	ALDH3A2	Aldehyde dehydrogenase 3 family, member A2
206387_at	CDX2	210544_s_at	ALDH3A2	Aldehyde dehydrogenase 3 family, member A2
206387_at	CDX2	202053_s_at	ALDH3A2	Aldehyde dehydrogenase 3 family, member A2
206387_at	CDX2	219942_at	MYL7	Myosin, light polypeptide 7, regulatory
206387_at	CDX2	201931_at	ETFA	TYRO3P protein tyrosine kinase pseudogene
206387_at	CDX2	203065_s_at	CAV1	Caveolin 1, caveolae protein, 22kDa
206387_at	CDX2	212097_at	CAV1	Caveolin 1, caveolae protein, 22kDa
206387_at	CDX2	207782_s_at	PSEN1	Presenilin 1 (Alzheimer disease 3)
206387_at	CDX2	202704_at	TOB1	Transducer of ERBB2, 1
206387_at	CDX2	203021_at	SLPI	Secretory leukocyte peptidase inhibitor
206387_at	CDX2	209015_s_at	DNAJB6	DnaJ (Hsp40) homolog, subfamily B, member 6
206387_at	CDX2	205083_at	AOX1	Aldehyde oxidase 1
206387_at	CDX2	226167_at	SYT7	Synaptotagmin VII
206387_at	CDX2	211184_s_at	USH1C	Usher syndrome 1C (autosomal recessive, severe)
206387_at	CDX2	205137_x_at	USH1C	Usher syndrome 1C (autosomal recessive, severe)
206387_at	CDX2	205006_s_at	NMT2	N-myristoyltransferase 2
206387_at	CDX2	215743_at	NMT2	N-myristoyltransferase 2
206387_at	CDX2	205005_s_at	NMT2	N-myristoyltransferase 2
206387_at	CDX2	235148_at	KRTCAP3	Keratinocyte associated protein 3
206387_at	CDX2	219681_s_at	RAB11FIP1	RAB11 family interacting protein 1 (class I)
206387_at	CDX2	225177_at	RAB11FIP1	RAB11 family interacting protein 1 (class I)
206387_at	CDX2	214231_s_at	KIAA0564	KIAA0564 protein
206387_at	CDX2	201005_at	CD9	CD9 antigen (p24)
206387_at	CDX2	202890_at	MAP7	Microtubule-associated protein 7
206387_at	CDX2	215471_s_at	MAP7	Microtubule-associated protein 7
206387_at	CDX2	207431_s_at	DEGS1	Degenerative spermatocyte homolog 1, lipid desaturase (Drosophila)
206387_at	CDX2	209250_at	DEGS1	Degenerative spermatocyte homolog 1, lipid desaturase (Drosophila)
206387_at	CDX2	210299_s_at	FHL1	Four and a half LIM domains 1
206387_at	CDX2	201539_s_at	FHL1	Four and a half LIM domains 1
206387_at	CDX2	201540_at	FHL1	Four and a half LIM domains 1
206387_at	CDX2	214505_s_at	FHL1	Four and a half LIM domains 1
206387_at	CDX2	201719_s_at	EPB41L2	Erythrocyte membrane protein band 4.1-like 2
206387_at	CDX2	201163_s_at	IGFBP7	Insulin-like growth factor binding protein 7
206387_at	CDX2	235296_at	EIF5A2	Eukaryotic translation initiation factor 5A2
206387_at	CDX2	206463_s_at	DHRS2	Dehydrogenase/reductase (SDR family) member 2
206387_at	CDX2	214079_at	DHRS2	Dehydrogenase/reductase (SDR family) member 2
206387_at	CDX2	212600_s_at	UQCRC2	Ubiquinol-cytochrome c reductase core protein II
206387_at	CDX2	200883_at	UQCRC2	Ubiquinol-cytochrome c reductase core protein II
206387_at	CDX2	204678_s_at	KCNK1	Potassium channel, subfamily K, member 1
206387_at	CDX2	204679_at	KCNK1	Potassium channel, subfamily K, member 1
206387_at	CDX2	203282_at	GBE1	Glucan (1,4-alpha-), branching enzyme 1 (glycogen branching enzyme, Andersen disease, glycogen storage disease type IV)
206387_at	CDX2	225820_at	PHF17	PHD finger protein 17
206387_at	CDX2	225816_at	PHF17	PHD finger protein 17
206387_at	CDX2	218517_at	PHF17	PHD finger protein 17
206387_at	CDX2	201048_x_at	RAB6A	RAB6A, member RAS oncogene family
206387_at	CDX2	201045_s_at	RAB6A	RAB6A, member RAS oncogene family
206387_at	CDX2	201047_x_at	RAB6A	RAB6A, member RAS oncogene family
206387_at	CDX2	219508_at	GCNT3	Glucosaminyl (N-acetyl) transferase 3, mucin type
206387_at	CDX2	205803_s_at	TRPC1	Transient receptor potential cation channel, subfamily C, member 1
206387_at	CDX2	213010_at	PRKCDBP	Protein kinase C, delta binding protein
206387_at	CDX2	201200_at	CREG1	Cellular repressor of E1A-stimulated genes 1
206387_at	CDX2	210943_s_at	LYST	Lysosomal trafficking regulator
206387_at	CDX2	203518_at	LYST	Lysosomal trafficking regulator
206387_at	CDX2	226553_at	TMPRSS2	Transmembrane protease, serine 2
206387_at	CDX2	205102_at	TMPRSS2	Transmembrane protease, serine 2
206387_at	CDX2	211689_s_at	TMPRSS2	Transmembrane protease, serine 2
206387_at	CDX2	201454_s_at	NPEPPS	Aminopeptidase puromycin sensitive
206387_at	CDX2	202741_at	PRKACB	Protein kinase, cAMP-dependent, catalytic, beta
206387_at	CDX2	224640_at	SPPL3	Signal peptide peptidase 3
206387_at	CDX2	224638_at	SPPL3	Signal peptide peptidase 3
206387_at	CDX2	201135_at	ECHS1	Enoyl Coenzyme A hydratase, short chain, 1, mitochondrial
206387_at	CDX2	209759_s_at	DCI	Dodecenoyl-Coenzyme A delta isomerase (3,2 trans-enoyl-Coenzyme A isomerase)
206387_at	CDX2	226261_at	ZNRF2	Zinc and ring finger 2
206387_at	CDX2	218640_s_at	PLEKHF2	Pleckstrin homology domain containing, family F (with FYVE domain) member 2
206387_at	CDX2	222699_s_at	PLEKHF2	Pleckstrin homology domain containing, family F (with FYVE domain) member 2
206387_at	CDX2	240304_s_at	TMC5	Transmembrane channel-like 5
206387_at	CDX2	222904_s_at	TMC5	Transmembrane channel-like 5
206387_at	CDX2	219580_s_at	TMC5	Transmembrane channel-like 5
206387_at	CDX2	208862_s_at	CTNND1	Catenin (cadherin-associated protein), delta 1
206387_at	CDX2	211240_x_at	CTNND1	Catenin (cadherin-associated protein), delta 1
206387_at	CDX2	208962_s_at	FADS1	Fatty acid desaturase 1
206387_at	CDX2	208964_s_at	FADS1	Fatty acid desaturase 1
206387_at	CDX2	208963_x_at	FADS1	Fatty acid desaturase 1
206387_at	CDX2	200863_s_at	RAB11A	RAB11A, member RAS oncogene family
206387_at	CDX2	200864_s_at	RAB11A	RAB11A, member RAS oncogene family
222864_s_at	ZNF219	210480_s_at	MYO6	Myosin VI
222864_s_at	ZNF219	203215_s_at	MYO6	Myosin VI
222864_s_at	ZNF219	203216_s_at	MYO6	Myosin VI
222864_s_at	ZNF219	209651_at	TGFB1I1	Transforming growth factor beta 1 induced transcript 1
222864_s_at	ZNF219	231907_at	ABL2	V-abl Abelson murine leukemia viral oncogene homolog 2 (arg, Abelson-related gene)
222864_s_at	ZNF219	226893_at	ABL2	V-abl Abelson murine leukemia viral oncogene homolog 2 (arg, Abelson-related gene)
222864_s_at	ZNF219	210688_s_at	CPT1A	Carnitine palmitoyltransferase 1A (liver)
222864_s_at	ZNF219	203634_s_at	CPT1A	Carnitine palmitoyltransferase 1A (liver)
222864_s_at	ZNF219	203633_at	CPT1A	Carnitine palmitoyltransferase 1A (liver)
222864_s_at	ZNF219	218656_s_at	LHFP	TRAFs and NIK-associated protein
222864_s_at	ZNF219	201606_s_at	PWP1	PWP1 homolog (S. cerevisiae)
222864_s_at	ZNF219	201607_at	PWP1	PWP1 homolog (S. cerevisiae)
222864_s_at	ZNF219	210108_at	CACNA1D	Calcium channel, voltage-dependent, L type, alpha 1D subunit
222864_s_at	ZNF219	202332_at	CSNK1E	Casein kinase 1, epsilon
222864_s_at	ZNF219	201805_at	PRKAG1	Protein kinase, AMP-activated, gamma 1 non-catalytic subunit
222864_s_at	ZNF219	213574_s_at	KPNB1	Karyopherin (importin) beta 1
222864_s_at	ZNF219	213573_at	KPNB1	Karyopherin (importin) beta 1
222864_s_at	ZNF219	203839_s_at	TNK2	Tyrosine kinase, non-receptor, 2
222864_s_at	ZNF219	206482_at	PTK6	PTK6 protein tyrosine kinase 6
222864_s_at	ZNF219	211184_s_at	USH1C	Usher syndrome 1C (autosomal recessive, severe)
222864_s_at	ZNF219	205137_x_at	USH1C	Usher syndrome 1C (autosomal recessive, severe)
222864_s_at	ZNF219	203256_at	CDH3	Cadherin 3, type 1, P-cadherin (placental)
222864_s_at	ZNF219	201389_at	ITGA5	Integrin, alpha 5 (fibronectin receptor, alpha polypeptide)
222864_s_at	ZNF219	205232_s_at	PAFAH2	Platelet-activating factor acetylhydrolase 2, 40kDa
222864_s_at	ZNF219	205233_s_at	PAFAH2	Platelet-activating factor acetylhydrolase 2, 40kDa
222864_s_at	ZNF219	203238_s_at	NOTCH3	Notch homolog 3 (Drosophila)
222864_s_at	ZNF219	210761_s_at	GRB7	Growth factor receptor-bound protein 7
222864_s_at	ZNF219	205977_s_at	EPHA1	EPH receptor A1
222864_s_at	ZNF219	201550_x_at	ACTG1	Actin, gamma 1
222864_s_at	ZNF219	212363_x_at	ACTG1	Actin, gamma 1
222864_s_at	ZNF219	200788_s_at	PEA15	Phosphoprotein enriched in astrocytes 15
222864_s_at	ZNF219	205593_s_at	PDE9A	Phosphodiesterase 9A
222864_s_at	ZNF219	200880_at	DNAJA1	DnaJ (Hsp40) homolog, subfamily A, member 1
222864_s_at	ZNF219	222165_x_at	C9orf16	Chromosome 9 open reading frame 16
222864_s_at	ZNF219	204480_s_at	C9orf16	Chromosome 9 open reading frame 16
222864_s_at	ZNF219	41047_at	C9orf16	Chromosome 9 open reading frame 16
222864_s_at	ZNF219	204199_at	RALGPS1	Ral GEF with PH domain and SH3 binding motif 1
222864_s_at	ZNF219	210552_s_at	RALGPS1	Ral GEF with PH domain and SH3 binding motif 1
222864_s_at	ZNF219	201972_at	ATP6V1A	ATPase, H+ transporting, lysosomal 70kDa, V1 subunit A
222864_s_at	ZNF219	201971_s_at	ATP6V1A	ATPase, H+ transporting, lysosomal 70kDa, V1 subunit A
222864_s_at	ZNF219	203065_s_at	CAV1	Caveolin 1, caveolae protein, 22kDa
222864_s_at	ZNF219	212097_at	CAV1	Caveolin 1, caveolae protein, 22kDa
222864_s_at	ZNF219	209904_at	TNNC1	Troponin C type 1 (slow)
222864_s_at	ZNF219	209864_at	FRAT2	Frequently rearranged in advanced T-cell lymphomas 2
222864_s_at	ZNF219	222537_s_at	CDC42SE1	CDC42 small effector 1
222864_s_at	ZNF219	214157_at	GNAS	GNAS complex locus
222864_s_at	ZNF219	210461_s_at	ABLIM1	Actin binding LIM protein 1
222864_s_at	ZNF219	200965_s_at	ABLIM1	Actin binding LIM protein 1
222864_s_at	ZNF219	203329_at	PTPRM	Protein tyrosine phosphatase, receptor type, M
222864_s_at	ZNF219	222896_at	TMEM38A	Transmembrane protein 38A
222864_s_at	ZNF219	244126_at	PEX11G	Peroxisomal biogenesis factor 11 gamma
222864_s_at	ZNF219	244261_at	IL28RA	Interleukin 28 receptor, alpha (interferon, lambda receptor)
222864_s_at	ZNF219	207511_s_at	C2orf24	Chromosome 2 open reading frame 24
222864_s_at	ZNF219	202640_s_at	RANBP3	RAN binding protein 3
222864_s_at	ZNF219	209236_at	SLC23A2	Solute carrier family 23 (nucleobase transporters), member 2
222864_s_at	ZNF219	208790_s_at	PTRF	Polymerase I and transcript release factor
222864_s_at	ZNF219	208789_at	PTRF	Polymerase I and transcript release factor
222864_s_at	ZNF219	227803_at	ENPP5	Ectonucleotide pyrophosphatase/phosphodiesterase 5 (putative function)
222864_s_at	ZNF219	206333_at	MSI1	Musashi homolog 1 (Drosophila)
222864_s_at	ZNF219	225981_at	C17orf28	Chromosome 17 open reading frame 28
222864_s_at	ZNF219	244593_at	C17orf28	Chromosome 17 open reading frame 28
222864_s_at	ZNF219	224921_at	SCAMP2	Secretory carrier membrane protein 2
222864_s_at	ZNF219	221566_s_at	NOL3	Nucleolar protein 3 (apoptosis repressor with CARD domain)
222864_s_at	ZNF219	242690_at	ATP11C	ATPase, Class VI, type 11C
222864_s_at	ZNF219	204421_s_at	FGF2	Fibroblast growth factor 2 (basic)
222864_s_at	ZNF219	204422_s_at	FGF2	Fibroblast growth factor 2 (basic)
222864_s_at	ZNF219	220588_at	BCAS4	Breast carcinoma amplified sequence 4
222864_s_at	ZNF219	202489_s_at	FXYD3	FXYD domain containing ion transport regulator 3
222864_s_at	ZNF219	204789_at	FMNL1	Formin-like 1
222864_s_at	ZNF219	219305_x_at	FBXO2	F-box protein 2
222864_s_at	ZNF219	204579_at	FGFR4	Fibroblast growth factor receptor 4
222864_s_at	ZNF219	211237_s_at	FGFR4	Fibroblast growth factor receptor 4
222864_s_at	ZNF219	51192_at	SSH3	Slingshot homolog 3 (Drosophila)
222864_s_at	ZNF219	219919_s_at	SSH3	Slingshot homolog 3 (Drosophila)
222864_s_at	ZNF219	219241_x_at	SSH3	Slingshot homolog 3 (Drosophila)
222864_s_at	ZNF219	229377_at	GRTP1	Growth hormone regulated TBC protein 1
222864_s_at	ZNF219	206712_at	GRTP1	Growth hormone regulated TBC protein 1
222864_s_at	ZNF219	215807_s_at	PLXNB1	Plexin B1
222864_s_at	ZNF219	223306_at	EBPL	Emopamil binding protein-like
222864_s_at	ZNF219	208449_s_at	FGF8	Fibroblast growth factor 8 (androgen-induced)
222864_s_at	ZNF219	212692_s_at	LRBA	LPS-responsive vesicle trafficking, beach and anchor containing
222864_s_at	ZNF219	214109_at	LRBA	LPS-responsive vesicle trafficking, beach and anchor containing
222864_s_at	ZNF219	203918_at	PCDH1	Protocadherin 1 (cadherin-like 1)
222864_s_at	ZNF219	243683_at	MORF4L2	Mortality factor 4 like 2
222864_s_at	ZNF219	204646_at	DPYD	SEC63-like (S. cerevisiae)
222864_s_at	ZNF219	226771_at	ATP8B2	ATPase, Class I, type 8B, member 2
222864_s_at	ZNF219	210757_x_at	DAB2	Disabled homolog 2, mitogen-responsive phosphoprotein (Drosophila)
222864_s_at	ZNF219	201279_s_at	DAB2	Disabled homolog 2, mitogen-responsive phosphoprotein (Drosophila)
222864_s_at	ZNF219	201280_s_at	DAB2	Disabled homolog 2, mitogen-responsive phosphoprotein (Drosophila)
222864_s_at	ZNF219	201278_at	DAB2	Disabled homolog 2, mitogen-responsive phosphoprotein (Drosophila)
222864_s_at	ZNF219	50965_at	RAB26	RAB26, member RAS oncogene family
222864_s_at	ZNF219	219562_at	RAB26	RAB26, member RAS oncogene family
222864_s_at	ZNF219	227944_at	PTPN3	Protein tyrosine phosphatase, non-receptor type 3
222864_s_at	ZNF219	201135_at	ECHS1	Enoyl Coenzyme A hydratase, short chain, 1, mitochondrial
222864_s_at	ZNF219	209764_at	MGAT3	Mannosyl (beta-1,4-)-glycoprotein beta-1,4-N-acetylglucosaminyltransferase
222864_s_at	ZNF219	203576_at	BCAT2	Branched chain aminotransferase 2, mitochondrial
222864_s_at	ZNF219	205983_at	DPEP1	Dipeptidase 1 (renal)
224833_at	ETS1	204130_at	HSD11B2	Hydroxysteroid (11-beta) dehydrogenase 2
224833_at	ETS1	223385_at	CYP2S1	Cytochrome P450, family 2, subfamily S, polypeptide 1
224833_at	ETS1	202555_s_at	MYLK	Myosin, light polypeptide kinase
224833_at	ETS1	224823_at	MYLK	Myosin, light polypeptide kinase
224833_at	ETS1	201805_at	PRKAG1	Protein kinase, AMP-activated, gamma 1 non-catalytic subunit
224833_at	ETS1	207986_x_at	CYB561	Cytochrome b-561
224833_at	ETS1	209163_at	CYB561	Cytochrome b-561
224833_at	ETS1	210816_s_at	CYB561	Cytochrome b-561
224833_at	ETS1	209164_s_at	CYB561	Cytochrome b-561
224833_at	ETS1	217200_x_at	CYB561	Cytochrome b-561
224833_at	ETS1	212360_at	AMPD2	Adenosine monophosphate deaminase 2 (isoform L)
224833_at	ETS1	231130_at	FKBP7	FK506 binding protein 7
224833_at	ETS1	224002_s_at	FKBP7	FK506 binding protein 7
224833_at	ETS1	222981_s_at	RAB10	RAB10, member RAS oncogene family
224833_at	ETS1	223341_s_at	SCOC	Short coiled-coil protein
224833_at	ETS1	204484_at	PIK3C2B	Phosphoinositide-3-kinase, class 2, beta polypeptide
224833_at	ETS1	235583_at	ILDR1	Immunoglobulin-like domain containing receptor 1
224833_at	ETS1	200625_s_at	CAP1	CAP, adenylate cyclase-associated protein 1 (yeast)
224833_at	ETS1	239528_at	PROM2	Prominin 2
224833_at	ETS1	206582_s_at	GPR56	G protein-coupled receptor 56
224833_at	ETS1	202740_at	ACY1	Aminoacylase 1
224833_at	ETS1	200736_s_at	GPX1	Glutathione peroxidase 1
224833_at	ETS1	210654_at	TNFRSF10D	Tumor necrosis factor receptor superfamily, member 10d, decoy with truncated death domain
224833_at	ETS1	205880_at	PRKD1	Protein kinase D1
224833_at	ETS1	200936_at	RPL8	Ribosomal protein L8
224833_at	ETS1	203879_at	PIK3CD	Phosphoinositide-3-kinase, catalytic, delta polypeptide
224833_at	ETS1	201005_at	CD9	CD9 antigen (p24)
224833_at	ETS1	210059_s_at	MAPK13	Mitogen-activated protein kinase 13
224833_at	ETS1	210058_at	MAPK13	Mitogen-activated protein kinase 13
224833_at	ETS1	209343_at	EFHD1	EF-hand domain family, member D1
224833_at	ETS1	209368_at	EPHX2	Epoxide hydrolase 2, cytoplasmic
224833_at	ETS1	209114_at	TSPAN1	Tetraspanin 1
224833_at	ETS1	206832_s_at	SEMA3F	Sema domain, immunoglobulin domain (Ig), short basic domain, secreted, (semaphorin) 3F
224833_at	ETS1	219009_at	C14orf93	Chromosome 14 open reading frame 93
224833_at	ETS1	207388_s_at	PTGES	Prostaglandin E synthase
224833_at	ETS1	204855_at	SERPINB5	Serpin peptidase inhibitor, clade B (ovalbumin), member 5
224833_at	ETS1	206023_at	NMU	Neuromedin U
224833_at	ETS1	216627_s_at	B4GALT1	UDP-Gal:betaGlcNAc beta 1,4- galactosyltransferase, polypeptide 1
224833_at	ETS1	209864_at	FRAT2	Frequently rearranged in advanced T-cell lymphomas 2
224833_at	ETS1	226494_at	KIAA1543	KIAA1543
224833_at	ETS1	202022_at	ALDOC	Aldolase C, fructose-bisphosphate
224833_at	ETS1	210056_at	RND1	Rho family GTPase 1
224833_at	ETS1	203317_at	PSD4	Pleckstrin and Sec7 domain containing 4
224833_at	ETS1	219305_x_at	FBXO2	F-box protein 2
224833_at	ETS1	202369_s_at	TRAM2	Translocation associated membrane protein 2
224833_at	ETS1	202368_s_at	TRAM2	Translocation associated membrane protein 2
224833_at	ETS1	220289_s_at	AIM1L	Absent in melanoma 1-like
224833_at	ETS1	226403_at	TMC4	Transmembrane channel-like 4
224833_at	ETS1	226771_at	ATP8B2	ATPase, Class I, type 8B, member 2
224833_at	ETS1	202146_at	IFRD1	Interferon-related developmental regulator 1
224833_at	ETS1	202147_s_at	IFRD1	Interferon-related developmental regulator 1
224833_at	ETS1	204646_at	DPYD	SEC63-like (S. cerevisiae)
224833_at	ETS1	209236_at	SLC23A2	Solute carrier family 23 (nucleobase transporters), member 2
224833_at	ETS1	233144_s_at	RASAL1	RAS protein activator like 1 (GAP1 like)
224833_at	ETS1	202704_at	TOB1	Transducer of ERBB2, 1
224833_at	ETS1	201583_s_at	SEC23B	Sec23 homolog B (S. cerevisiae)
224833_at	ETS1	235871_at	LIPH	Lipase, member H
224833_at	ETS1	205774_at	F12	Coagulation factor XII (Hageman factor)
224833_at	ETS1	201946_s_at	CCT2	Chaperonin containing TCP1, subunit 2 (beta)
224833_at	ETS1	216483_s_at	C19orf10	Chromosome 19 open reading frame 10
224833_at	ETS1	221739_at	C19orf10	Chromosome 19 open reading frame 10
224833_at	ETS1	230018_at	DPP9	Dipeptidylpeptidase 9
224833_at	ETS1	201353_s_at	BAZ2A	Bromodomain adjacent to zinc finger domain, 2A
224833_at	ETS1	202550_s_at	VAPB	VAMP (vesicle-associated membrane protein)-associated protein B and C
224833_at	ETS1	204326_x_at	MT1X	Metallothionein 1X
224833_at	ETS1	212318_at	TNPO3	Transportin 3
224833_at	ETS1	212317_at	TNPO3	Transportin 3
224833_at	ETS1	214550_s_at	TNPO3	Transportin 3
224833_at	ETS1	221881_s_at	CLIC4	Chloride intracellular channel 4
224833_at	ETS1	201560_at	CLIC4	Chloride intracellular channel 4
224833_at	ETS1	201559_s_at	CLIC4	Chloride intracellular channel 4
224833_at	ETS1	219404_at	EPS8L3	EPS8-like 3
224833_at	ETS1	219405_at	TRIM68	Tripartite motif-containing 68
224833_at	ETS1	222546_s_at	EPS8L2	EPS8-like 2
224833_at	ETS1	201389_at	ITGA5	Integrin, alpha 5 (fibronectin receptor, alpha polypeptide)
224833_at	ETS1	225609_at	GSR	Glutathione reductase
224833_at	ETS1	205770_at	GSR	Glutathione reductase
224833_at	ETS1	224715_at	WDR34	WD repeat domain 34
224833_at	ETS1	212813_at	JAM3	Junctional adhesion molecule 3
224833_at	ETS1	206515_at	CYP4F3	Cytochrome P450, family 4, subfamily F, polypeptide 3
224833_at	ETS1	225618_at	ARHGAP27	Rho GTPase activating protein 27
224833_at	ETS1	227057_at	ARHGAP27	Rho GTPase activating protein 27
224833_at	ETS1	210762_s_at	DLC1	Deleted in liver cancer 1
224833_at	ETS1	224822_at	DLC1	Deleted in liver cancer 1
224833_at	ETS1	208009_s_at	ARHGEF16	Rho guanine exchange factor (GEF) 16
226978_at	PPARA	209584_x_at	APOBEC3C	Apolipoprotein B mRNA editing enzyme, catalytic polypeptide-like 3C
226978_at	PPARA	209600_s_at	ACOX1	Acyl-Coenzyme A oxidase 1, palmitoyl
226978_at	PPARA	201551_s_at	LAMP1	Lysosomal-associated membrane protein 1
226978_at	PPARA	210151_s_at	DYRK3	Dual-specificity tyrosine-(Y)-phosphorylation regulated kinase 3
226978_at	PPARA	203576_at	BCAT2	Branched chain aminotransferase 2, mitochondrial
226978_at	PPARA	217973_at	DCXR	Dicarbonyl/L-xylulose reductase
226978_at	PPARA	212047_s_at	RNF167	Ring finger protein 167
226978_at	PPARA	221040_at	CAPN10	Calpain 10
226978_at	PPARA	215097_at	CAPZB	Capping protein (actin filament) muscle Z-line, beta
226978_at	PPARA	204765_at	ARHGEF5	Rho guanine nucleotide exchange factor (GEF) 5
226978_at	PPARA	202022_at	ALDOC	Aldolase C, fructose-bisphosphate
226978_at	PPARA	219189_at	FBXL6	F-box and leucine-rich repeat protein 6
226978_at	PPARA	222386_s_at	COPZ1	Coatomer protein complex, subunit zeta 1
226978_at	PPARA	225646_at	CTSC	Cathepsin C
226978_at	PPARA	210059_s_at	MAPK13	Mitogen-activated protein kinase 13
226978_at	PPARA	210058_at	MAPK13	Mitogen-activated protein kinase 13
226978_at	PPARA	221881_s_at	CLIC4	Chloride intracellular channel 4
226978_at	PPARA	201560_at	CLIC4	Chloride intracellular channel 4
226978_at	PPARA	201559_s_at	CLIC4	Chloride intracellular channel 4
226978_at	PPARA	202780_at	OXCT1	3-oxoacid CoA transferase 1
226978_at	PPARA	235447_at	TRUB1	TruB pseudouridine (psi) synthase homolog 1 (E. coli)
226978_at	PPARA	220964_s_at	RAB1B	RAB1B, member RAS oncogene family
226978_at	PPARA	204326_x_at	MT1X	Metallothionein 1X
226978_at	PPARA	219686_at	STK32B	Serine/threonine kinase 32B
226978_at	PPARA	218083_at	PTGES2	Prostaglandin E synthase 2
226978_at	PPARA	219461_at	PAK6	P21(CDKN1A)-activated kinase 6
226978_at	PPARA	230018_at	DPP9	Dipeptidylpeptidase 9
226978_at	PPARA	203389_at	KIF3C	Kinesin family member 3C
226978_at	PPARA	205617_at	PRRG2	Proline rich Gla (G-carboxyglutamic acid) 2
226978_at	PPARA	208790_s_at	PTRF	Polymerase I and transcript release factor
226978_at	PPARA	208789_at	PTRF	Polymerase I and transcript release factor
226978_at	PPARA	218473_s_at	GLT25D1	Glycosyltransferase 25 domain containing 1
226978_at	PPARA	213384_x_at	PLCB3	Phospholipase C, beta 3 (phosphatidylinositol-specific)
226978_at	PPARA	220334_at	RGS17	Regulator of G-protein signalling 17
226978_at	PPARA	209605_at	TST	Thiosulfate sulfurtransferase (rhodanese)
226978_at	PPARA	227131_at	MAP3K3	Mitogen-activated protein kinase kinase kinase 3
226978_at	PPARA	209759_s_at	DCI	Dodecenoyl-Coenzyme A delta isomerase (3,2 trans-enoyl-Coenzyme A isomerase)
226978_at	PPARA	212298_at	NRP1	Neuropilin 1
226978_at	PPARA	213512_at	C14orf79	Chromosome 14 open reading frame 79
226978_at	PPARA	201431_s_at	DPYSL3	Dihydropyrimidinase-like 3

## Sheet: Tf-Tf
Tf-probes-source	Gene symbol	Tf-Probes-des	Gene Symbol	Gene Title
200670_at	XBP1	209211_at	KLF5	Kruppel-like factor 5 (intestinal)
200670_at	XBP1	209212_s_at	KLF5	Kruppel-like factor 5 (intestinal)
200670_at	XBP1	209423_s_at	PHF20	PHD finger protein 20
200670_at	XBP1	213218_at	ZNF187	Zinc finger protein 187
200670_at	XBP1	220225_at	IRX4	Iroquois homeobox protein 4
200670_at	XBP1	228968_at	ZNF449	Zinc finger protein 449
201901_s_at	YY1	203920_at	NR1H3	Nuclear receptor subfamily 1, group H, member 3
201901_s_at	YY1	205497_at	ZNF175	Zinc finger protein 175
201901_s_at	YY1	206604_at	OVOL1	Ovo-like 1(Drosophila)
201901_s_at	YY1	213568_at	OSR2	Odd-skipped related 2 (Drosophila)
201901_s_at	YY1	213906_at	MYBL1	V-myb myeloblastosis viral oncogene homolog (avian)-like 1
201901_s_at	YY1	222864_s_at	ZNF219	Zinc finger protein 219
201901_s_at	YY1	227261_at	KLF12	Kruppel-like factor 12
201901_s_at	YY1	228968_at	ZNF449	Zinc finger protein 449
201901_s_at	YY1	229396_at	OVOL1	Ovo-like 1(Drosophila)
201901_s_at	YY1	229500_at	SLC30A9	Solute carrier family 30 (zinc transporter), member 9
201901_s_at	YY1	238683_at	ZNF524	Zinc finger protein 524
201901_s_at	YY1	239462_at	ZNF284	Zinc finger protein 284
203394_s_at	HES1	200670_at	XBP1	X-box binding protein 1
203394_s_at	HES1	203394_s_at	HES1	Hairy and enhancer of split 1, (Drosophila)
203394_s_at	HES1	203395_s_at	HES1	Hairy and enhancer of split 1, (Drosophila)
203394_s_at	HES1	204420_at	FOSL1	FOS-like antigen 1
203394_s_at	HES1	213196_at	ZNF629	Zinc finger protein 629
203394_s_at	HES1	213441_x_at	SPDEF	SAM pointed domain containing ets transcription factor
203394_s_at	HES1	214404_x_at	SPDEF	SAM pointed domain containing ets transcription factor
203394_s_at	HES1	220192_x_at	SPDEF	SAM pointed domain containing ets transcription factor
203395_s_at	HES1	200670_at	XBP1	X-box binding protein 1
203395_s_at	HES1	203394_s_at	HES1	Hairy and enhancer of split 1, (Drosophila)
203395_s_at	HES1	203395_s_at	HES1	Hairy and enhancer of split 1, (Drosophila)
203395_s_at	HES1	204420_at	FOSL1	FOS-like antigen 1
203395_s_at	HES1	213196_at	ZNF629	Zinc finger protein 629
203395_s_at	HES1	213441_x_at	SPDEF	SAM pointed domain containing ets transcription factor
203395_s_at	HES1	214404_x_at	SPDEF	SAM pointed domain containing ets transcription factor
203395_s_at	HES1	220192_x_at	SPDEF	SAM pointed domain containing ets transcription factor
204253_s_at	VDR	201510_at	ELF3	E74-like factor 3 (ets domain transcription factor, epithelial-specific )
204253_s_at	VDR	203920_at	NR1H3	Nuclear receptor subfamily 1, group H, member 3
204253_s_at	VDR	210135_s_at	SHOX2	Short stature homeobox 2
204253_s_at	VDR	210827_s_at	ELF3	E74-like factor 3 (ets domain transcription factor, epithelial-specific )
204253_s_at	VDR	213139_at	SNAI2	Snail homolog 2 (Drosophila)
204253_s_at	VDR	226267_at	JDP2	Jun dimerization protein 2
204253_s_at	VDR	229842_at	ELF3	E74-like factor 3 (ets domain transcription factor, epithelial-specific )
204253_s_at	VDR	232436_at	ZNF274	Zinc finger protein 274
204254_s_at	VDR	201510_at	ELF3	E74-like factor 3 (ets domain transcription factor, epithelial-specific )
204254_s_at	VDR	203920_at	NR1H3	Nuclear receptor subfamily 1, group H, member 3
204254_s_at	VDR	210135_s_at	SHOX2	Short stature homeobox 2
204254_s_at	VDR	210827_s_at	ELF3	E74-like factor 3 (ets domain transcription factor, epithelial-specific )
204254_s_at	VDR	213139_at	SNAI2	Snail homolog 2 (Drosophila)
204254_s_at	VDR	226267_at	JDP2	Jun dimerization protein 2
204254_s_at	VDR	229842_at	ELF3	E74-like factor 3 (ets domain transcription factor, epithelial-specific )
204254_s_at	VDR	232436_at	ZNF274	Zinc finger protein 274
204255_s_at	VDR	201510_at	ELF3	E74-like factor 3 (ets domain transcription factor, epithelial-specific )
204255_s_at	VDR	203920_at	NR1H3	Nuclear receptor subfamily 1, group H, member 3
204255_s_at	VDR	210135_s_at	SHOX2	Short stature homeobox 2
204255_s_at	VDR	210827_s_at	ELF3	E74-like factor 3 (ets domain transcription factor, epithelial-specific )
204255_s_at	VDR	213139_at	SNAI2	Snail homolog 2 (Drosophila)
204255_s_at	VDR	226267_at	JDP2	Jun dimerization protein 2
204255_s_at	VDR	229842_at	ELF3	E74-like factor 3 (ets domain transcription factor, epithelial-specific )
204255_s_at	VDR	232436_at	ZNF274	Zinc finger protein 274
204651_at	NRF1	209261_s_at	NR2F6	Nuclear receptor subfamily 2, group F, member 6
204651_at	NRF1	209262_s_at	NR2F6	Nuclear receptor subfamily 2, group F, member 6
222864_s_at	ZNF219	203394_s_at	HES1	Hairy and enhancer of split 1, (Drosophila)
222864_s_at	ZNF219	203395_s_at	HES1	Hairy and enhancer of split 1, (Drosophila)
222864_s_at	ZNF219	206604_at	OVOL1	Ovo-like 1(Drosophila)
222864_s_at	ZNF219	209261_s_at	NR2F6	Nuclear receptor subfamily 2, group F, member 6
222864_s_at	ZNF219	209262_s_at	NR2F6	Nuclear receptor subfamily 2, group F, member 6
222864_s_at	ZNF219	221841_s_at	KLF4	Kruppel-like factor 4 (gut)
222864_s_at	ZNF219	226895_at	NFIC	Nuclear factor I/C (CCAAT-binding transcription factor)
222864_s_at	ZNF219	229396_at	OVOL1	Ovo-like 1(Drosophila)
224833_at	ETS1	1487_at	ESRRA	Estrogen-related receptor alpha
224833_at	ETS1	200670_at	XBP1	X-box binding protein 1
224833_at	ETS1	205497_at	ZNF175	Zinc finger protein 175
224833_at	ETS1	209261_s_at	NR2F6	Nuclear receptor subfamily 2, group F, member 6
224833_at	ETS1	209262_s_at	NR2F6	Nuclear receptor subfamily 2, group F, member 6
224833_at	ETS1	213196_at	ZNF629	Zinc finger protein 629
224833_at	ETS1	221841_s_at	KLF4	Kruppel-like factor 4 (gut)
224833_at	ETS1	239462_at	ZNF284	Zinc finger protein 284
226978_at	PPARA	1487_at	ESRRA	Estrogen-related receptor alpha
226978_at	PPARA	201510_at	ELF3	E74-like factor 3 (ets domain transcription factor, epithelial-specific )
226978_at	PPARA	203920_at	NR1H3	Nuclear receptor subfamily 1, group H, member 3
226978_at	PPARA	205555_s_at	MSX2	Msh homeo box homolog 2 (Drosophila)
226978_at	PPARA	210319_x_at	MSX2	Msh homeo box homolog 2 (Drosophila)
226978_at	PPARA	210827_s_at	ELF3	E74-like factor 3 (ets domain transcription factor, epithelial-specific )
226978_at	PPARA	226895_at	NFIC	Nuclear factor I/C (CCAAT-binding transcription factor)
226978_at	PPARA	229842_at	ELF3	E74-like factor 3 (ets domain transcription factor, epithelial-specific )
