# Supplementary material for: Inferring microRNA and transcription factor regulatory networks in heterogeneous data
Source: BMC Bioinformatics. 2013 Mar 11;14:92. doi: 10.1186/1471-2105-14-92 (PMC3636059; doi:10.1186/1471-2105-14-92)
Supplement: Additional file 3 — Significant interactions. All the statistically significant interactions for the complex three-component network. These interactions represent the regulatory relationships between miR-mRNA, miR-TF, TF-miRNA, TF-TF, and TF-mRNA. [file 1471-2105-14-92-S3.xlsx]

## Sheet: miR-mR
miRNA_probe	miRNA_name	mRNA_probe	GeneSymbol	GeneTitle	EdgeScore	PScore	pvalue	Comment
10923	hsa-miR-107	200783_s_at	STMN1	"stathmin 1/oncoprotein 18, STMN1"	1	-2987.7	0	High Confidence
10923	hsa-miR-107	200859_x_at	FLNA	"filamin A, alpha (actin binding protein 280), FLNA"	1	-2987.7	0	High Confidence
10923	hsa-miR-107	201035_s_at	HADH	"hydroxyacyl-Coenzyme A dehydrogenase, HADH"	1	-2987.7	0	High Confidence
10923	hsa-miR-107	201118_at	PGD	"phosphogluconate dehydrogenase, PGD"	1	-2987.7	0	High Confidence
10923	hsa-miR-107	201135_at	ECHS1	"enoyl Coenzyme A hydratase, short chain, 1, mitochondrial, ECHS1"	1	-2987.7	0	High Confidence
10923	hsa-miR-107	201220_x_at	CTBP2	"C-terminal binding protein 2, CTBP2"	1	-2987.7	0	High Confidence
10923	hsa-miR-107	201230_s_at	ARIH2	"ariadne homolog 2 (Drosophila), ARIH2"	1	-2987.7	0	High Confidence
10923	hsa-miR-107	201353_s_at	BAZ2A	"bromodomain adjacent to zinc finger domain, 2A, BAZ2A"	1	-2987.7	0	High Confidence
10923	hsa-miR-107	201826_s_at	SCCPDH	"saccharopine dehydrogenase (putative), SCCPDH"	1	-2987.7	0	High Confidence
10923	hsa-miR-107	202589_at	TYMS	"thymidylate synthetase, TYMS"	1	-2987.7	0	High Confidence
10923	hsa-miR-107	202596_at	ENSA	"endosulfine alpha, ENSA"	1	-2987.7	0	High Confidence
10923	hsa-miR-107	203269_at	NSMAF	"neutral sphingomyelinase (N-SMase) activation associated factor, NSMAF"	1	-2987.7	0	High Confidence
10923	hsa-miR-107	204121_at	GADD45G	"growth arrest and DNA-damage-inducible, gamma, GADD45G"	1	-2987.7	0	High Confidence
10923	hsa-miR-107	204325_s_at	NF1	"neurofibromin 1 (neurofibromatosis, von Recklinghausen disease, Watson disease), NF1"	1	-2987.7	0	High Confidence
10923	hsa-miR-107	204487_s_at	KCNQ1	"potassium voltage-gated channel, KQT-like subfamily, member 1, KCNQ1"	1	-2987.7	0	High Confidence
10923	hsa-miR-107	206429_at	F2RL1	"coagulation factor II (thrombin) receptor-like 1, F2RL1"	1	-2987.7	0	High Confidence
10923	hsa-miR-107	206723_s_at	LPAR2	"lysophosphatidic acid receptor 2, LPAR2"	1	-2987.7	0	High Confidence
10923	hsa-miR-107	208229_at	FGFR2	"fibroblast growth factor receptor 2 (bacteria-expressed kinase, keratinocyte growth factor receptor, craniofacial dysostosis 1, Crouzon syndrome, Pfeiffer syndrome, Jackson-Weiss syndrome), FGFR2"	1	-2987.7	0	High Confidence
10923	hsa-miR-107	209502_s_at	BAIAP2	"BAI1-associated protein 2, BAIAP2"	1	-2987.7	0	High Confidence
10923	hsa-miR-107	209721_s_at	IFFO1	"intermediate filament family orphan, IFFO"	1	-2987.7	0	High Confidence
10923	hsa-miR-107	209929_s_at	IKBKG	"inhibitor of kappa light polypeptide gene enhancer in B-cells, kinase gamma, IKBKG"	1	-2987.7	0	High Confidence
10923	hsa-miR-107	210761_s_at	GRB7	"growth factor receptor-bound protein 7, GRB7"	1	-2987.7	0	High Confidence
10923	hsa-miR-107	210835_s_at	CTBP2	"C-terminal binding protein 2, CTBP2"	1	-2987.7	0	High Confidence
10923	hsa-miR-107	212163_at	KIDINS220	"kinase D-interacting substrate of 220 kDa, KIDINS220"	1	-2987.7	0	High Confidence
10923	hsa-miR-107	212818_s_at	ASB1	"ankyrin repeat and SOCS box-containing 1, ASB1"	1	-2987.7	0	High Confidence
10923	hsa-miR-107	213066_at	RUSC2	"RUN and SH3 domain containing 2, RUSC2"	1	-2987.7	0	High Confidence
10923	hsa-miR-107	213512_at	C14orf79	"chromosome 14 open reading frame 79, C14orf79"	1	-2987.7	0	High Confidence
10923	hsa-miR-107	213746_s_at	FLNA	"filamin A, alpha (actin binding protein 280), FLNA"	1	-2987.7	0	High Confidence
10923	hsa-miR-107	214099_s_at	PDE4DIP	"phosphodiesterase 4D interacting protein (myomegalin), PDE4DIP"	1	-2987.7	0	High Confidence
10923	hsa-miR-107	214199_at	SFTPD	"surfactant, pulmonary-associated protein D, SFTPD"	1	-2987.7	0	High Confidence
10923	hsa-miR-107	214231_s_at	KIAA0564	"KIAA0564, KIAA0564"	1	-2987.7	0	High Confidence
10923	hsa-miR-107	214752_x_at	FLNA	"filamin A, alpha (actin binding protein 280), FLNA"	1	-2987.7	0	High Confidence
10923	hsa-miR-107	214829_at	AASS	"aminoadipate-semialdehyde synthase, AASS"	1	-2987.7	0	High Confidence
10923	hsa-miR-107	215350_at	SYNE1	"spectrin repeat containing, nuclear envelope 1, SYNE1"	1	-2987.7	0	High Confidence
10923	hsa-miR-107	215706_x_at	ZYX	"zyxin, ZYX"	1	-2987.7	0	High Confidence
10923	hsa-miR-107	218644_at	PLEK2	"pleckstrin 2, PLEK2"	1	-2987.7	0	High Confidence
10923	hsa-miR-107	219405_at	TRIM68	"tripartite motif-containing 68, TRIM68"	1	-2987.7	0	High Confidence
10923	hsa-miR-107	219508_at	GCNT3	"glucosaminyl (N-acetyl) transferase 3, mucin type, GCNT3"	1	-2987.7	0	High Confidence
10923	hsa-miR-107	220588_at	BCAS4	"breast carcinoma amplified sequence 4, BCAS4"	1	-2987.7	0	High Confidence
10923	hsa-miR-107	221836_s_at	TRAPPC9	"trafficking protein particle complex 9, NIBP"	1	-2987.7	0	High Confidence
10923	hsa-miR-107	223103_at	STARD10	"StAR-related lipid transfer (START) domain containing 10, STARD10"	1	-2987.7	0	High Confidence
10923	hsa-miR-107	223298_s_at	NT5C3	"5'-nucleotidase, cytosolic III, NT5C3"	1	-2987.7	0	High Confidence
10923	hsa-miR-107	224215_s_at	DLL1	"delta-like 1 (Drosophila), DLL1"	1	-2987.7	0	High Confidence
10923	hsa-miR-107	224468_s_at	C19orf48	"chromosome 19 open reading frame 48, C19orf48"	1	-2987.7	0	High Confidence
10923	hsa-miR-107	226043_at	GPSM1	"G-protein signaling modulator 1 (AGS3-like, C. elegans), GPSM1"	1	-2987.7	0	High Confidence
10923	hsa-miR-107	227456_s_at	C6orf136	"chromosome 6 open reading frame 136, C6orf136"	1	-2987.7	0	High Confidence
10923	hsa-miR-107	228851_s_at	ENSA	"endosulfine alpha, ENSA"	1	-2987.7	0	High Confidence
10923	hsa-miR-107	229516_at	WDR31	"WD repeat domain 31, WDR31"	1	-2987.7	0	High Confidence
10923	hsa-miR-107	232609_at	CRB3	"crumbs homolog 3 (Drosophila), CRB3"	1	-2987.7	0	High Confidence
10923	hsa-miR-107	238526_at	RAB3IP	"RAB3A interacting protein (rabin3), RAB3IP"	1	-2987.7	0	High Confidence
10923	hsa-miR-107	238853_at	RAB3IP	"RAB3A interacting protein (rabin3), RAB3IP"	1	-2987.7	0	High Confidence
10923	hsa-miR-107	242053_at	TSGA10	"Transcribed locus, ---"	1	-2987.7	0	High Confidence
10923	hsa-miR-107	36030_at	IFFO1	"intermediate filament family orphan, IFFO"	1	-2987.7	0	High Confidence
10923	hsa-miR-107	56829_at	TRAPPC9	"trafficking protein particle complex 9, NIBP"	1	-2987.7	0	High Confidence
10965	hsa-miR-15a	200695_at	PPP2R1A	"protein phosphatase 2 (formerly 2A), regulatory subunit A , alpha isoform, PPP2R1A"	1	-2987.7	0	High Confidence
10965	hsa-miR-15a	200783_s_at	STMN1	"stathmin 1/oncoprotein 18, STMN1"	1	-2987.7	0	High Confidence
10965	hsa-miR-15a	200836_s_at	MAP4	"microtubule-associated protein 4, MAP4"	1	-2987.7	0	High Confidence
10965	hsa-miR-15a	200880_at	DNAJA1	"DnaJ (Hsp40) homolog, subfamily A, member 1, DNAJA1"	1	-2987.7	0	High Confidence
10965	hsa-miR-15a	200896_x_at	HDGF	"hepatoma-derived growth factor (high-mobility group protein 1-like), HDGF"	1	-2987.7	0	High Confidence
10965	hsa-miR-15a	201677_at	C3orf37	"Chromosome 3 open reading frame 37, C3orf37"	1	-2987.7	0	High Confidence
10965	hsa-miR-15a	201678_s_at	C3orf37	"chromosome 3 open reading frame 37, C3orf37"	1	-2987.7	0	High Confidence
10965	hsa-miR-15a	201827_at	SMARCD2	"SWI/SNF related, matrix associated, actin dependent regulator of chromatin, subfamily d, member 2, SMARCD2"	1	-2987.7	0	High Confidence
10965	hsa-miR-15a	202025_x_at	ACAA1	"acetyl-Coenzyme A acyltransferase 1 (peroxisomal 3-oxoacyl-Coenzyme A thiolase), ACAA1"	1	-2987.7	0	High Confidence
10965	hsa-miR-15a	202306_at	POLR2G	"polymerase (RNA) II (DNA directed) polypeptide G, POLR2G"	1	-2987.7	0	High Confidence
10965	hsa-miR-15a	202562_s_at	C14orf1	"chromosome 14 open reading frame 1, C14orf1"	1	-2987.7	0	High Confidence
10965	hsa-miR-15a	202589_at	TYMS	"thymidylate synthetase, TYMS"	1	-2987.7	0	High Confidence
10965	hsa-miR-15a	202640_s_at	RANBP3	"RAN binding protein 3, RANBP3"	1	-2987.7	0	High Confidence
10965	hsa-miR-15a	202665_s_at	WIPF1	"WAS/WASL interacting protein family, member 1, WIPF1"	1	-2987.7	0	High Confidence
10965	hsa-miR-15a	203576_at	BCAT2	"branched chain aminotransferase 2, mitochondrial, BCAT2"	1	-2987.7	0	High Confidence
10965	hsa-miR-15a	204199_at	RALGPS1	"Ral GEF with PH domain and SH3 binding motif 1, RALGPS1"	1	-2987.7	0	High Confidence
10965	hsa-miR-15a	204623_at	TFF3	"trefoil factor 3 (intestinal), TFF3"	1	-2987.7	0	High Confidence
10965	hsa-miR-15a	204828_at	RAD9A	"RAD9 homolog A (S. pombe), RAD9A"	1	-2987.7	0	High Confidence
10965	hsa-miR-15a	205122_at	TMEFF1	"transmembrane protein with EGF-like and two follistatin-like domains 1, TMEFF1"	1	-2987.7	0	High Confidence
10965	hsa-miR-15a	205130_at	RAGE	"renal tumor antigen, RAGE"	1	-2987.7	0	High Confidence
10965	hsa-miR-15a	205223_at	DEPDC5	"DEP domain containing 5, DEPDC5"	1	-2987.7	0	High Confidence
10965	hsa-miR-15a	207525_s_at	GIPC1	"GIPC PDZ domain containing family, member 1, GIPC1"	1	-2987.7	0	High Confidence
10965	hsa-miR-15a	208449_s_at	FGF8	"fibroblast growth factor 8 (androgen-induced), FGF8"	1	-2987.7	0	High Confidence
10965	hsa-miR-15a	208862_s_at	CTNND1	"catenin (cadherin-associated protein), delta 1, CTNND1"	1	-2987.7	0	High Confidence
10965	hsa-miR-15a	209246_at	ABCF2	"ATP-binding cassette, sub-family F (GCN20), member 2, ABCF2"	1	-2987.7	0	High Confidence
10965	hsa-miR-15a	210416_s_at	CHEK2	"CHK2 checkpoint homolog (S. pombe), CHEK2"	1	-2987.7	0	High Confidence
10965	hsa-miR-15a	210547_x_at	ICA1	"islet cell autoantigen 1, 69kDa, ICA1"	1	-2987.7	0	High Confidence
10965	hsa-miR-15a	210552_s_at	RALGPS1	"Ral GEF with PH domain and SH3 binding motif 1, RALGPS1"	1	-2987.7	0	High Confidence
10965	hsa-miR-15a	210761_s_at	GRB7	"growth factor receptor-bound protein 7, GRB7"	1	-2987.7	0	High Confidence
10965	hsa-miR-15a	210767_at	NF2	"neurofibromin 2 (merlin), NF2"	1	-2987.7	0	High Confidence
10965	hsa-miR-15a	211240_x_at	CTNND1	"catenin (cadherin-associated protein), delta 1, CTNND1"	1	-2987.7	0	High Confidence
10965	hsa-miR-15a	212426_s_at	YWHAQ	"tyrosine 3-monooxygenase/tryptophan 5-monooxygenase activation protein, theta polypeptide, YWHAQ"	1	-2987.7	0	High Confidence
10965	hsa-miR-15a	212566_at	MAP4	"microtubule-associated protein 4, MAP4"	1	-2987.7	0	High Confidence
10965	hsa-miR-15a	212567_s_at	MAP4	"microtubule-associated protein 4, MAP4"	1	-2987.7	0	High Confidence
10965	hsa-miR-15a	212818_s_at	ASB1	"ankyrin repeat and SOCS box-containing 1, ASB1"	1	-2987.7	0	High Confidence
10965	hsa-miR-15a	213651_at	INPP5J	"phosphatidylinositol (4,5) bisphosphate 5-phosphatase, A, PIB5PA"	1	-2987.7	0	High Confidence
10965	hsa-miR-15a	214099_s_at	PDE4DIP	"phosphodiesterase 4D interacting protein (myomegalin), PDE4DIP"	1	-2987.7	0	High Confidence
10965	hsa-miR-15a	214231_s_at	KIAA0564	"KIAA0564, KIAA0564"	1	-2987.7	0	High Confidence
10965	hsa-miR-15a	214688_at	TLE4	"transducin-like enhancer of split 4 (E(sp1) homolog, Drosophila), TLE4"	1	-2987.7	0	High Confidence
10965	hsa-miR-15a	214829_at	AASS	"aminoadipate-semialdehyde synthase, AASS"	1	-2987.7	0	High Confidence
10965	hsa-miR-15a	215706_x_at	ZYX	"zyxin, ZYX"	1	-2987.7	0	High Confidence
10965	hsa-miR-15a	215807_s_at	PLXNB1	"plexin B1, PLXNB1"	1	-2987.7	0	High Confidence
10965	hsa-miR-15a	216434_at	TTC38	"Hypothetical protein FLJ20699, FLJ20699"	1	-2987.7	0	High Confidence
10965	hsa-miR-15a	216997_x_at	TLE4	"transducin-like enhancer of split 4 (E(sp1) homolog, Drosophila), TLE4"	1	-2987.7	0	High Confidence
10965	hsa-miR-15a	217188_s_at	C14orf1	"chromosome 14 open reading frame 1, C14orf1"	1	-2987.7	0	High Confidence
10965	hsa-miR-15a	217270_s_at	DYRK1B	"dual-specificity tyrosine-(Y)-phosphorylation regulated kinase 1B, DYRK1B"	1	-2987.7	0	High Confidence
10965	hsa-miR-15a	217971_at	MAPKSP1	"mitogen-activated protein kinase kinase 1 interacting protein 1, MAP2K1IP1"	1	-2987.7	0	High Confidence
10965	hsa-miR-15a	218455_at	NFS1	"NFS1 nitrogen fixation 1 homolog (S. cerevisiae), NFS1"	1	-2987.7	0	High Confidence
10965	hsa-miR-15a	219150_s_at	ADAP1	"centaurin, alpha 1, CENTA1"	1	-2987.7	0	High Confidence
10965	hsa-miR-15a	219241_x_at	SSH3	"slingshot homolog 3 (Drosophila), SSH3"	1	-2987.7	0	High Confidence
10965	hsa-miR-15a	221777_at	C12orf52	"chromosome 12 open reading frame 52, C12orf52"	1	-2987.7	0	High Confidence
10965	hsa-miR-15a	221836_s_at	TRAPPC9	"trafficking protein particle complex 9, NIBP"	1	-2987.7	0	High Confidence
10965	hsa-miR-15a	223112_s_at	NDUFB10	"NADH dehydrogenase (ubiquinone) 1 beta subcomplex, 10, 22kDa, NDUFB10"	1	-2987.7	0	High Confidence
10965	hsa-miR-15a	223649_s_at	SLC25A39	"solute carrier family 25, member 39, SLC25A39"	1	-2987.7	0	High Confidence
10965	hsa-miR-15a	224215_s_at	DLL1	"delta-like 1 (Drosophila), DLL1"	1	-2987.7	0	High Confidence
10965	hsa-miR-15a	224465_s_at	WIBG	"within bgcn homolog (Drosophila), WIBG"	1	-2987.7	0	High Confidence
10965	hsa-miR-15a	226338_at	TMEM55A	"transmembrane protein 55A, TMEM55A"	1	-2987.7	0	High Confidence
10965	hsa-miR-15a	227829_at	GYLTL1B	"glycosyltransferase-like 1B, GYLTL1B"	1	-2987.7	0	High Confidence
10965	hsa-miR-15a	230951_at	EPB41L5	"Transcribed locus, ---"	1	-2987.7	0	High Confidence
10965	hsa-miR-15a	231727_s_at	MIF4GD	"MIF4G domain containing, MIF4GD"	1	-2987.7	0	High Confidence
10965	hsa-miR-15a	233719_s_at	TASP1	"taspase, threonine aspartase, 1, TASP1"	1	-2987.7	0	High Confidence
10965	hsa-miR-15a	237217_at	ADAMTSL1	"ADAMTS-like 1, ADAMTSL1"	1	-2987.7	0	High Confidence
10965	hsa-miR-15a	243_g_at	MAP4	"microtubule-associated protein 4, MAP4"	1	-2987.7	0	High Confidence
10965	hsa-miR-15a	31846_at	RHOD	"ras homolog gene family, member D, RHOD"	1	-2987.7	0	High Confidence
10965	hsa-miR-15a	33850_at	MAP4	"microtubule-associated protein 4, MAP4"	1	-2987.7	0	High Confidence
10965	hsa-miR-15a	51192_at	SSH3	"slingshot homolog 3 (Drosophila), SSH3"	1	-2987.7	0	High Confidence
10965	hsa-miR-15a	56829_at	TRAPPC9	"trafficking protein particle complex 9, NIBP"	1	-2987.7	0	High Confidence
10965	hsa-miR-15a	90265_at	ADAP1	"centaurin, alpha 1, CENTA1"	1	-2987.7	0	High Confidence
10983	hsa-miR-18a	200783_s_at	STMN1	"stathmin 1/oncoprotein 18, STMN1"	1	-2987.7	0	High Confidence
10983	hsa-miR-18a	201037_at	PFKP	"phosphofructokinase, platelet, PFKP"	1	-2987.7	0	High Confidence
10983	hsa-miR-18a	201135_at	ECHS1	"enoyl Coenzyme A hydratase, short chain, 1, mitochondrial, ECHS1"	1	-2987.7	0	High Confidence
10983	hsa-miR-18a	201393_s_at	IGF2R	"insulin-like growth factor 2 receptor, IGF2R"	1	-2987.7	0	High Confidence
10983	hsa-miR-18a	201644_at	TSTA3	"tissue specific transplantation antigen P35B, TSTA3"	1	-2987.7	0	High Confidence
10983	hsa-miR-18a	201828_x_at	FAM127A	"family with sequence similarity 127, member A, FAM127A"	1	-2987.7	0	High Confidence
10983	hsa-miR-18a	202665_s_at	WIPF1	"WAS/WASL interacting protein family, member 1, WIPF1"	1	-2987.7	0	High Confidence
10983	hsa-miR-18a	202736_s_at	LSM4	"LSM4 homolog, U6 small nuclear RNA associated (S. cerevisiae), LSM4"	1	-2987.7	0	High Confidence
10983	hsa-miR-18a	203509_at	SORL1	"sortilin-related receptor, L(DLR class) A repeats-containing, SORL1"	1	-2987.7	0	High Confidence
10983	hsa-miR-18a	203522_at	CCS	"copper chaperone for superoxide dismutase, CCS"	1	-2987.7	0	High Confidence
10983	hsa-miR-18a	204199_at	RALGPS1	"Ral GEF with PH domain and SH3 binding motif 1, RALGPS1"	1	-2987.7	0	High Confidence
10983	hsa-miR-18a	208229_at	FGFR2	"fibroblast growth factor receptor 2 (bacteria-expressed kinase, keratinocyte growth factor receptor, craniofacial dysostosis 1, Crouzon syndrome, Pfeiffer syndrome, Jackson-Weiss syndrome), FGFR2"	1	-2987.7	0	High Confidence
10983	hsa-miR-18a	209263_x_at	TSPAN4	"tetraspanin 4, TSPAN4"	1	-2987.7	0	High Confidence
10983	hsa-miR-18a	209302_at	POLR2H	"polymerase (RNA) II (DNA directed) polypeptide H, POLR2H"	1	-2987.7	0	High Confidence
10983	hsa-miR-18a	209696_at	FBP1	"fructose-1,6-bisphosphatase 1, FBP1"	1	-2987.7	0	High Confidence
10983	hsa-miR-18a	209873_s_at	PKP3	"plakophilin 3, PKP3"	1	-2987.7	0	High Confidence
10983	hsa-miR-18a	210416_s_at	CHEK2	"CHK2 checkpoint homolog (S. pombe), CHEK2"	1	-2987.7	0	High Confidence
10983	hsa-miR-18a	210552_s_at	RALGPS1	"Ral GEF with PH domain and SH3 binding motif 1, RALGPS1"	1	-2987.7	0	High Confidence
10983	hsa-miR-18a	211684_s_at	DYNC1I2	"dynein, cytoplasmic 1, intermediate chain 2, DYNC1I2"	1	-2987.7	0	High Confidence
10983	hsa-miR-18a	213062_at	NTAN1	"N-terminal asparagine amidase, NTAN1"	1	-2987.7	0	High Confidence
10983	hsa-miR-18a	214688_at	TLE4	"transducin-like enhancer of split 4 (E(sp1) homolog, Drosophila), TLE4"	1	-2987.7	0	High Confidence
10983	hsa-miR-18a	216483_s_at	C19orf10	"chromosome 19 open reading frame 10, C19orf10"	1	-2987.7	0	High Confidence
10983	hsa-miR-18a	216997_x_at	TLE4	"transducin-like enhancer of split 4 (E(sp1) homolog, Drosophila), TLE4"	1	-2987.7	0	High Confidence
10983	hsa-miR-18a	217943_s_at	MAP7D1	"MAP7 domain containing 1, MAP7D1"	1	-2987.7	0	High Confidence
10983	hsa-miR-18a	218466_at	TBC1D17	"TBC1 domain family, member 17, TBC1D17"	1	-2987.7	0	High Confidence
10983	hsa-miR-18a	218622_at	NUP37	"nucleoporin 37kDa, NUP37"	1	-2987.7	0	High Confidence
10983	hsa-miR-18a	218942_at	PIP4K2C	"phosphatidylinositol-5-phosphate 4-kinase, type II, gamma, PIP4K2C"	1	-2987.7	0	High Confidence
10983	hsa-miR-18a	219044_at	THNSL2	"threonine synthase-like 2 (S. cerevisiae), THNSL2"	1	-2987.7	0	High Confidence
10983	hsa-miR-18a	219125_s_at	RAG1AP1	"recombination activating gene 1 activating protein 1, RAG1AP1"	1	-2987.7	0	High Confidence
10983	hsa-miR-18a	219404_at	EPS8L3	"EPS8-like 3, EPS8L3"	1	-2987.7	0	High Confidence
10983	hsa-miR-18a	220073_s_at	PLEKHG6	"pleckstrin homology domain containing, family G (with RhoGef domain) member 6, PLEKHG6"	1	-2987.7	0	High Confidence
10983	hsa-miR-18a	221308_at	FRS2	"fibroblast growth factor receptor substrate 2, FRS2"	1	-2987.7	0	High Confidence
10983	hsa-miR-18a	221519_at	FBXW4	"F-box and WD repeat domain containing 4, FBXW4"	1	-2987.7	0	High Confidence
10983	hsa-miR-18a	221739_at	C19orf10	"chromosome 19 open reading frame 10, C19orf10"	1	-2987.7	0	High Confidence
10983	hsa-miR-18a	221888_at	CC2D1A	"coiled-coil and C2 domain containing 1A, CC2D1A"	1	-2987.7	0	High Confidence
10983	hsa-miR-18a	222456_s_at	LIMA1	"LIM domain and actin binding 1, LIMA1"	1	-2987.7	0	High Confidence
10983	hsa-miR-18a	223684_s_at	SMUG1	"single-strand-selective monofunctional uracil-DNA glycosylase 1, SMUG1"	1	-2987.7	0	High Confidence
10983	hsa-miR-18a	224921_at	SCAMP2	"secretory carrier membrane protein 2, SCAMP2"	1	-2987.7	0	High Confidence
10983	hsa-miR-18a	225365_at	ZDHHC20	"zinc finger, DHHC-type containing 20, ZDHHC20"	1	-2987.7	0	High Confidence
10983	hsa-miR-18a	225861_at	FAM195A	"chromosome 16 open reading frame 14, C16orf14"	1	-2987.7	0	High Confidence
10983	hsa-miR-18a	226338_at	TMEM55A	"transmembrane protein 55A, TMEM55A"	1	-2987.7	0	High Confidence
10983	hsa-miR-18a	228600_x_at	C7orf46	"chromosome 7 open reading frame 46, C7orf46"	1	-2987.7	0	High Confidence
10983	hsa-miR-18a	232416_at	CELF5	"bruno-like 5, RNA binding protein (Drosophila), BRUNOL5"	1	-2987.7	0	High Confidence
10983	hsa-miR-18a	237217_at	ADAMTSL1	"ADAMTS-like 1, ADAMTSL1"	1	-2987.7	0	High Confidence
10983	hsa-miR-18a	239853_at	KLC3	"kinesin light chain 3, KLC3"	1	-2987.7	0	High Confidence
10983	hsa-miR-18a	36936_at	TSTA3	"tissue specific transplantation antigen P35B, TSTA3"	1	-2987.7	0	High Confidence
13141	hsa-miR-18b	200783_s_at	STMN1	"stathmin 1/oncoprotein 18, STMN1"	1	-2987.7	0	High Confidence
13141	hsa-miR-18b	201037_at	PFKP	"phosphofructokinase, platelet, PFKP"	1	-2987.7	0	High Confidence
13141	hsa-miR-18b	201135_at	ECHS1	"enoyl Coenzyme A hydratase, short chain, 1, mitochondrial, ECHS1"	1	-2987.7	0	High Confidence
13141	hsa-miR-18b	201393_s_at	IGF2R	"insulin-like growth factor 2 receptor, IGF2R"	1	-2987.7	0	High Confidence
13141	hsa-miR-18b	201644_at	TSTA3	"tissue specific transplantation antigen P35B, TSTA3"	1	-2987.7	0	High Confidence
13141	hsa-miR-18b	202736_s_at	LSM4	"LSM4 homolog, U6 small nuclear RNA associated (S. cerevisiae), LSM4"	1	-2987.7	0	High Confidence
13141	hsa-miR-18b	203269_at	NSMAF	"neutral sphingomyelinase (N-SMase) activation associated factor, NSMAF"	1	-2987.7	0	High Confidence
13141	hsa-miR-18b	203509_at	SORL1	"sortilin-related receptor, L(DLR class) A repeats-containing, SORL1"	1	-2987.7	0	High Confidence
13141	hsa-miR-18b	204623_at	TFF3	"trefoil factor 3 (intestinal), TFF3"	1	-2987.7	0	High Confidence
13141	hsa-miR-18b	208229_at	FGFR2	"fibroblast growth factor receptor 2 (bacteria-expressed kinase, keratinocyte growth factor receptor, craniofacial dysostosis 1, Crouzon syndrome, Pfeiffer syndrome, Jackson-Weiss syndrome), FGFR2"	1	-2987.7	0	High Confidence
13141	hsa-miR-18b	209126_x_at	KRT6B	"keratin 6B, KRT6B"	1	-2987.7	0	High Confidence
13141	hsa-miR-18b	209263_x_at	TSPAN4	"tetraspanin 4, TSPAN4"	1	-2987.7	0	High Confidence
13141	hsa-miR-18b	209302_at	POLR2H	"polymerase (RNA) II (DNA directed) polypeptide H, POLR2H"	1	-2987.7	0	High Confidence
13141	hsa-miR-18b	209696_at	FBP1	"fructose-1,6-bisphosphatase 1, FBP1"	1	-2987.7	0	High Confidence
13141	hsa-miR-18b	209873_s_at	PKP3	"plakophilin 3, PKP3"	1	-2987.7	0	High Confidence
13141	hsa-miR-18b	209929_s_at	IKBKG	"inhibitor of kappa light polypeptide gene enhancer in B-cells, kinase gamma, IKBKG"	1	-2987.7	0	High Confidence
13141	hsa-miR-18b	210416_s_at	CHEK2	"CHK2 checkpoint homolog (S. pombe), CHEK2"	1	-2987.7	0	High Confidence
13141	hsa-miR-18b	213062_at	NTAN1	"N-terminal asparagine amidase, NTAN1"	1	-2987.7	0	High Confidence
13141	hsa-miR-18b	213279_at	DHRS1	"dehydrogenase/reductase (SDR family) member 1, DHRS1"	1	-2987.7	0	High Confidence
13141	hsa-miR-18b	214688_at	TLE4	"transducin-like enhancer of split 4 (E(sp1) homolog, Drosophila), TLE4"	1	-2987.7	0	High Confidence
13141	hsa-miR-18b	216483_s_at	C19orf10	"chromosome 19 open reading frame 10, C19orf10"	1	-2987.7	0	High Confidence
13141	hsa-miR-18b	216997_x_at	TLE4	"transducin-like enhancer of split 4 (E(sp1) homolog, Drosophila), TLE4"	1	-2987.7	0	High Confidence
13141	hsa-miR-18b	217906_at	KLHDC2	"kelch domain containing 2, KLHDC2"	1	-2987.7	0	High Confidence
13141	hsa-miR-18b	217943_s_at	MAP7D1	"MAP7 domain containing 1, MAP7D1"	1	-2987.7	0	High Confidence
13141	hsa-miR-18b	218466_at	TBC1D17	"TBC1 domain family, member 17, TBC1D17"	1	-2987.7	0	High Confidence
13141	hsa-miR-18b	218622_at	NUP37	"nucleoporin 37kDa, NUP37"	1	-2987.7	0	High Confidence
13141	hsa-miR-18b	218942_at	PIP4K2C	"phosphatidylinositol-5-phosphate 4-kinase, type II, gamma, PIP4K2C"	1	-2987.7	0	High Confidence
13141	hsa-miR-18b	219044_at	THNSL2	"threonine synthase-like 2 (S. cerevisiae), THNSL2"	1	-2987.7	0	High Confidence
13141	hsa-miR-18b	219125_s_at	RAG1AP1	"recombination activating gene 1 activating protein 1, RAG1AP1"	1	-2987.7	0	High Confidence
13141	hsa-miR-18b	219404_at	EPS8L3	"EPS8-like 3, EPS8L3"	1	-2987.7	0	High Confidence
13141	hsa-miR-18b	219885_at	SLFN12	"schlafen family member 12, SLFN12"	1	-2987.7	0	High Confidence
13141	hsa-miR-18b	220073_s_at	PLEKHG6	"pleckstrin homology domain containing, family G (with RhoGef domain) member 6, PLEKHG6"	1	-2987.7	0	High Confidence
13141	hsa-miR-18b	221308_at	FRS2	"fibroblast growth factor receptor substrate 2, FRS2"	1	-2987.7	0	High Confidence
13141	hsa-miR-18b	221519_at	FBXW4	"F-box and WD repeat domain containing 4, FBXW4"	1	-2987.7	0	High Confidence
13141	hsa-miR-18b	221739_at	C19orf10	"chromosome 19 open reading frame 10, C19orf10"	1	-2987.7	0	High Confidence
13141	hsa-miR-18b	221888_at	CC2D1A	"coiled-coil and C2 domain containing 1A, CC2D1A"	1	-2987.7	0	High Confidence
13141	hsa-miR-18b	224921_at	SCAMP2	"secretory carrier membrane protein 2, SCAMP2"	1	-2987.7	0	High Confidence
13141	hsa-miR-18b	225365_at	ZDHHC20	"zinc finger, DHHC-type containing 20, ZDHHC20"	1	-2987.7	0	High Confidence
13141	hsa-miR-18b	225861_at	FAM195A	"chromosome 16 open reading frame 14, C16orf14"	1	-2987.7	0	High Confidence
13141	hsa-miR-18b	227846_at	GPR176	"G protein-coupled receptor 176, GPR176"	1	-2987.7	0	High Confidence
13141	hsa-miR-18b	228600_x_at	C7orf46	"chromosome 7 open reading frame 46, C7orf46"	1	-2987.7	0	High Confidence
13141	hsa-miR-18b	237217_at	ADAMTSL1	"ADAMTS-like 1, ADAMTSL1"	1	-2987.7	0	High Confidence
13141	hsa-miR-18b	239853_at	KLC3	"kinesin light chain 3, KLC3"	1	-2987.7	0	High Confidence
13141	hsa-miR-18b	36936_at	TSTA3	"tissue specific transplantation antigen P35B, TSTA3"	1	-2987.7	0	High Confidence
13143	hsa-miR-301a	200048_s_at	JTB	"jumping translocation breakpoint, JTB"	1	-2987.7	0	High Confidence
13143	hsa-miR-301a	201583_s_at	SEC23B	"Sec23 homolog B (S. cerevisiae), SEC23B"	1	-2987.7	0	High Confidence
13143	hsa-miR-301a	201606_s_at	PWP1	"PWP1 homolog (S. cerevisiae), PWP1"	1	-2987.7	0	High Confidence
13143	hsa-miR-301a	201607_at	PWP1	"PWP1 homolog (S. cerevisiae), PWP1"	1	-2987.7	0	High Confidence
13143	hsa-miR-301a	201636_at	FXR1	"fragile X mental retardation, autosomal homolog 1, FXR1"	1	-2987.7	0	High Confidence
13143	hsa-miR-301a	201653_at	CNIH	"cornichon homolog (Drosophila), CNIH"	1	-2987.7	0	High Confidence
13143	hsa-miR-301a	202041_s_at	FIBP	"fibroblast growth factor (acidic) intracellular binding protein, FIBP"	1	-2987.7	0	High Confidence
13143	hsa-miR-301a	202072_at	HNRNPL	"heterogeneous nuclear ribonucleoprotein L, HNRNPL"	1	-2987.7	0	High Confidence
13143	hsa-miR-301a	202122_s_at	PLIN3	"mannose-6-phosphate receptor binding protein 1, M6PRBP1"	1	-2987.7	0	High Confidence
13143	hsa-miR-301a	203254_s_at	TLN1	"talin 1, TLN1"	1	-2987.7	0	High Confidence
13143	hsa-miR-301a	203594_at	RTCD1	"RNA terminal phosphate cyclase domain 1, RTCD1"	1	-2987.7	0	High Confidence
13143	hsa-miR-301a	204433_s_at	SPATA2	"spermatogenesis associated 2, SPATA2"	1	-2987.7	0	High Confidence
13143	hsa-miR-301a	204479_at	OSTF1	"osteoclast stimulating factor 1, OSTF1"	1	-2987.7	0	High Confidence
13143	hsa-miR-301a	204765_at	ARHGEF5	"Rho guanine nucleotide exchange factor (GEF) 5, ARHGEF5"	1	-2987.7	0	High Confidence
13143	hsa-miR-301a	205223_at	DEPDC5	"DEP domain containing 5, DEPDC5"	1	-2987.7	0	High Confidence
13143	hsa-miR-301a	205584_at	ALG13	"chromosome X open reading frame 45, CXorf45"	1	-2987.7	0	High Confidence
13143	hsa-miR-301a	207079_s_at	MED6	"mediator complex subunit 6, MED6"	1	-2987.7	0	High Confidence
13143	hsa-miR-301a	208229_at	FGFR2	"fibroblast growth factor receptor 2 (bacteria-expressed kinase, keratinocyte growth factor receptor, craniofacial dysostosis 1, Crouzon syndrome, Pfeiffer syndrome, Jackson-Weiss syndrome), FGFR2"	1	-2987.7	0	High Confidence
13143	hsa-miR-301a	208621_s_at	EZR	"ezrin, EZR"	1	-2987.7	0	High Confidence
13143	hsa-miR-301a	208709_s_at	NRD1	"nardilysin (N-arginine dibasic convertase), NRD1"	1	-2987.7	0	High Confidence
13143	hsa-miR-301a	208964_s_at	FADS1	"fatty acid desaturase 1 /// fatty acid desaturase 3, FADS1 /// FADS3"	1	-2987.7	0	High Confidence
13143	hsa-miR-301a	209036_s_at	MDH2	"malate dehydrogenase 2, NAD (mitochondrial), MDH2"	1	-2987.7	0	High Confidence
13143	hsa-miR-301a	209870_s_at	APBA2	"amyloid beta (A4) precursor protein-binding, family A, member 2 (X11-like), APBA2"	1	-2987.7	0	High Confidence
13143	hsa-miR-301a	210434_x_at	JTB	"jumping translocation breakpoint, JTB"	1	-2987.7	0	High Confidence
13143	hsa-miR-301a	210927_x_at	JTB	"jumping translocation breakpoint, JTB"	1	-2987.7	0	High Confidence
13143	hsa-miR-301a	213644_at	CCDC46	"coiled-coil domain containing 46, CCDC46"	1	-2987.7	0	High Confidence
13143	hsa-miR-301a	213713_s_at	GLB1L2	"galactosidase, beta 1-like 2, GLB1L2"	1	-2987.7	0	High Confidence
13143	hsa-miR-301a	215209_at	SEC24D	"SEC24 related gene family, member D (S. cerevisiae), SEC24D"	1	-2987.7	0	High Confidence
13143	hsa-miR-301a	217234_s_at	EZR	"ezrin, EZR"	1	-2987.7	0	High Confidence
13143	hsa-miR-301a	218394_at	ROGDI	"rogdi homolog (Drosophila), ROGDI"	1	-2987.7	0	High Confidence
13143	hsa-miR-301a	218644_at	PLEK2	"pleckstrin 2, PLEK2"	1	-2987.7	0	High Confidence
13143	hsa-miR-301a	219553_at	NME7	"non-metastatic cells 7, protein expressed in (nucleoside-diphosphate kinase), NME7"	1	-2987.7	0	High Confidence
13143	hsa-miR-301a	220079_s_at	USP48	"ubiquitin specific peptidase 48, USP48"	1	-2987.7	0	High Confidence
13143	hsa-miR-301a	221241_s_at	BCL2L14	"BCL2-like 14 (apoptosis facilitator), BCL2L14"	1	-2987.7	0	High Confidence
13143	hsa-miR-301a	223306_at	EBPL	"emopamil binding protein-like, EBPL"	1	-2987.7	0	High Confidence
13143	hsa-miR-301a	224215_s_at	DLL1	"delta-like 1 (Drosophila), DLL1"	1	-2987.7	0	High Confidence
13143	hsa-miR-301a	226076_s_at	MBD6	"methyl-CpG binding domain protein 6, MBD6"	1	-2987.7	0	High Confidence
13143	hsa-miR-301a	226187_at	CDS1	"CDNA: FLJ23044 fis, clone LNG02454, ---"	1	-2987.7	0	High Confidence
13143	hsa-miR-301a	227701_at	C10orf118	"chromosome 10 open reading frame 118, C10orf118"	1	-2987.7	0	High Confidence
13143	hsa-miR-301a	227832_at	MBD6	"methyl-CpG binding domain protein 6, MBD6"	1	-2987.7	0	High Confidence
13143	hsa-miR-301a	232000_at	TTC39B	"Chromosome 9 open reading frame 52, C9orf52"	1	-2987.7	0	High Confidence
13143	hsa-miR-301a	238526_at	RAB3IP	"RAB3A interacting protein (rabin3), RAB3IP"	1	-2987.7	0	High Confidence
13143	hsa-miR-301a	238853_at	RAB3IP	"RAB3A interacting protein (rabin3), RAB3IP"	1	-2987.7	0	High Confidence
13143	hsa-miR-301a	239148_at	MARVELD3	"MARVEL domain containing 3, MARVELD3"	1	-2987.7	0	High Confidence
17886	hsa-miR-301b	204479_at	OSTF1	"osteoclast stimulating factor 1, OSTF1"	1	-2987.7	0	High Confidence
19582	hsa-miR-106b	200836_s_at	MAP4	"microtubule-associated protein 4, MAP4"	1	-2987.7	0	High Confidence
19582	hsa-miR-106b	201037_at	PFKP	"phosphofructokinase, platelet, PFKP"	1	-2987.7	0	High Confidence
19582	hsa-miR-106b	202122_s_at	PLIN3	"mannose-6-phosphate receptor binding protein 1, M6PRBP1"	1	-2987.7	0	High Confidence
19582	hsa-miR-106b	202596_at	ENSA	"endosulfine alpha, ENSA"	1	-2987.7	0	High Confidence
19582	hsa-miR-106b	202772_at	HMGCL	"3-hydroxymethyl-3-methylglutaryl-Coenzyme A lyase (hydroxymethylglutaricaciduria), HMGCL"	1	-2987.7	0	High Confidence
19582	hsa-miR-106b	202831_at	SLC37A4	"glutathione peroxidase 2 (gastrointestinal), GPX2"	1	-2987.7	0	High Confidence
19582	hsa-miR-106b	203254_s_at	TLN1	"talin 1, TLN1"	1	-2987.7	0	High Confidence
19582	hsa-miR-106b	203509_at	SORL1	"sortilin-related receptor, L(DLR class) A repeats-containing, SORL1"	1	-2987.7	0	High Confidence
19582	hsa-miR-106b	203522_at	CCS	"copper chaperone for superoxide dismutase, CCS"	1	-2987.7	0	High Confidence
19582	hsa-miR-106b	204088_at	P2RX4	"purinergic receptor P2X, ligand-gated ion channel, 4, P2RX4"	1	-2987.7	0	High Confidence
19582	hsa-miR-106b	204263_s_at	CPT2	"carnitine palmitoyltransferase II, CPT2"	1	-2987.7	0	High Confidence
19582	hsa-miR-106b	204264_at	CPT2	"carnitine palmitoyltransferase II, CPT2"	1	-2987.7	0	High Confidence
19582	hsa-miR-106b	205222_at	EHHADH	"enoyl-Coenzyme A, hydratase/3-hydroxyacyl Coenzyme A dehydrogenase, EHHADH"	1	-2987.7	0	High Confidence
19582	hsa-miR-106b	205521_at	EXOG	"endonuclease G-like 1, ENDOGL1"	1	-2987.7	0	High Confidence
19582	hsa-miR-106b	205770_at	GSR	"glutathione reductase, GSR"	1	-2987.7	0	High Confidence
19582	hsa-miR-106b	206308_at	TRDMT1	"tRNA aspartic acid methyltransferase 1, TRDMT1"	1	-2987.7	0	High Confidence
19582	hsa-miR-106b	206712_at	GRTP1	"growth hormone regulated TBC protein 1, GRTP1"	1	-2987.7	0	High Confidence
19582	hsa-miR-106b	207079_s_at	MED6	"mediator complex subunit 6, MED6"	1	-2987.7	0	High Confidence
19582	hsa-miR-106b	207431_s_at	DEGS1	"degenerative spermatocyte homolog 1, lipid desaturase (Drosophila), DEGS1"	1	-2987.7	0	High Confidence
19582	hsa-miR-106b	208229_at	FGFR2	"fibroblast growth factor receptor 2 (bacteria-expressed kinase, keratinocyte growth factor receptor, craniofacial dysostosis 1, Crouzon syndrome, Pfeiffer syndrome, Jackson-Weiss syndrome), FGFR2"	1	-2987.7	0	High Confidence
19582	hsa-miR-106b	208822_s_at	DAP3	"death associated protein 3, DAP3"	1	-2987.7	0	High Confidence
19582	hsa-miR-106b	208906_at	BSCL2	"Bernardinelli-Seip congenital lipodystrophy 2 (seipin) /// heterogeneous nuclear ribonucleoprotein U-like 2, BSCL2 /// HNRNPUL2"	1	-2987.7	0	High Confidence
19582	hsa-miR-106b	209753_s_at	TMPO	"thymopoietin, TMPO"	1	-2987.7	0	High Confidence
19582	hsa-miR-106b	210399_x_at	FUT6	"fucosyltransferase 6 (alpha (1,3) fucosyltransferase), FUT6"	1	-2987.7	0	High Confidence
19582	hsa-miR-106b	210416_s_at	CHEK2	"CHK2 checkpoint homolog (S. pombe), CHEK2"	1	-2987.7	0	High Confidence
19582	hsa-miR-106b	211340_s_at	MCAM	"melanoma cell adhesion molecule, MCAM"	1	-2987.7	0	High Confidence
19582	hsa-miR-106b	211943_x_at	TPT1	"tumor protein, translationally-controlled 1, TPT1"	1	-2987.7	0	High Confidence
19582	hsa-miR-106b	212284_x_at	TPT1	"tumor protein, translationally-controlled 1, TPT1"	1	-2987.7	0	High Confidence
19582	hsa-miR-106b	212566_at	MAP4	"microtubule-associated protein 4, MAP4"	1	-2987.7	0	High Confidence
19582	hsa-miR-106b	212567_s_at	MAP4	"microtubule-associated protein 4, MAP4"	1	-2987.7	0	High Confidence
19582	hsa-miR-106b	212869_x_at	TPT1	"tumor protein, translationally-controlled 1, TPT1"	1	-2987.7	0	High Confidence
19582	hsa-miR-106b	214088_s_at	FUT3	"fucosyltransferase 3 (galactoside 3(4)-L-fucosyltransferase, Lewis blood group), FUT3"	1	-2987.7	0	High Confidence
19582	hsa-miR-106b	214327_x_at	TPT1	"tumor protein, translationally-controlled 1, TPT1"	1	-2987.7	0	High Confidence
19582	hsa-miR-106b	214688_at	TLE4	"transducin-like enhancer of split 4 (E(sp1) homolog, Drosophila), TLE4"	1	-2987.7	0	High Confidence
19582	hsa-miR-106b	214992_s_at	DNASE2	"deoxyribonuclease II, lysosomal, DNASE2"	1	-2987.7	0	High Confidence
19582	hsa-miR-106b	215743_at	NMT2	"N-myristoyltransferase 2, NMT2"	1	-2987.7	0	High Confidence
19582	hsa-miR-106b	216520_s_at	TPT1	"tumor protein, translationally-controlled 1, TPT1"	1	-2987.7	0	High Confidence
19582	hsa-miR-106b	216997_x_at	TLE4	"transducin-like enhancer of split 4 (E(sp1) homolog, Drosophila), TLE4"	1	-2987.7	0	High Confidence
19582	hsa-miR-106b	218275_at	SLC25A10	"solute carrier family 25 (mitochondrial carrier; dicarboxylate transporter), member 10, SLC25A10"	1	-2987.7	0	High Confidence
19582	hsa-miR-106b	218466_at	TBC1D17	"TBC1 domain family, member 17, TBC1D17"	1	-2987.7	0	High Confidence
19582	hsa-miR-106b	218567_x_at	DPP3	"Bardet-Biedl syndrome 1 /// dipeptidyl-peptidase 3, BBS1 /// DPP3"	1	-2987.7	0	High Confidence
19582	hsa-miR-106b	218997_at	POLR1E	"polymerase (RNA) I polypeptide E, 53kDa, POLR1E"	1	-2987.7	0	High Confidence
19582	hsa-miR-106b	219125_s_at	RAG1AP1	"recombination activating gene 1 activating protein 1, RAG1AP1"	1	-2987.7	0	High Confidence
19582	hsa-miR-106b	220073_s_at	PLEKHG6	"pleckstrin homology domain containing, family G (with RhoGef domain) member 6, PLEKHG6"	1	-2987.7	0	High Confidence
19582	hsa-miR-106b	220207_at	YIF1B	"hypothetical protein LOC541469, LOC541469"	1	-2987.7	0	High Confidence
19582	hsa-miR-106b	220741_s_at	PPA2	"pyrophosphatase (inorganic) 2, PPA2"	1	-2987.7	0	High Confidence
19582	hsa-miR-106b	221888_at	CC2D1A	"coiled-coil and C2 domain containing 1A, CC2D1A"	1	-2987.7	0	High Confidence
19582	hsa-miR-106b	221927_s_at	ABHD11	"abhydrolase domain containing 11, ABHD11"	1	-2987.7	0	High Confidence
19582	hsa-miR-106b	222362_at	AGFG2	"HIV-1 Rev binding protein-like, HRBL"	1	-2987.7	0	High Confidence
19582	hsa-miR-106b	223074_s_at	AIF1L	"chromosome 9 open reading frame 58, C9orf58"	1	-2987.7	0	High Confidence
19582	hsa-miR-106b	224921_at	SCAMP2	"secretory carrier membrane protein 2, SCAMP2"	1	-2987.7	0	High Confidence
19582	hsa-miR-106b	225280_x_at	ARSD	"arylsulfatase D, ARSD"	1	-2987.7	0	High Confidence
19582	hsa-miR-106b	226867_at	DENND4C	"DENN/MADD domain containing 4C, DENND4C"	1	-2987.7	0	High Confidence
19582	hsa-miR-106b	228303_at	GALNT6	"UDP-N-acetyl-alpha-D-galactosamine:polypeptide N-acetylgalactosaminyltransferase 6 (GalNAc-T6), GALNT6"	1	-2987.7	0	High Confidence
19582	hsa-miR-106b	228851_s_at	ENSA	"endosulfine alpha, ENSA"	1	-2987.7	0	High Confidence
19582	hsa-miR-106b	230018_at	DPP9	"dipeptidyl-peptidase 9, DPP9"	1	-2987.7	0	High Confidence
19582	hsa-miR-106b	235583_at	ILDR1	"immunoglobulin-like domain containing receptor 1, ILDR1"	1	-2987.7	0	High Confidence
19582	hsa-miR-106b	236225_at	GGT6	"gamma-glutamyltransferase 6, GGT6"	1	-2987.7	0	High Confidence
19582	hsa-miR-106b	239148_at	MARVELD3	"MARVEL domain containing 3, MARVELD3"	1	-2987.7	0	High Confidence
19582	hsa-miR-106b	239989_at	CNTLN	"centlein, centrosomal protein, CNTLN"	1	-2987.7	0	High Confidence
19582	hsa-miR-106b	243_g_at	MAP4	"microtubule-associated protein 4, MAP4"	1	-2987.7	0	High Confidence
19582	hsa-miR-106b	33850_at	MAP4	"microtubule-associated protein 4, MAP4"	1	-2987.7	0	High Confidence
19585	hsa-miR-148b	200783_s_at	STMN1	"stathmin 1/oncoprotein 18, STMN1"	1	-2987.7	0	High Confidence
19585	hsa-miR-148b	200836_s_at	MAP4	"microtubule-associated protein 4, MAP4"	1	-2987.7	0	High Confidence
19585	hsa-miR-148b	200896_x_at	HDGF	"hepatoma-derived growth factor (high-mobility group protein 1-like), HDGF"	1	-2987.7	0	High Confidence
19585	hsa-miR-148b	200936_at	RPL8	"ribosomal protein L8, RPL8"	1	-2987.7	0	High Confidence
19585	hsa-miR-148b	200968_s_at	PPIB	"peptidylprolyl isomerase B (cyclophilin B), PPIB"	1	-2987.7	0	High Confidence
19585	hsa-miR-148b	201677_at	C3orf37	"Chromosome 3 open reading frame 37, C3orf37"	1	-2987.7	0	High Confidence
19585	hsa-miR-148b	201678_s_at	C3orf37	"chromosome 3 open reading frame 37, C3orf37"	1	-2987.7	0	High Confidence
19585	hsa-miR-148b	202923_s_at	GCLC	"glutamate-cysteine ligase, catalytic subunit, GCLC"	1	-2987.7	0	High Confidence
19585	hsa-miR-148b	203450_at	CBY1	"chibby homolog 1 (Drosophila), CBY1"	1	-2987.7	0	High Confidence
19585	hsa-miR-148b	203633_at	CPT1A	"carnitine palmitoyltransferase 1A (liver), CPT1A"	1	-2987.7	0	High Confidence
19585	hsa-miR-148b	203634_s_at	CPT1A	"carnitine palmitoyltransferase 1A (liver), CPT1A"	1	-2987.7	0	High Confidence
19585	hsa-miR-148b	203911_at	RAP1GAP	"RAP1 GTPase activating protein, RAP1GAP"	1	-2987.7	0	High Confidence
19585	hsa-miR-148b	204479_at	OSTF1	"osteoclast stimulating factor 1, OSTF1"	1	-2987.7	0	High Confidence
19585	hsa-miR-148b	205130_at	RAGE	"renal tumor antigen, RAGE"	1	-2987.7	0	High Confidence
19585	hsa-miR-148b	205490_x_at	GJB3	"gap junction protein, beta 3, 31kDa, GJB3"	1	-2987.7	0	High Confidence
19585	hsa-miR-148b	205584_at	ALG13	"chromosome X open reading frame 45, CXorf45"	1	-2987.7	0	High Confidence
19585	hsa-miR-148b	208093_s_at	NDEL1	"nudE nuclear distribution gene E homolog (A. nidulans)-like 1, NDEL1"	1	-2987.7	0	High Confidence
19585	hsa-miR-148b	208449_s_at	FGF8	"fibroblast growth factor 8 (androgen-induced), FGF8"	1	-2987.7	0	High Confidence
19585	hsa-miR-148b	208612_at	PDIA3	"protein disulfide isomerase family A, member 3, PDIA3"	1	-2987.7	0	High Confidence
19585	hsa-miR-148b	209502_s_at	BAIAP2	"BAI1-associated protein 2, BAIAP2"	1	-2987.7	0	High Confidence
19585	hsa-miR-148b	210968_s_at	RTN4	"reticulon 4, RTN4"	1	-2987.7	0	High Confidence
19585	hsa-miR-148b	211475_s_at	BAG1	"BCL2-associated athanogene, BAG1"	1	-2987.7	0	High Confidence
19585	hsa-miR-148b	211509_s_at	RTN4	"reticulon 4, RTN4"	1	-2987.7	0	High Confidence
19585	hsa-miR-148b	212174_at	AK2	"adenylate kinase 2, AK2"	1	-2987.7	0	High Confidence
19585	hsa-miR-148b	212482_at	RMND5A	"required for meiotic nuclear division 5 homolog A (S. cerevisiae), RMND5A"	1	-2987.7	0	High Confidence
19585	hsa-miR-148b	212566_at	MAP4	"microtubule-associated protein 4, MAP4"	1	-2987.7	0	High Confidence
19585	hsa-miR-148b	212567_s_at	MAP4	"microtubule-associated protein 4, MAP4"	1	-2987.7	0	High Confidence
19585	hsa-miR-148b	212616_at	CHD9	"chromodomain helicase DNA binding protein 9, CHD9"	1	-2987.7	0	High Confidence
19585	hsa-miR-148b	213302_at	PFAS	"phosphoribosylformylglycinamidine synthase (FGAR amidotransferase), PFAS"	1	-2987.7	0	High Confidence
19585	hsa-miR-148b	214629_x_at	RTN4	"reticulon 4, RTN4"	1	-2987.7	0	High Confidence
19585	hsa-miR-148b	214688_at	TLE4	"transducin-like enhancer of split 4 (E(sp1) homolog, Drosophila), TLE4"	1	-2987.7	0	High Confidence
19585	hsa-miR-148b	214829_at	AASS	"aminoadipate-semialdehyde synthase, AASS"	1	-2987.7	0	High Confidence
19585	hsa-miR-148b	215243_s_at	GJB3	"gap junction protein, beta 3, 31kDa, GJB3"	1	-2987.7	0	High Confidence
19585	hsa-miR-148b	216997_x_at	TLE4	"transducin-like enhancer of split 4 (E(sp1) homolog, Drosophila), TLE4"	1	-2987.7	0	High Confidence
19585	hsa-miR-148b	217270_s_at	DYRK1B	"dual-specificity tyrosine-(Y)-phosphorylation regulated kinase 1B, DYRK1B"	1	-2987.7	0	High Confidence
19585	hsa-miR-148b	217540_at	FAM55C	"Transcribed locus, ---"	1	-2987.7	0	High Confidence
19585	hsa-miR-148b	217956_s_at	ENOPH1	"enolase-phosphatase 1, ENOPH1"	1	-2987.7	0	High Confidence
19585	hsa-miR-148b	217970_s_at	CNOT6	"CCR4-NOT transcription complex, subunit 6, CNOT6"	1	-2987.7	0	High Confidence
19585	hsa-miR-148b	218191_s_at	LMBRD1	"LMBR1 domain containing 1, LMBRD1"	1	-2987.7	0	High Confidence
19585	hsa-miR-148b	218555_at	ANAPC2	"anaphase promoting complex subunit 2, ANAPC2"	1	-2987.7	0	High Confidence
19585	hsa-miR-148b	218567_x_at	DPP3	"Bardet-Biedl syndrome 1 /// dipeptidyl-peptidase 3, BBS1 /// DPP3"	1	-2987.7	0	High Confidence
19585	hsa-miR-148b	218843_at	FNDC4	"fibronectin type III domain containing 4, FNDC4"	1	-2987.7	0	High Confidence
19585	hsa-miR-148b	219508_at	GCNT3	"glucosaminyl (N-acetyl) transferase 3, mucin type, GCNT3"	1	-2987.7	0	High Confidence
19585	hsa-miR-148b	219553_at	NME7	"non-metastatic cells 7, protein expressed in (nucleoside-diphosphate kinase), NME7"	1	-2987.7	0	High Confidence
19585	hsa-miR-148b	221149_at	GPR77	"G protein-coupled receptor 77, GPR77"	1	-2987.7	0	High Confidence
19585	hsa-miR-148b	221241_s_at	BCL2L14	"BCL2-like 14 (apoptosis facilitator), BCL2L14"	1	-2987.7	0	High Confidence
19585	hsa-miR-148b	221308_at	FRS2	"fibroblast growth factor receptor substrate 2, FRS2"	1	-2987.7	0	High Confidence
19585	hsa-miR-148b	221685_s_at	CCDC99	"coiled-coil domain containing 99, CCDC99"	1	-2987.7	0	High Confidence
19585	hsa-miR-148b	221794_at	DOCK6	"dedicator of cytokinesis 6, DOCK6"	1	-2987.7	0	High Confidence
19585	hsa-miR-148b	222125_s_at	P4HTM	"hypoxia-inducible factor prolyl 4-hydroxylase, PH-4"	1	-2987.7	0	High Confidence
19585	hsa-miR-148b	223199_at	MKNK2	"MAP kinase interacting serine/threonine kinase 2, MKNK2"	1	-2987.7	0	High Confidence
19585	hsa-miR-148b	223266_at	STRADB	"amyotrophic lateral sclerosis 2 (juvenile) chromosome region, candidate 2, ALS2CR2"	1	-2987.7	0	High Confidence
19585	hsa-miR-148b	224229_s_at	AKT3	"v-akt murine thymoma viral oncogene homolog 3 (protein kinase B, gamma), AKT3"	1	-2987.7	0	High Confidence
19585	hsa-miR-148b	224921_at	SCAMP2	"secretory carrier membrane protein 2, SCAMP2"	1	-2987.7	0	High Confidence
19585	hsa-miR-148b	225119_at	CHMP4B	"chromatin modifying protein 4B, CHMP4B"	1	-2987.7	0	High Confidence
19585	hsa-miR-148b	225365_at	ZDHHC20	"zinc finger, DHHC-type containing 20, ZDHHC20"	1	-2987.7	0	High Confidence
19585	hsa-miR-148b	225498_at	CHMP4B	"chromatin modifying protein 4B, CHMP4B"	1	-2987.7	0	High Confidence
19585	hsa-miR-148b	225568_at	TMEM141	"transmembrane protein 141, TMEM141"	1	-2987.7	0	High Confidence
19585	hsa-miR-148b	226499_at	NRARP	"Notch-regulated ankyrin repeat protein, NRARP"	1	-2987.7	0	High Confidence
19585	hsa-miR-148b	230430_at	ENTPD2	"ectonucleoside triphosphate diphosphohydrolase 2, ENTPD2"	1	-2987.7	0	High Confidence
19585	hsa-miR-148b	233144_s_at	RASAL1	"RAS protein activator like 1 (GAP1 like), RASAL1"	1	-2987.7	0	High Confidence
19585	hsa-miR-148b	235030_at	FAM55C	"family with sequence similarity 55, member C, FAM55C"	1	-2987.7	0	High Confidence
19585	hsa-miR-148b	239853_at	KLC3	"kinesin light chain 3, KLC3"	1	-2987.7	0	High Confidence
19585	hsa-miR-148b	242876_at	AKT3	"V-akt murine thymoma viral oncogene homolog 3 (protein kinase B, gamma), AKT3"	1	-2987.7	0	High Confidence
19585	hsa-miR-148b	243606_at	FAM55C	"Transcribed locus, ---"	1	-2987.7	0	High Confidence
19585	hsa-miR-148b	243_g_at	MAP4	"microtubule-associated protein 4, MAP4"	1	-2987.7	0	High Confidence
19585	hsa-miR-148b	33850_at	MAP4	"microtubule-associated protein 4, MAP4"	1	-2987.7	0	High Confidence
19585	hsa-miR-148b	34225_at	WHSC2	"Wolf-Hirschhorn syndrome candidate 2, WHSC2"	1	-2987.7	0	High Confidence
19585	hsa-miR-148b	55583_at	DOCK6	"dedicator of cytokinesis 6, DOCK6"	1	-2987.7	0	High Confidence
28191	hsa-miR-30e	231130_at	FKBP7	"Transcribed locus, ---"	1	-2987.7	0	High Confidence
28481	hsa-miR-107	200783_s_at	STMN1	"stathmin 1/oncoprotein 18, STMN1"	1	-2987.7	0	High Confidence
28481	hsa-miR-107	200859_x_at	FLNA	"filamin A, alpha (actin binding protein 280), FLNA"	1	-2987.7	0	High Confidence
28481	hsa-miR-107	201035_s_at	HADH	"hydroxyacyl-Coenzyme A dehydrogenase, HADH"	1	-2987.7	0	High Confidence
28481	hsa-miR-107	201118_at	PGD	"phosphogluconate dehydrogenase, PGD"	1	-2987.7	0	High Confidence
28481	hsa-miR-107	201135_at	ECHS1	"enoyl Coenzyme A hydratase, short chain, 1, mitochondrial, ECHS1"	1	-2987.7	0	High Confidence
28481	hsa-miR-107	201220_x_at	CTBP2	"C-terminal binding protein 2, CTBP2"	1	-2987.7	0	High Confidence
28481	hsa-miR-107	201230_s_at	ARIH2	"ariadne homolog 2 (Drosophila), ARIH2"	1	-2987.7	0	High Confidence
28481	hsa-miR-107	201353_s_at	BAZ2A	"bromodomain adjacent to zinc finger domain, 2A, BAZ2A"	1	-2987.7	0	High Confidence
28481	hsa-miR-107	201826_s_at	SCCPDH	"saccharopine dehydrogenase (putative), SCCPDH"	1	-2987.7	0	High Confidence
28481	hsa-miR-107	202589_at	TYMS	"thymidylate synthetase, TYMS"	1	-2987.7	0	High Confidence
28481	hsa-miR-107	202596_at	ENSA	"endosulfine alpha, ENSA"	1	-2987.7	0	High Confidence
28481	hsa-miR-107	203269_at	NSMAF	"neutral sphingomyelinase (N-SMase) activation associated factor, NSMAF"	1	-2987.7	0	High Confidence
28481	hsa-miR-107	204121_at	GADD45G	"growth arrest and DNA-damage-inducible, gamma, GADD45G"	1	-2987.7	0	High Confidence
28481	hsa-miR-107	204325_s_at	NF1	"neurofibromin 1 (neurofibromatosis, von Recklinghausen disease, Watson disease), NF1"	1	-2987.7	0	High Confidence
28481	hsa-miR-107	204487_s_at	KCNQ1	"potassium voltage-gated channel, KQT-like subfamily, member 1, KCNQ1"	1	-2987.7	0	High Confidence
28481	hsa-miR-107	206429_at	F2RL1	"coagulation factor II (thrombin) receptor-like 1, F2RL1"	1	-2987.7	0	High Confidence
28481	hsa-miR-107	206723_s_at	LPAR2	"lysophosphatidic acid receptor 2, LPAR2"	1	-2987.7	0	High Confidence
28481	hsa-miR-107	208229_at	FGFR2	"fibroblast growth factor receptor 2 (bacteria-expressed kinase, keratinocyte growth factor receptor, craniofacial dysostosis 1, Crouzon syndrome, Pfeiffer syndrome, Jackson-Weiss syndrome), FGFR2"	1	-2987.7	0	High Confidence
28481	hsa-miR-107	209502_s_at	BAIAP2	"BAI1-associated protein 2, BAIAP2"	1	-2987.7	0	High Confidence
28481	hsa-miR-107	209721_s_at	IFFO1	"intermediate filament family orphan, IFFO"	1	-2987.7	0	High Confidence
28481	hsa-miR-107	209929_s_at	IKBKG	"inhibitor of kappa light polypeptide gene enhancer in B-cells, kinase gamma, IKBKG"	1	-2987.7	0	High Confidence
28481	hsa-miR-107	210761_s_at	GRB7	"growth factor receptor-bound protein 7, GRB7"	1	-2987.7	0	High Confidence
28481	hsa-miR-107	210835_s_at	CTBP2	"C-terminal binding protein 2, CTBP2"	1	-2987.7	0	High Confidence
28481	hsa-miR-107	212163_at	KIDINS220	"kinase D-interacting substrate of 220 kDa, KIDINS220"	1	-2987.7	0	High Confidence
28481	hsa-miR-107	212818_s_at	ASB1	"ankyrin repeat and SOCS box-containing 1, ASB1"	1	-2987.7	0	High Confidence
28481	hsa-miR-107	213066_at	RUSC2	"RUN and SH3 domain containing 2, RUSC2"	1	-2987.7	0	High Confidence
28481	hsa-miR-107	213512_at	C14orf79	"chromosome 14 open reading frame 79, C14orf79"	1	-2987.7	0	High Confidence
28481	hsa-miR-107	213746_s_at	FLNA	"filamin A, alpha (actin binding protein 280), FLNA"	1	-2987.7	0	High Confidence
28481	hsa-miR-107	214099_s_at	PDE4DIP	"phosphodiesterase 4D interacting protein (myomegalin), PDE4DIP"	1	-2987.7	0	High Confidence
28481	hsa-miR-107	214199_at	SFTPD	"surfactant, pulmonary-associated protein D, SFTPD"	1	-2987.7	0	High Confidence
28481	hsa-miR-107	214231_s_at	KIAA0564	"KIAA0564, KIAA0564"	1	-2987.7	0	High Confidence
28481	hsa-miR-107	214752_x_at	FLNA	"filamin A, alpha (actin binding protein 280), FLNA"	1	-2987.7	0	High Confidence
28481	hsa-miR-107	214829_at	AASS	"aminoadipate-semialdehyde synthase, AASS"	1	-2987.7	0	High Confidence
28481	hsa-miR-107	215350_at	SYNE1	"spectrin repeat containing, nuclear envelope 1, SYNE1"	1	-2987.7	0	High Confidence
28481	hsa-miR-107	215706_x_at	ZYX	"zyxin, ZYX"	1	-2987.7	0	High Confidence
28481	hsa-miR-107	218644_at	PLEK2	"pleckstrin 2, PLEK2"	1	-2987.7	0	High Confidence
28481	hsa-miR-107	219405_at	TRIM68	"tripartite motif-containing 68, TRIM68"	1	-2987.7	0	High Confidence
28481	hsa-miR-107	219508_at	GCNT3	"glucosaminyl (N-acetyl) transferase 3, mucin type, GCNT3"	1	-2987.7	0	High Confidence
28481	hsa-miR-107	220588_at	BCAS4	"breast carcinoma amplified sequence 4, BCAS4"	1	-2987.7	0	High Confidence
28481	hsa-miR-107	221836_s_at	TRAPPC9	"trafficking protein particle complex 9, NIBP"	1	-2987.7	0	High Confidence
28481	hsa-miR-107	223103_at	STARD10	"StAR-related lipid transfer (START) domain containing 10, STARD10"	1	-2987.7	0	High Confidence
28481	hsa-miR-107	223298_s_at	NT5C3	"5'-nucleotidase, cytosolic III, NT5C3"	1	-2987.7	0	High Confidence
28481	hsa-miR-107	224215_s_at	DLL1	"delta-like 1 (Drosophila), DLL1"	1	-2987.7	0	High Confidence
28481	hsa-miR-107	224468_s_at	C19orf48	"chromosome 19 open reading frame 48, C19orf48"	1	-2987.7	0	High Confidence
28481	hsa-miR-107	226043_at	GPSM1	"G-protein signaling modulator 1 (AGS3-like, C. elegans), GPSM1"	1	-2987.7	0	High Confidence
28481	hsa-miR-107	227456_s_at	C6orf136	"chromosome 6 open reading frame 136, C6orf136"	1	-2987.7	0	High Confidence
28481	hsa-miR-107	228851_s_at	ENSA	"endosulfine alpha, ENSA"	1	-2987.7	0	High Confidence
28481	hsa-miR-107	229516_at	WDR31	"WD repeat domain 31, WDR31"	1	-2987.7	0	High Confidence
28481	hsa-miR-107	232609_at	CRB3	"crumbs homolog 3 (Drosophila), CRB3"	1	-2987.7	0	High Confidence
28481	hsa-miR-107	238526_at	RAB3IP	"RAB3A interacting protein (rabin3), RAB3IP"	1	-2987.7	0	High Confidence
28481	hsa-miR-107	238853_at	RAB3IP	"RAB3A interacting protein (rabin3), RAB3IP"	1	-2987.7	0	High Confidence
28481	hsa-miR-107	242053_at	TSGA10	"Transcribed locus, ---"	1	-2987.7	0	High Confidence
28481	hsa-miR-107	36030_at	IFFO1	"intermediate filament family orphan, IFFO"	1	-2987.7	0	High Confidence
28481	hsa-miR-107	56829_at	TRAPPC9	"trafficking protein particle complex 9, NIBP"	1	-2987.7	0	High Confidence
29490	hsa-miR-7	200048_s_at	JTB	"jumping translocation breakpoint, JTB"	1	-2987.7	0	High Confidence
29490	hsa-miR-7	200783_s_at	STMN1	"stathmin 1/oncoprotein 18, STMN1"	1	-2987.7	0	High Confidence
29490	hsa-miR-7	200859_x_at	FLNA	"filamin A, alpha (actin binding protein 280), FLNA"	1	-2987.7	0	High Confidence
29490	hsa-miR-7	200924_s_at	SLC3A2	"solute carrier family 3 (activators of dibasic and neutral amino acid transport), member 2 /// hypothetical protein LOC442497, LOC442497 /// SLC3A2"	1	-2987.7	0	High Confidence
29490	hsa-miR-7	200925_at	COX6A1	"cytochrome c oxidase subunit VIa polypeptide 1, COX6A1"	1	-2987.7	0	High Confidence
29490	hsa-miR-7	201677_at	C3orf37	"Chromosome 3 open reading frame 37, C3orf37"	1	-2987.7	0	High Confidence
29490	hsa-miR-7	201678_s_at	C3orf37	"chromosome 3 open reading frame 37, C3orf37"	1	-2987.7	0	High Confidence
29490	hsa-miR-7	202022_at	ALDOC	"aldolase C, fructose-bisphosphate, ALDOC"	1	-2987.7	0	High Confidence
29490	hsa-miR-7	202331_at	BCKDHA	"branched chain keto acid dehydrogenase E1, alpha polypeptide, BCKDHA"	1	-2987.7	0	High Confidence
29490	hsa-miR-7	202562_s_at	C14orf1	"chromosome 14 open reading frame 1, C14orf1"	1	-2987.7	0	High Confidence
29490	hsa-miR-7	202974_at	MPP1	"membrane protein, palmitoylated 1, 55kDa, MPP1"	1	-2987.7	0	High Confidence
29490	hsa-miR-7	203155_at	SETDB1	"SET domain, bifurcated 1, SETDB1"	1	-2987.7	0	High Confidence
29490	hsa-miR-7	203269_at	NSMAF	"neutral sphingomyelinase (N-SMase) activation associated factor, NSMAF"	1	-2987.7	0	High Confidence
29490	hsa-miR-7	203722_at	ALDH4A1	"aldehyde dehydrogenase 4 family, member A1, ALDH4A1"	1	-2987.7	0	High Confidence
29490	hsa-miR-7	204214_s_at	RAB32	"RAB32, member RAS oncogene family, RAB32"	1	-2987.7	0	High Confidence
29490	hsa-miR-7	205490_x_at	GJB3	"gap junction protein, beta 3, 31kDa, GJB3"	1	-2987.7	0	High Confidence
29490	hsa-miR-7	205661_s_at	FLAD1	"FAD1 flavin adenine dinucleotide synthetase homolog (S. cerevisiae), FLAD1"	1	-2987.7	0	High Confidence
29490	hsa-miR-7	207783_x_at	HUWE1	"HECT, UBA and WWE domain containing 1, HUWE1"	1	-2987.7	0	High Confidence
29490	hsa-miR-7	209721_s_at	IFFO1	"intermediate filament family orphan, IFFO"	1	-2987.7	0	High Confidence
29490	hsa-miR-7	209753_s_at	TMPO	"thymopoietin, TMPO"	1	-2987.7	0	High Confidence
29490	hsa-miR-7	209943_at	FBXL4	"F-box and leucine-rich repeat protein 4, FBXL4"	1	-2987.7	0	High Confidence
29490	hsa-miR-7	210434_x_at	JTB	"jumping translocation breakpoint, JTB"	1	-2987.7	0	High Confidence
29490	hsa-miR-7	210927_x_at	JTB	"jumping translocation breakpoint, JTB"	1	-2987.7	0	High Confidence
29490	hsa-miR-7	211423_s_at	SC5DL	"sterol-C5-desaturase (ERG3 delta-5-desaturase homolog, S. cerevisiae)-like, SC5DL"	1	-2987.7	0	High Confidence
29490	hsa-miR-7	211552_s_at	ALDH4A1	"aldehyde dehydrogenase 4 family, member A1, ALDH4A1"	1	-2987.7	0	High Confidence
29490	hsa-miR-7	212047_s_at	RNF167	"ring finger protein 167, RNF167"	1	-2987.7	0	High Confidence
29490	hsa-miR-7	212234_at	ASXL1	"additional sex combs like 1 (Drosophila), ASXL1"	1	-2987.7	0	High Confidence
29490	hsa-miR-7	212468_at	SPAG9	"sperm associated antigen 9, SPAG9"	1	-2987.7	0	High Confidence
29490	hsa-miR-7	212470_at	SPAG9	"sperm associated antigen 9, SPAG9"	1	-2987.7	0	High Confidence
29490	hsa-miR-7	212541_at	FLAD1	"FAD1 flavin adenine dinucleotide synthetase homolog (S. cerevisiae), FLAD1"	1	-2987.7	0	High Confidence
29490	hsa-miR-7	212818_s_at	ASB1	"ankyrin repeat and SOCS box-containing 1, ASB1"	1	-2987.7	0	High Confidence
29490	hsa-miR-7	213279_at	DHRS1	"dehydrogenase/reductase (SDR family) member 1, DHRS1"	1	-2987.7	0	High Confidence
29490	hsa-miR-7	213746_s_at	FLNA	"filamin A, alpha (actin binding protein 280), FLNA"	1	-2987.7	0	High Confidence
29490	hsa-miR-7	214099_s_at	PDE4DIP	"phosphodiesterase 4D interacting protein (myomegalin), PDE4DIP"	1	-2987.7	0	High Confidence
29490	hsa-miR-7	214549_x_at	SPRR1A	"small proline-rich protein 1A, SPRR1A"	1	-2987.7	0	High Confidence
29490	hsa-miR-7	214752_x_at	FLNA	"filamin A, alpha (actin binding protein 280), FLNA"	1	-2987.7	0	High Confidence
29490	hsa-miR-7	215165_x_at	UMPS	"uridine monophosphate synthetase, UMPS"	1	-2987.7	0	High Confidence
29490	hsa-miR-7	215243_s_at	GJB3	"gap junction protein, beta 3, 31kDa, GJB3"	1	-2987.7	0	High Confidence
29490	hsa-miR-7	216483_s_at	C19orf10	"chromosome 19 open reading frame 10, C19orf10"	1	-2987.7	0	High Confidence
29490	hsa-miR-7	217188_s_at	C14orf1	"chromosome 14 open reading frame 1, C14orf1"	1	-2987.7	0	High Confidence
29490	hsa-miR-7	218780_at	HOOK2	"hook homolog 2 (Drosophila), HOOK2"	1	-2987.7	0	High Confidence
29490	hsa-miR-7	218990_s_at	SPRR3	"small proline-rich protein 3, SPRR3"	1	-2987.7	0	High Confidence
29490	hsa-miR-7	219562_at	RAB26	"RAB26, member RAS oncogene family, RAB26"	1	-2987.7	0	High Confidence
29490	hsa-miR-7	220588_at	BCAS4	"breast carcinoma amplified sequence 4, BCAS4"	1	-2987.7	0	High Confidence
29490	hsa-miR-7	220750_s_at	LEPRE1	"leucine proline-enriched proteoglycan (leprecan) 1, LEPRE1"	1	-2987.7	0	High Confidence
29490	hsa-miR-7	221655_x_at	EPS8L1	"EPS8-like 1, EPS8L1"	1	-2987.7	0	High Confidence
29490	hsa-miR-7	221739_at	C19orf10	"chromosome 19 open reading frame 10, C19orf10"	1	-2987.7	0	High Confidence
29490	hsa-miR-7	223074_s_at	AIF1L	"chromosome 9 open reading frame 58, C9orf58"	1	-2987.7	0	High Confidence
29490	hsa-miR-7	223436_s_at	TRPT1	"tRNA phosphotransferase 1, TRPT1"	1	-2987.7	0	High Confidence
29490	hsa-miR-7	224329_s_at	CNFN	"cornifelin, CNFN"	1	-2987.7	0	High Confidence
29490	hsa-miR-7	225143_at	SFXN4	"sideroflexin 4, SFXN4"	1	-2987.7	0	High Confidence
29490	hsa-miR-7	225339_at	SPAG9	"sperm associated antigen 9, SPAG9"	1	-2987.7	0	High Confidence
29490	hsa-miR-7	226893_at	ABL2	"v-abl Abelson murine leukemia viral oncogene homolog 2 (arg, Abelson-related gene), ABL2"	1	-2987.7	0	High Confidence
29490	hsa-miR-7	228089_x_at	TMEM179B	"transmembrane protein 179B, TMEM179B"	1	-2987.7	0	High Confidence
29490	hsa-miR-7	229236_s_at	SFXN4	"sideroflexin 4, SFXN4"	1	-2987.7	0	High Confidence
29490	hsa-miR-7	231907_at	ABL2	"v-abl Abelson murine leukemia viral oncogene homolog 2 (arg, Abelson-related gene), ABL2"	1	-2987.7	0	High Confidence
29490	hsa-miR-7	36030_at	IFFO1	"intermediate filament family orphan, IFFO"	1	-2987.7	0	High Confidence
29490	hsa-miR-7	50965_at	RAB26	"RAB26, member RAS oncogene family, RAB26"	1	-2987.7	0	High Confidence
32790	hsa-miR-577	202087_s_at	CTSL1	"cathepsin L1, CTSL1"	1	-2987.7	0	High Confidence
32790	hsa-miR-577	202974_at	MPP1	"membrane protein, palmitoylated 1, 55kDa, MPP1"	1	-2987.7	0	High Confidence
32790	hsa-miR-577	203509_at	SORL1	"sortilin-related receptor, L(DLR class) A repeats-containing, SORL1"	1	-2987.7	0	High Confidence
32790	hsa-miR-577	203522_at	CCS	"copper chaperone for superoxide dismutase, CCS"	1	-2987.7	0	High Confidence
32790	hsa-miR-577	203879_at	PIK3CD	"phosphoinositide-3-kinase, catalytic, delta polypeptide, PIK3CD"	1	-2987.7	0	High Confidence
32790	hsa-miR-577	203885_at	RAB21	"RAB21, member RAS oncogene family, RAB21"	1	-2987.7	0	High Confidence
32790	hsa-miR-577	204199_at	RALGPS1	"Ral GEF with PH domain and SH3 binding motif 1, RALGPS1"	1	-2987.7	0	High Confidence
32790	hsa-miR-577	205584_at	ALG13	"chromosome X open reading frame 45, CXorf45"	1	-2987.7	0	High Confidence
32790	hsa-miR-577	209340_at	UAP1	"UDP-N-acteylglucosamine pyrophosphorylase 1, UAP1"	1	-2987.7	0	High Confidence
32790	hsa-miR-577	210074_at	CTSL2	"cathepsin L2, CTSL2"	1	-2987.7	0	High Confidence
32790	hsa-miR-577	210177_at	TRIM15	"tripartite motif-containing 15, TRIM15"	1	-2987.7	0	High Confidence
32790	hsa-miR-577	210552_s_at	RALGPS1	"Ral GEF with PH domain and SH3 binding motif 1, RALGPS1"	1	-2987.7	0	High Confidence
32790	hsa-miR-577	210885_s_at	TRIM15	"tripartite motif-containing 15, TRIM15"	1	-2987.7	0	High Confidence
32790	hsa-miR-577	218186_at	RAB25	"RAB25, member RAS oncogene family, RAB25"	1	-2987.7	0	High Confidence
32790	hsa-miR-577	218671_s_at	ATPIF1	"ATPase inhibitory factor 1, ATPIF1"	1	-2987.7	0	High Confidence
32790	hsa-miR-577	221696_s_at	STYK1	"serine/threonine/tyrosine kinase 1, STYK1"	1	-2987.7	0	High Confidence
32790	hsa-miR-577	223298_s_at	NT5C3	"5'-nucleotidase, cytosolic III, NT5C3"	1	-2987.7	0	High Confidence
32790	hsa-miR-577	223338_s_at	ATPIF1	"ATPase inhibitory factor 1, ATPIF1"	1	-2987.7	0	High Confidence
32790	hsa-miR-577	223981_at	NIN	"ninein (GSK3B interacting protein), NIN"	1	-2987.7	0	High Confidence
32790	hsa-miR-577	224907_s_at	SH3GLB2	"SH3-domain GRB2-like endophilin B2, SH3GLB2"	1	-2987.7	0	High Confidence
32790	hsa-miR-577	228600_x_at	C7orf46	"chromosome 7 open reading frame 46, C7orf46"	1	-2987.7	0	High Confidence
32790	hsa-miR-577	232416_at	CELF5	"bruno-like 5, RNA binding protein (Drosophila), BRUNOL5"	1	-2987.7	0	High Confidence
32790	hsa-miR-577	238526_at	RAB3IP	"RAB3A interacting protein (rabin3), RAB3IP"	1	-2987.7	0	High Confidence
32790	hsa-miR-577	238853_at	RAB3IP	"RAB3A interacting protein (rabin3), RAB3IP"	1	-2987.7	0	High Confidence
32790	hsa-miR-577	242053_at	TSGA10	"Transcribed locus, ---"	1	-2987.7	0	High Confidence
32790	hsa-miR-577	243265_at	GAD2	"glutamate decarboxylase 2 (pancreatic islets and brain, 65kDa), GAD2"	1	-2987.7	0	High Confidence
32790	hsa-miR-577	36742_at	TRIM15	"tripartite motif-containing 15, TRIM15"	1	-2987.7	0	High Confidence
32853	hsa-miR-7	200048_s_at	JTB	"jumping translocation breakpoint, JTB"	1	-2987.7	0	High Confidence
32853	hsa-miR-7	200783_s_at	STMN1	"stathmin 1/oncoprotein 18, STMN1"	1	-2987.7	0	High Confidence
32853	hsa-miR-7	200859_x_at	FLNA	"filamin A, alpha (actin binding protein 280), FLNA"	1	-2987.7	0	High Confidence
32853	hsa-miR-7	200924_s_at	SLC3A2	"solute carrier family 3 (activators of dibasic and neutral amino acid transport), member 2 /// hypothetical protein LOC442497, LOC442497 /// SLC3A2"	1	-2987.7	0	High Confidence
32853	hsa-miR-7	200925_at	COX6A1	"cytochrome c oxidase subunit VIa polypeptide 1, COX6A1"	1	-2987.7	0	High Confidence
32853	hsa-miR-7	201677_at	C3orf37	"Chromosome 3 open reading frame 37, C3orf37"	1	-2987.7	0	High Confidence
32853	hsa-miR-7	201678_s_at	C3orf37	"chromosome 3 open reading frame 37, C3orf37"	1	-2987.7	0	High Confidence
32853	hsa-miR-7	202022_at	ALDOC	"aldolase C, fructose-bisphosphate, ALDOC"	1	-2987.7	0	High Confidence
32853	hsa-miR-7	202331_at	BCKDHA	"branched chain keto acid dehydrogenase E1, alpha polypeptide, BCKDHA"	1	-2987.7	0	High Confidence
32853	hsa-miR-7	202562_s_at	C14orf1	"chromosome 14 open reading frame 1, C14orf1"	1	-2987.7	0	High Confidence
32853	hsa-miR-7	202974_at	MPP1	"membrane protein, palmitoylated 1, 55kDa, MPP1"	1	-2987.7	0	High Confidence
32853	hsa-miR-7	203155_at	SETDB1	"SET domain, bifurcated 1, SETDB1"	1	-2987.7	0	High Confidence
32853	hsa-miR-7	203269_at	NSMAF	"neutral sphingomyelinase (N-SMase) activation associated factor, NSMAF"	1	-2987.7	0	High Confidence
32853	hsa-miR-7	203722_at	ALDH4A1	"aldehyde dehydrogenase 4 family, member A1, ALDH4A1"	1	-2987.7	0	High Confidence
32853	hsa-miR-7	204214_s_at	RAB32	"RAB32, member RAS oncogene family, RAB32"	1	-2987.7	0	High Confidence
32853	hsa-miR-7	205490_x_at	GJB3	"gap junction protein, beta 3, 31kDa, GJB3"	1	-2987.7	0	High Confidence
32853	hsa-miR-7	205661_s_at	FLAD1	"FAD1 flavin adenine dinucleotide synthetase homolog (S. cerevisiae), FLAD1"	1	-2987.7	0	High Confidence
32853	hsa-miR-7	207783_x_at	HUWE1	"HECT, UBA and WWE domain containing 1, HUWE1"	1	-2987.7	0	High Confidence
32853	hsa-miR-7	209721_s_at	IFFO1	"intermediate filament family orphan, IFFO"	1	-2987.7	0	High Confidence
32853	hsa-miR-7	209753_s_at	TMPO	"thymopoietin, TMPO"	1	-2987.7	0	High Confidence
32853	hsa-miR-7	209943_at	FBXL4	"F-box and leucine-rich repeat protein 4, FBXL4"	1	-2987.7	0	High Confidence
32853	hsa-miR-7	210434_x_at	JTB	"jumping translocation breakpoint, JTB"	1	-2987.7	0	High Confidence
32853	hsa-miR-7	210927_x_at	JTB	"jumping translocation breakpoint, JTB"	1	-2987.7	0	High Confidence
32853	hsa-miR-7	211423_s_at	SC5DL	"sterol-C5-desaturase (ERG3 delta-5-desaturase homolog, S. cerevisiae)-like, SC5DL"	1	-2987.7	0	High Confidence
32853	hsa-miR-7	211552_s_at	ALDH4A1	"aldehyde dehydrogenase 4 family, member A1, ALDH4A1"	1	-2987.7	0	High Confidence
32853	hsa-miR-7	212047_s_at	RNF167	"ring finger protein 167, RNF167"	1	-2987.7	0	High Confidence
32853	hsa-miR-7	212234_at	ASXL1	"additional sex combs like 1 (Drosophila), ASXL1"	1	-2987.7	0	High Confidence
32853	hsa-miR-7	212468_at	SPAG9	"sperm associated antigen 9, SPAG9"	1	-2987.7	0	High Confidence
32853	hsa-miR-7	212470_at	SPAG9	"sperm associated antigen 9, SPAG9"	1	-2987.7	0	High Confidence
32853	hsa-miR-7	212541_at	FLAD1	"FAD1 flavin adenine dinucleotide synthetase homolog (S. cerevisiae), FLAD1"	1	-2987.7	0	High Confidence
32853	hsa-miR-7	212818_s_at	ASB1	"ankyrin repeat and SOCS box-containing 1, ASB1"	1	-2987.7	0	High Confidence
32853	hsa-miR-7	213279_at	DHRS1	"dehydrogenase/reductase (SDR family) member 1, DHRS1"	1	-2987.7	0	High Confidence
32853	hsa-miR-7	213746_s_at	FLNA	"filamin A, alpha (actin binding protein 280), FLNA"	1	-2987.7	0	High Confidence
32853	hsa-miR-7	214099_s_at	PDE4DIP	"phosphodiesterase 4D interacting protein (myomegalin), PDE4DIP"	1	-2987.7	0	High Confidence
32853	hsa-miR-7	214549_x_at	SPRR1A	"small proline-rich protein 1A, SPRR1A"	1	-2987.7	0	High Confidence
32853	hsa-miR-7	214752_x_at	FLNA	"filamin A, alpha (actin binding protein 280), FLNA"	1	-2987.7	0	High Confidence
32853	hsa-miR-7	215165_x_at	UMPS	"uridine monophosphate synthetase, UMPS"	1	-2987.7	0	High Confidence
32853	hsa-miR-7	215243_s_at	GJB3	"gap junction protein, beta 3, 31kDa, GJB3"	1	-2987.7	0	High Confidence
32853	hsa-miR-7	216483_s_at	C19orf10	"chromosome 19 open reading frame 10, C19orf10"	1	-2987.7	0	High Confidence
32853	hsa-miR-7	217188_s_at	C14orf1	"chromosome 14 open reading frame 1, C14orf1"	1	-2987.7	0	High Confidence
32853	hsa-miR-7	218780_at	HOOK2	"hook homolog 2 (Drosophila), HOOK2"	1	-2987.7	0	High Confidence
32853	hsa-miR-7	218990_s_at	SPRR3	"small proline-rich protein 3, SPRR3"	1	-2987.7	0	High Confidence
32853	hsa-miR-7	219562_at	RAB26	"RAB26, member RAS oncogene family, RAB26"	1	-2987.7	0	High Confidence
32853	hsa-miR-7	220588_at	BCAS4	"breast carcinoma amplified sequence 4, BCAS4"	1	-2987.7	0	High Confidence
32853	hsa-miR-7	220750_s_at	LEPRE1	"leucine proline-enriched proteoglycan (leprecan) 1, LEPRE1"	1	-2987.7	0	High Confidence
32853	hsa-miR-7	221655_x_at	EPS8L1	"EPS8-like 1, EPS8L1"	1	-2987.7	0	High Confidence
32853	hsa-miR-7	221739_at	C19orf10	"chromosome 19 open reading frame 10, C19orf10"	1	-2987.7	0	High Confidence
32853	hsa-miR-7	223074_s_at	AIF1L	"chromosome 9 open reading frame 58, C9orf58"	1	-2987.7	0	High Confidence
32853	hsa-miR-7	223436_s_at	TRPT1	"tRNA phosphotransferase 1, TRPT1"	1	-2987.7	0	High Confidence
32853	hsa-miR-7	224329_s_at	CNFN	"cornifelin, CNFN"	1	-2987.7	0	High Confidence
32853	hsa-miR-7	225143_at	SFXN4	"sideroflexin 4, SFXN4"	1	-2987.7	0	High Confidence
32853	hsa-miR-7	225339_at	SPAG9	"sperm associated antigen 9, SPAG9"	1	-2987.7	0	High Confidence
32853	hsa-miR-7	226893_at	ABL2	"v-abl Abelson murine leukemia viral oncogene homolog 2 (arg, Abelson-related gene), ABL2"	1	-2987.7	0	High Confidence
32853	hsa-miR-7	228089_x_at	TMEM179B	"transmembrane protein 179B, TMEM179B"	1	-2987.7	0	High Confidence
32853	hsa-miR-7	229236_s_at	SFXN4	"sideroflexin 4, SFXN4"	1	-2987.7	0	High Confidence
32853	hsa-miR-7	231907_at	ABL2	"v-abl Abelson murine leukemia viral oncogene homolog 2 (arg, Abelson-related gene), ABL2"	1	-2987.7	0	High Confidence
32853	hsa-miR-7	36030_at	IFFO1	"intermediate filament family orphan, IFFO"	1	-2987.7	0	High Confidence
32853	hsa-miR-7	50965_at	RAB26	"RAB26, member RAS oncogene family, RAB26"	1	-2987.7	0	High Confidence
3980	hsa-miR-7	200048_s_at	JTB	"jumping translocation breakpoint, JTB"	1	-2987.7	0	High Confidence
3980	hsa-miR-7	200783_s_at	STMN1	"stathmin 1/oncoprotein 18, STMN1"	1	-2987.7	0	High Confidence
3980	hsa-miR-7	200859_x_at	FLNA	"filamin A, alpha (actin binding protein 280), FLNA"	1	-2987.7	0	High Confidence
3980	hsa-miR-7	200924_s_at	SLC3A2	"solute carrier family 3 (activators of dibasic and neutral amino acid transport), member 2 /// hypothetical protein LOC442497, LOC442497 /// SLC3A2"	1	-2987.7	0	High Confidence
3980	hsa-miR-7	200925_at	COX6A1	"cytochrome c oxidase subunit VIa polypeptide 1, COX6A1"	1	-2987.7	0	High Confidence
3980	hsa-miR-7	201677_at	C3orf37	"Chromosome 3 open reading frame 37, C3orf37"	1	-2987.7	0	High Confidence
3980	hsa-miR-7	201678_s_at	C3orf37	"chromosome 3 open reading frame 37, C3orf37"	1	-2987.7	0	High Confidence
3980	hsa-miR-7	202022_at	ALDOC	"aldolase C, fructose-bisphosphate, ALDOC"	1	-2987.7	0	High Confidence
3980	hsa-miR-7	202331_at	BCKDHA	"branched chain keto acid dehydrogenase E1, alpha polypeptide, BCKDHA"	1	-2987.7	0	High Confidence
3980	hsa-miR-7	202562_s_at	C14orf1	"chromosome 14 open reading frame 1, C14orf1"	1	-2987.7	0	High Confidence
3980	hsa-miR-7	202974_at	MPP1	"membrane protein, palmitoylated 1, 55kDa, MPP1"	1	-2987.7	0	High Confidence
3980	hsa-miR-7	203155_at	SETDB1	"SET domain, bifurcated 1, SETDB1"	1	-2987.7	0	High Confidence
3980	hsa-miR-7	203269_at	NSMAF	"neutral sphingomyelinase (N-SMase) activation associated factor, NSMAF"	1	-2987.7	0	High Confidence
3980	hsa-miR-7	203722_at	ALDH4A1	"aldehyde dehydrogenase 4 family, member A1, ALDH4A1"	1	-2987.7	0	High Confidence
3980	hsa-miR-7	204214_s_at	RAB32	"RAB32, member RAS oncogene family, RAB32"	1	-2987.7	0	High Confidence
3980	hsa-miR-7	205490_x_at	GJB3	"gap junction protein, beta 3, 31kDa, GJB3"	1	-2987.7	0	High Confidence
3980	hsa-miR-7	205661_s_at	FLAD1	"FAD1 flavin adenine dinucleotide synthetase homolog (S. cerevisiae), FLAD1"	1	-2987.7	0	High Confidence
3980	hsa-miR-7	207783_x_at	HUWE1	"HECT, UBA and WWE domain containing 1, HUWE1"	1	-2987.7	0	High Confidence
3980	hsa-miR-7	209721_s_at	IFFO1	"intermediate filament family orphan, IFFO"	1	-2987.7	0	High Confidence
3980	hsa-miR-7	209753_s_at	TMPO	"thymopoietin, TMPO"	1	-2987.7	0	High Confidence
3980	hsa-miR-7	209943_at	FBXL4	"F-box and leucine-rich repeat protein 4, FBXL4"	1	-2987.7	0	High Confidence
3980	hsa-miR-7	210434_x_at	JTB	"jumping translocation breakpoint, JTB"	1	-2987.7	0	High Confidence
3980	hsa-miR-7	210927_x_at	JTB	"jumping translocation breakpoint, JTB"	1	-2987.7	0	High Confidence
3980	hsa-miR-7	211423_s_at	SC5DL	"sterol-C5-desaturase (ERG3 delta-5-desaturase homolog, S. cerevisiae)-like, SC5DL"	1	-2987.7	0	High Confidence
3980	hsa-miR-7	211552_s_at	ALDH4A1	"aldehyde dehydrogenase 4 family, member A1, ALDH4A1"	1	-2987.7	0	High Confidence
3980	hsa-miR-7	212047_s_at	RNF167	"ring finger protein 167, RNF167"	1	-2987.7	0	High Confidence
3980	hsa-miR-7	212234_at	ASXL1	"additional sex combs like 1 (Drosophila), ASXL1"	1	-2987.7	0	High Confidence
3980	hsa-miR-7	212468_at	SPAG9	"sperm associated antigen 9, SPAG9"	1	-2987.7	0	High Confidence
3980	hsa-miR-7	212470_at	SPAG9	"sperm associated antigen 9, SPAG9"	1	-2987.7	0	High Confidence
3980	hsa-miR-7	212541_at	FLAD1	"FAD1 flavin adenine dinucleotide synthetase homolog (S. cerevisiae), FLAD1"	1	-2987.7	0	High Confidence
3980	hsa-miR-7	212818_s_at	ASB1	"ankyrin repeat and SOCS box-containing 1, ASB1"	1	-2987.7	0	High Confidence
3980	hsa-miR-7	213279_at	DHRS1	"dehydrogenase/reductase (SDR family) member 1, DHRS1"	1	-2987.7	0	High Confidence
3980	hsa-miR-7	213746_s_at	FLNA	"filamin A, alpha (actin binding protein 280), FLNA"	1	-2987.7	0	High Confidence
3980	hsa-miR-7	214099_s_at	PDE4DIP	"phosphodiesterase 4D interacting protein (myomegalin), PDE4DIP"	1	-2987.7	0	High Confidence
3980	hsa-miR-7	214549_x_at	SPRR1A	"small proline-rich protein 1A, SPRR1A"	1	-2987.7	0	High Confidence
3980	hsa-miR-7	214752_x_at	FLNA	"filamin A, alpha (actin binding protein 280), FLNA"	1	-2987.7	0	High Confidence
3980	hsa-miR-7	215165_x_at	UMPS	"uridine monophosphate synthetase, UMPS"	1	-2987.7	0	High Confidence
3980	hsa-miR-7	215243_s_at	GJB3	"gap junction protein, beta 3, 31kDa, GJB3"	1	-2987.7	0	High Confidence
3980	hsa-miR-7	216483_s_at	C19orf10	"chromosome 19 open reading frame 10, C19orf10"	1	-2987.7	0	High Confidence
3980	hsa-miR-7	217188_s_at	C14orf1	"chromosome 14 open reading frame 1, C14orf1"	1	-2987.7	0	High Confidence
3980	hsa-miR-7	218780_at	HOOK2	"hook homolog 2 (Drosophila), HOOK2"	1	-2987.7	0	High Confidence
3980	hsa-miR-7	218990_s_at	SPRR3	"small proline-rich protein 3, SPRR3"	1	-2987.7	0	High Confidence
3980	hsa-miR-7	219562_at	RAB26	"RAB26, member RAS oncogene family, RAB26"	1	-2987.7	0	High Confidence
3980	hsa-miR-7	220588_at	BCAS4	"breast carcinoma amplified sequence 4, BCAS4"	1	-2987.7	0	High Confidence
3980	hsa-miR-7	220750_s_at	LEPRE1	"leucine proline-enriched proteoglycan (leprecan) 1, LEPRE1"	1	-2987.7	0	High Confidence
3980	hsa-miR-7	221655_x_at	EPS8L1	"EPS8-like 1, EPS8L1"	1	-2987.7	0	High Confidence
3980	hsa-miR-7	221739_at	C19orf10	"chromosome 19 open reading frame 10, C19orf10"	1	-2987.7	0	High Confidence
3980	hsa-miR-7	223074_s_at	AIF1L	"chromosome 9 open reading frame 58, C9orf58"	1	-2987.7	0	High Confidence
3980	hsa-miR-7	223436_s_at	TRPT1	"tRNA phosphotransferase 1, TRPT1"	1	-2987.7	0	High Confidence
3980	hsa-miR-7	224329_s_at	CNFN	"cornifelin, CNFN"	1	-2987.7	0	High Confidence
3980	hsa-miR-7	225143_at	SFXN4	"sideroflexin 4, SFXN4"	1	-2987.7	0	High Confidence
3980	hsa-miR-7	225339_at	SPAG9	"sperm associated antigen 9, SPAG9"	1	-2987.7	0	High Confidence
3980	hsa-miR-7	226893_at	ABL2	"v-abl Abelson murine leukemia viral oncogene homolog 2 (arg, Abelson-related gene), ABL2"	1	-2987.7	0	High Confidence
3980	hsa-miR-7	228089_x_at	TMEM179B	"transmembrane protein 179B, TMEM179B"	1	-2987.7	0	High Confidence
3980	hsa-miR-7	229236_s_at	SFXN4	"sideroflexin 4, SFXN4"	1	-2987.7	0	High Confidence
3980	hsa-miR-7	231907_at	ABL2	"v-abl Abelson murine leukemia viral oncogene homolog 2 (arg, Abelson-related gene), ABL2"	1	-2987.7	0	High Confidence
3980	hsa-miR-7	36030_at	IFFO1	"intermediate filament family orphan, IFFO"	1	-2987.7	0	High Confidence
3980	hsa-miR-7	50965_at	RAB26	"RAB26, member RAS oncogene family, RAB26"	1	-2987.7	0	High Confidence
11053	hsa-miR-32	211382_s_at	TACC2	"transforming, acidic coiled-coil containing protein 2, TACC2"	0.9835	-2987.7	0	High Confidence
28481	hsa-miR-107	223114_at	COQ5	"coenzyme Q5 homolog, methyltransferase (S. cerevisiae), COQ5"	0.879	-2987.7	0	High Confidence
27777	hsa-miR-200a	218816_at	LRRC1	"leucine rich repeat containing 1, LRRC1"	0.8775	-2987.7	0	High Confidence
32853	hsa-miR-7	204503_at	EVPL	"envoplakin, EVPL"	0.8755	-2987.7	0	High Confidence
10965	hsa-miR-15a	222245_s_at	FER1L4	"fer-1-like 4 (C. elegans), FER1L4"	0.875	-2987.7	0	High Confidence
10983	hsa-miR-18a	243669_s_at	PRAP1	"proline-rich acidic protein 1, PRAP1"	0.875	-2987.7	0	High Confidence
10965	hsa-miR-15a	218869_at	MLYCD	"malonyl-CoA decarboxylase, MLYCD"	0.8745	-2987.7	0	High Confidence
10965	hsa-miR-15a	203027_s_at	MVD	"mevalonate (diphospho) decarboxylase, MVD"	0.8725	-2987.7	0	High Confidence
28191	hsa-miR-30e	212310_at	MIA3	"melanoma inhibitory activity family, member 3, MIA3"	0.872	-2987.7	0	High Confidence
3980	hsa-miR-7	91826_at	EPS8L1	"EPS8-like 1, EPS8L1"	0.872	-2987.7	0	High Confidence
19585	hsa-miR-148b	222880_at	AKT3	"v-akt murine thymoma viral oncogene homolog 3 (protein kinase B, gamma), AKT3"	0.8695	-2987.7	0	High Confidence
28191	hsa-miR-30e	201040_at	GNAI2	"guanine nucleotide binding protein (G protein), alpha inhibiting activity polypeptide 2, GNAI2"	0.869	-2987.7	0	High Confidence
28191	hsa-miR-30e	204558_at	RAD54L	"RAD54-like (S. cerevisiae), RAD54L"	0.869	-2987.7	0	High Confidence
28191	hsa-miR-30e	209911_x_at	HIST1H2BD	"histone cluster 1, H2bd, HIST1H2BD"	0.869	-2987.7	0	High Confidence
28191	hsa-miR-30e	212001_at	SUGP2	"Splicing factor, arginine/serine-rich 14, SFRS14"	0.869	-2987.7	0	High Confidence
28191	hsa-miR-30e	213505_s_at	SUGP2	"splicing factor, arginine/serine-rich 14, SFRS14"	0.869	-2987.7	0	High Confidence
28191	hsa-miR-30e	214092_x_at	SUGP2	"splicing factor, arginine/serine-rich 14, SFRS14"	0.869	-2987.7	0	High Confidence
28191	hsa-miR-30e	216607_s_at	CYP51A1	"cytochrome P450, family 51, subfamily A, polypeptide 1, CYP51A1"	0.869	-2987.7	0	High Confidence
28191	hsa-miR-30e	217788_s_at	GALNT2	"UDP-N-acetyl-alpha-D-galactosamine:polypeptide N-acetylgalactosaminyltransferase 2 (GalNAc-T2), GALNT2"	0.869	-2987.7	0	High Confidence
28191	hsa-miR-30e	218363_at	EXD2	"exonuclease 3'-5' domain-like 2, EXDL2"	0.869	-2987.7	0	High Confidence
28191	hsa-miR-30e	225853_at	GNPNAT1	"glucosamine-phosphate N-acetyltransferase 1, GNPNAT1"	0.869	-2987.7	0	High Confidence
28191	hsa-miR-30e	227103_s_at	ECE2	"endothelin converting enzyme 2, ECE2"	0.869	-2987.7	0	High Confidence
28191	hsa-miR-30e	239196_at	ANKRD22	"ankyrin repeat domain 22, ANKRD22"	0.869	-2987.7	0	High Confidence
19582	hsa-miR-106b	224792_at	TNKS1BP1	"tankyrase 1 binding protein 1, 182kDa, TNKS1BP1"	0.8685	-2987.7	0	High Confidence
19585	hsa-miR-148b	202178_at	PRKCZ	"protein kinase C, zeta, PRKCZ"	0.8685	-2987.7	0	High Confidence
28191	hsa-miR-30e	204785_x_at	IFNAR2	"interferon (alpha, beta and omega) receptor 2, IFNAR2"	0.8685	-2987.7	0	High Confidence
17886	hsa-miR-301b	209623_at	MCCC2	"methylcrotonoyl-Coenzyme A carboxylase 2 (beta), MCCC2"	0.866	-2987.7	0	High Confidence
19585	hsa-miR-148b	202838_at	TRAFD1	"fucosidase, alpha-L- 1, tissue, FUCA1"	0.866	-2987.7	0	High Confidence
10923	hsa-miR-107	206722_s_at	LPAR2	"lysophosphatidic acid receptor 2, LPAR2"	0.8595	-2987.7	0	High Confidence
13147	hsa-miR-96	201282_at	OGDH	"oxoglutarate (alpha-ketoglutarate) dehydrogenase (lipoamide), OGDH"	0.859	-2987.7	0	High Confidence
13147	hsa-miR-96	202740_at	ACY1	"aminoacylase 1, ACY1"	0.859	-2987.7	0	High Confidence
13147	hsa-miR-96	203200_s_at	MTRR	"5-methyltetrahydrofolate-homocysteine methyltransferase reductase, MTRR"	0.859	-2987.7	0	High Confidence
13147	hsa-miR-96	203219_s_at	APRT	"adenine phosphoribosyltransferase, APRT"	0.859	-2987.7	0	High Confidence
13147	hsa-miR-96	204056_s_at	MVK	"mevalonate kinase, MVK"	0.859	-2987.7	0	High Confidence
13147	hsa-miR-96	204985_s_at	TRAPPC6A	"trafficking protein particle complex 6A, TRAPPC6A"	0.859	-2987.7	0	High Confidence
13147	hsa-miR-96	206949_s_at	RUSC1	"RUN and SH3 domain containing 1, RUSC1"	0.859	-2987.7	0	High Confidence
13147	hsa-miR-96	208117_s_at	LAS1L	"LAS1-like (S. cerevisiae), LAS1L"	0.859	-2987.7	0	High Confidence
13147	hsa-miR-96	210010_s_at	SLC25A1	"solute carrier family 25 (mitochondrial carrier; citrate transporter), member 1, SLC25A1"	0.859	-2987.7	0	High Confidence
13147	hsa-miR-96	212791_at	C1orf216	"chromosome 1 open reading frame 216, C1orf216"	0.859	-2987.7	0	High Confidence
13147	hsa-miR-96	213334_x_at	HAUS7	"three prime repair exonuclease 2 /// UCHL5 interacting protein, TREX2 /// UCHL5IP"	0.859	-2987.7	0	High Confidence
13147	hsa-miR-96	213892_s_at	APRT	"adenine phosphoribosyltransferase, APRT"	0.859	-2987.7	0	High Confidence
13147	hsa-miR-96	215082_at	ELOVL5	"ELOVL family member 5, elongation of long chain fatty acids (FEN1/Elo2, SUR4/Elo3-like, yeast), ELOVL5"	0.859	-2987.7	0	High Confidence
13147	hsa-miR-96	215380_s_at	GGCT	"chromosome 7 open reading frame 24, C7orf24"	0.859	-2987.7	0	High Confidence
13147	hsa-miR-96	215649_s_at	MVK	"mevalonate kinase, MVK"	0.859	-2987.7	0	High Confidence
13147	hsa-miR-96	218341_at	PPCS	"phosphopantothenoylcysteine synthetase, PPCS"	0.859	-2987.7	0	High Confidence
13147	hsa-miR-96	219446_at	RIC8B	"resistance to inhibitors of cholinesterase 8 homolog B (C. elegans), RIC8B"	0.859	-2987.7	0	High Confidence
13147	hsa-miR-96	224715_at	WDR34	"WD repeat domain 34, WDR34"	0.859	-2987.7	0	High Confidence
13147	hsa-miR-96	226072_at	FUK	"fucokinase, FUK"	0.859	-2987.7	0	High Confidence
13147	hsa-miR-96	229545_at	FERMT1	"fermitin family homolog 1 (Drosophila), FERMT1"	0.859	-2987.7	0	High Confidence
13147	hsa-miR-96	36907_at	MVK	"mevalonate kinase, MVK"	0.859	-2987.7	0	High Confidence
13147	hsa-miR-96	40359_at	RASSF7	"Ras association (RalGDS/AF-6) domain family (N-terminal) member 7, RASSF7"	0.859	-2987.7	0	High Confidence
32790	hsa-miR-577	203430_at	HEBP2	"heme binding protein 2, HEBP2"	0.859	-2987.7	0	High Confidence
10946	hsa-miR-141	214734_at	EXPH5	"exophilin 5, EXPH5"	0.8575	-2987.7	0	High Confidence
13147	hsa-miR-96	211376_s_at	NSMCE4A	"non-SMC element 4 homolog A (S. cerevisiae), NSMCE4A"	0.857	-2987.7	0	High Confidence
10923	hsa-miR-107	221487_s_at	ENSA	"endosulfine alpha, ENSA"	0.8555	-2987.7	0	High Confidence
19582	hsa-miR-106b	209925_at	OCLN	"occludin, OCLN"	0.8545	-2987.7	0	High Confidence
9634	hsa-miR-301a	212451_at	SECISBP2L	"KIAA0256 gene product, KIAA0256"	0.854	-2987.7	0	High Confidence
19582	hsa-miR-106b	204608_at	ASL	"argininosuccinate lyase, ASL"	0.8495	-2987.7	0	High Confidence
19585	hsa-miR-148b	204990_s_at	ITGB4	"integrin, beta 4, ITGB4"	0.8485	-2987.7	0	High Confidence
17427	hsa-miR-200c	226713_at	CCDC50	"coiled-coil domain containing 50, CCDC50"	0.839	-2987.7	0	High Confidence
13147	hsa-miR-96	223010_s_at	OCIAD1	"OCIA domain containing 1, OCIAD1"	0.832	-2987.7	0	High Confidence
13171	hsa-miR-429	225339_at	SPAG9	"sperm associated antigen 9, SPAG9"	0.8265	-2987.7	0	High Confidence
11000	hsa-miR-200a	225339_at	SPAG9	"sperm associated antigen 9, SPAG9"	0.826	-2987.7	0	High Confidence
11006	hsa-miR-205	204989_s_at	ITGB4	"integrin, beta 4, ITGB4"	0.826	-3835.42	0	High Confidence
9578	hsa-miR-200b	226713_at	CCDC50	"coiled-coil domain containing 50, CCDC50"	0.82	-2987.7	0	High Confidence
9634	hsa-miR-301a	212339_at	EPB41L1	"erythrocyte membrane protein band 4.1-like 1, EPB41L1"	0.82	-2987.7	0	High Confidence
28191	hsa-miR-30e	201425_at	ALDH2	"aldehyde dehydrogenase 2 family (mitochondrial), ALDH2"	0.8185	-2987.7	0	High Confidence
11277	hsa-miR-7-1*	215425_at	BTG3	"BTG family, member 3, BTG3"	0.812	-4829.71	0	High Confidence
9578	hsa-miR-200b	235051_at	CCDC50	"coiled-coil domain containing 50, CCDC50"	0.801	-2987.7	0	High Confidence
28191	hsa-miR-30e	218539_at	FBXO34	"F-box protein 34, FBXO34"	0.8005	-2987.7	0	High Confidence
11053	hsa-miR-32	214274_s_at	ACAA1	"acetyl-Coenzyme A acyltransferase 1 (peroxisomal 3-oxoacyl-Coenzyme A thiolase), ACAA1"	0.8	-2987.7	0	High Confidence
19582	hsa-miR-106b	209790_s_at	CASP6	"caspase 6, apoptosis-related cysteine peptidase, CASP6"	0.8	-2987.7	0	High Confidence
17886	hsa-miR-301b	202322_s_at	GGPS1	"geranylgeranyl diphosphate synthase 1, GGPS1"	0.7945	-2987.7	0	High Confidence
17886	hsa-miR-301b	221040_at	CAPN10	"calpain 10, CAPN10"	0.7935	-2987.7	0	High Confidence
13147	hsa-miR-96	202102_s_at	BRD4	"bromodomain containing 4, BRD4"	0.7915	-2987.7	0	High Confidence
13147	hsa-miR-96	221090_s_at	OGFOD1	"2-oxoglutarate and iron-dependent oxygenase domain containing 1, OGFOD1"	0.7915	-2987.7	0	High Confidence
13147	hsa-miR-96	223665_at	ARPM1	"actin related protein M1, ARPM1"	0.7915	-2987.7	0	High Confidence
13147	hsa-miR-96	201920_at	SLC20A1	"solute carrier family 20 (phosphate transporter), member 1, SLC20A1"	0.791	-2987.7	0	High Confidence
13147	hsa-miR-96	202871_at	CDC20	"TNF receptor-associated factor 4, TRAF4"	0.791	-2987.7	0	High Confidence
13147	hsa-miR-96	235688_s_at	TRAF4	"TNF receptor-associated factor 4, TRAF4"	0.791	-2987.7	0	High Confidence
13147	hsa-miR-96	225905_s_at	ST3GAL3	"ST3 beta-galactoside alpha-2,3-sialyltransferase 3, ST3GAL3"	0.7905	-2987.7	0	High Confidence
17886	hsa-miR-301b	226185_at	CDS1	"CDNA: FLJ23044 fis, clone LNG02454, ---"	0.7905	-2987.7	0	High Confidence
13143	hsa-miR-301a	205465_x_at	HS3ST1	"heparan sulfate (glucosamine) 3-O-sulfotransferase 1, HS3ST1"	0.79	-5045.98	0	High Confidence
13147	hsa-miR-96	223011_s_at	OCIAD1	"OCIA domain containing 1, OCIAD1"	0.79	-2987.7	0	High Confidence
27777	hsa-miR-200a	219279_at	DOCK10	"dedicator of cytokinesis 10, DOCK10"	0.7875	-2987.7	0	High Confidence
21475	hsa-miR-590-3p	205465_x_at	HS3ST1	"heparan sulfate (glucosamine) 3-O-sulfotransferase 1, HS3ST1"	0.786	-5082.41	0	High Confidence
13147	hsa-miR-96	223163_s_at	ZC3HC1	"zinc finger, C3HC-type containing 1, ZC3HC1"	0.7855	-2987.7	0	High Confidence
18900	hsa-miR-200b	235051_at	CCDC50	"coiled-coil domain containing 50, CCDC50"	0.778	-2987.7	0	High Confidence
3980	hsa-miR-7	204141_at	TUBB2A	"tubulin, beta 2A, TUBB2A"	0.775	-2987.7	0	High Confidence
17503	hsa-miR-590-5p	235515_at	C19orf46	"alkB, alkylation repair homolog 6 (E. coli) /// chromosome 19 open reading frame 46, ALKBH6 /// C19orf46"	0.7725	-3697.4	0	High Confidence
18900	hsa-miR-200b	204141_at	TUBB2A	"tubulin, beta 2A, TUBB2A"	0.77	-2987.7	0	High Confidence
11004	hsa-miR-203	235051_at	CCDC50	"coiled-coil domain containing 50, CCDC50"	0.769	-2987.7	0	High Confidence
9578	hsa-miR-200b	204141_at	TUBB2A	"tubulin, beta 2A, TUBB2A"	0.768	-2987.7	0	High Confidence
13171	hsa-miR-429	205583_s_at	ALG13	"chromosome X open reading frame 45, CXorf45"	0.7665	-2987.7	0	High Confidence
9578	hsa-miR-200b	210058_at	MAPK13	"mitogen-activated protein kinase 13, MAPK13"	0.7585	-2987.7	0	High Confidence
18900	hsa-miR-200b	205076_s_at	MTMR11	"myotubularin related protein 11, MTMR11"	0.7575	-2987.7	0	High Confidence
9578	hsa-miR-200b	205076_s_at	MTMR11	"myotubularin related protein 11, MTMR11"	0.7565	-2987.7	0	High Confidence
10965	hsa-miR-15a	205076_s_at	MTMR11	"myotubularin related protein 11, MTMR11"	0.756	-2987.7	0	High Confidence
11000	hsa-miR-200a	227806_at	C16orf74	"chromosome 16 open reading frame 74, C16orf74"	0.7535	-2987.7	0	High Confidence
11004	hsa-miR-203	212451_at	SECISBP2L	"KIAA0256 gene product, KIAA0256"	0.7495	-2987.7	0	High Confidence
13147	hsa-miR-96	204340_at	TMEM187	"transmembrane protein 187, TMEM187"	0.742	-2987.7	0	High Confidence
28191	hsa-miR-30e	202322_s_at	GGPS1	"geranylgeranyl diphosphate synthase 1, GGPS1"	0.7335	-2987.7	0	High Confidence
13147	hsa-miR-96	201426_s_at	VIM	"vimentin, VIM"	0.727	-2987.7	0	High Confidence
13143	hsa-miR-301a	212339_at	EPB41L1	"erythrocyte membrane protein band 4.1-like 1, EPB41L1"	0.7255	-2987.7	0	High Confidence
29490	hsa-miR-7	204141_at	TUBB2A	"tubulin, beta 2A, TUBB2A"	0.7245	-2987.7	0	High Confidence
32853	hsa-miR-7	204141_at	TUBB2A	"tubulin, beta 2A, TUBB2A"	0.7245	-2987.7	0	High Confidence
17427	hsa-miR-200c	219919_s_at	SSH3	"slingshot homolog 3 (Drosophila), SSH3"	0.722	-2987.7	0	High Confidence
17427	hsa-miR-200c	212451_at	SECISBP2L	"KIAA0256 gene product, KIAA0256"	0.7215	-2987.7	0	High Confidence
28191	hsa-miR-30e	205702_at	PHTF1	"putative homeodomain transcription factor 1, PHTF1"	0.7205	-2987.7	0	High Confidence
11000	hsa-miR-200a	201322_at	ATP5B	"ATP synthase, H+ transporting, mitochondrial F1 complex, beta polypeptide, ATP5B"	0.7195	-2987.7	0	High Confidence
11053	hsa-miR-32	210021_s_at	CCNO	"cyclin O, CCNO"	0.7175	-2987.7	0	High Confidence
18900	hsa-miR-200b	209872_s_at	PKP3	"plakophilin 3, PKP3"	0.7125	-2987.7	0	High Confidence
10965	hsa-miR-15a	227999_at	PWWP2B	"PWWP domain containing 2B, PWWP2B"	0.712	-2987.7	0	High Confidence
19582	hsa-miR-106b	214991_s_at	PIGO	"phosphatidylinositol glycan anchor biosynthesis, class O, PIGO"	0.7115	-2987.7	0	High Confidence
10923	hsa-miR-107	226713_at	CCDC50	"coiled-coil domain containing 50, CCDC50"	0.71	-2987.7	0	High Confidence
10983	hsa-miR-18a	215425_at	BTG3	"BTG family, member 3, BTG3"	0.71	-5825.49	0	High Confidence
13141	hsa-miR-18b	215425_at	BTG3	"BTG family, member 3, BTG3"	0.71	-5825.49	0	High Confidence
13143	hsa-miR-301a	213372_at	PAQR3	"progestin and adipoQ receptor family member III, PAQR3"	0.7075	-2987.7	0	High Confidence
10946	hsa-miR-141	227806_at	C16orf74	"chromosome 16 open reading frame 74, C16orf74"	0.704	-2987.7	0	High Confidence
11053	hsa-miR-32	202704_at	TOB1	"transducer of ERBB2, 1, TOB1"	0.7025	-2987.7	0	High Confidence
13147	hsa-miR-96	210205_at	B3GALT4	"UDP-Gal:betaGlcNAc beta 1,3-galactosyltransferase, polypeptide 4, B3GALT4"	0.7025	-2987.7	0	High Confidence
9578	hsa-miR-200b	210372_s_at	TPD52L1	"tumor protein D52-like 1, TPD52L1"	0.7025	-2987.7	0	High Confidence
27777	hsa-miR-200a	217744_s_at	PERP	"PERP, TP53 apoptosis effector, PERP"	0.7015	-2987.7	0	High Confidence
10965	hsa-miR-15a	214274_s_at	ACAA1	"acetyl-Coenzyme A acyltransferase 1 (peroxisomal 3-oxoacyl-Coenzyme A thiolase), ACAA1"	0.699	-2987.7	0	High Confidence
18900	hsa-miR-200b	210058_at	MAPK13	"mitogen-activated protein kinase 13, MAPK13"	0.6985	-2987.7	0	High Confidence
13171	hsa-miR-429	212636_at	QKI	"quaking homolog, KH domain RNA binding (mouse), QKI"	0.698	-2987.7	0	High Confidence
17886	hsa-miR-301b	213272_s_at	TMEM159	"transmembrane protein 159, TMEM159"	0.698	-2987.7	0	High Confidence
10965	hsa-miR-15a	205780_at	BIK	"BCL2-interacting killer (apoptosis-inducing), BIK"	0.6975	-2987.7	0	High Confidence
13147	hsa-miR-96	218931_at	RAB17	"RAB17, member RAS oncogene family, RAB17"	0.6945	-2987.7	0	High Confidence
17427	hsa-miR-200c	222392_x_at	PERP	"PERP, TP53 apoptosis effector, PERP"	0.6945	-2987.7	0	High Confidence
17886	hsa-miR-301b	209624_s_at	MCCC2	"methylcrotonoyl-Coenzyme A carboxylase 2 (beta), MCCC2"	0.6935	-2987.7	0	High Confidence
19582	hsa-miR-106b	243669_s_at	PRAP1	"proline-rich acidic protein 1, PRAP1"	0.6905	-2987.7	0	High Confidence
13143	hsa-miR-301a	209790_s_at	CASP6	"caspase 6, apoptosis-related cysteine peptidase, CASP6"	0.687	-2987.7	0	High Confidence
9634	hsa-miR-301a	226185_at	CDS1	"CDNA: FLJ23044 fis, clone LNG02454, ---"	0.687	-2987.7	0	High Confidence
27777	hsa-miR-200a	213667_at	SRCAP	"Snf2-related CREBBP activator protein, SRCAP"	0.6865	-2987.7	0	High Confidence
27777	hsa-miR-200a	38766_at	SRCAP	"Snf2-related CREBBP activator protein, SRCAP"	0.6865	-2987.7	0	High Confidence
9634	hsa-miR-301a	201745_at	TWF1	"twinfilin, actin-binding protein, homolog 1 (Drosophila), TWF1"	0.6865	-2987.7	0	High Confidence
13147	hsa-miR-96	222264_at	HNRNPUL2	"heterogeneous nuclear ribonucleoprotein U-like 2, HNRNPUL2"	0.686	-2987.7	0	High Confidence
27777	hsa-miR-200a	201322_at	ATP5B	"ATP synthase, H+ transporting, mitochondrial F1 complex, beta polypeptide, ATP5B"	0.6855	-2987.7	0	High Confidence
27777	hsa-miR-200a	201666_at	TIMP1	"TIMP metallopeptidase inhibitor 1, TIMP1"	0.6855	-2987.7	0	High Confidence
13171	hsa-miR-429	221561_at	SOAT1	"sterol O-acyltransferase (acyl-Coenzyme A: cholesterol acyltransferase) 1, SOAT1"	0.685	-2987.7	0	High Confidence
19585	hsa-miR-148b	225536_at	TMEM54	"transmembrane protein 54, TMEM54"	0.685	-2987.7	0	High Confidence
11000	hsa-miR-200a	219280_at	BRWD1	"bromodomain and WD repeat domain containing 1, BRWD1"	0.6845	-2987.7	0	High Confidence
11000	hsa-miR-200a	221049_s_at	POLL	"polymerase (DNA directed), lambda, POLL"	0.6845	-2987.7	0	High Confidence
11000	hsa-miR-200a	221499_s_at	STX16	"syntaxin 16, STX16"	0.6845	-2987.7	0	High Confidence
28191	hsa-miR-30e	201118_at	PGD	"phosphogluconate dehydrogenase, PGD"	0.684	-2987.7	0	High Confidence
28191	hsa-miR-30e	201583_s_at	SEC23B	"Sec23 homolog B (S. cerevisiae), SEC23B"	0.684	-2987.7	0	High Confidence
28191	hsa-miR-30e	201827_at	SMARCD2	"SWI/SNF related, matrix associated, actin dependent regulator of chromatin, subfamily d, member 2, SMARCD2"	0.684	-2987.7	0	High Confidence
28191	hsa-miR-30e	201931_at	ETFA	"electron-transfer-flavoprotein, alpha polypeptide (glutaric aciduria II), ETFA"	0.684	-2987.7	0	High Confidence
28191	hsa-miR-30e	202923_s_at	GCLC	"glutamate-cysteine ligase, catalytic subunit, GCLC"	0.684	-2987.7	0	High Confidence
28191	hsa-miR-30e	203879_at	PIK3CD	"phosphoinositide-3-kinase, catalytic, delta polypeptide, PIK3CD"	0.684	-2987.7	0	High Confidence
28191	hsa-miR-30e	204214_s_at	RAB32	"RAB32, member RAS oncogene family, RAB32"	0.684	-2987.7	0	High Confidence
28191	hsa-miR-30e	205122_at	TMEFF1	"transmembrane protein with EGF-like and two follistatin-like domains 1, TMEFF1"	0.684	-2987.7	0	High Confidence
28191	hsa-miR-30e	205584_at	ALG13	"chromosome X open reading frame 45, CXorf45"	0.684	-2987.7	0	High Confidence
28191	hsa-miR-30e	208449_s_at	FGF8	"fibroblast growth factor 8 (androgen-induced), FGF8"	0.684	-2987.7	0	High Confidence
28191	hsa-miR-30e	209753_s_at	TMPO	"thymopoietin, TMPO"	0.684	-2987.7	0	High Confidence
28191	hsa-miR-30e	212468_at	SPAG9	"sperm associated antigen 9, SPAG9"	0.684	-2987.7	0	High Confidence
28191	hsa-miR-30e	212470_at	SPAG9	"sperm associated antigen 9, SPAG9"	0.684	-2987.7	0	High Confidence
28191	hsa-miR-30e	212482_at	RMND5A	"required for meiotic nuclear division 5 homolog A (S. cerevisiae), RMND5A"	0.684	-2987.7	0	High Confidence
28191	hsa-miR-30e	213279_at	DHRS1	"dehydrogenase/reductase (SDR family) member 1, DHRS1"	0.684	-2987.7	0	High Confidence
28191	hsa-miR-30e	213644_at	CCDC46	"coiled-coil domain containing 46, CCDC46"	0.684	-2987.7	0	High Confidence
28191	hsa-miR-30e	220079_s_at	USP48	"ubiquitin specific peptidase 48, USP48"	0.684	-2987.7	0	High Confidence
28191	hsa-miR-30e	223298_s_at	NT5C3	"5'-nucleotidase, cytosolic III, NT5C3"	0.684	-2987.7	0	High Confidence
28191	hsa-miR-30e	224465_s_at	WIBG	"within bgcn homolog (Drosophila), WIBG"	0.684	-2987.7	0	High Confidence
28191	hsa-miR-30e	225143_at	SFXN4	"sideroflexin 4, SFXN4"	0.684	-2987.7	0	High Confidence
28191	hsa-miR-30e	225339_at	SPAG9	"sperm associated antigen 9, SPAG9"	0.684	-2987.7	0	High Confidence
28191	hsa-miR-30e	226867_at	DENND4C	"DENN/MADD domain containing 4C, DENND4C"	0.684	-2987.7	0	High Confidence
28191	hsa-miR-30e	228089_x_at	TMEM179B	"transmembrane protein 179B, TMEM179B"	0.684	-2987.7	0	High Confidence
28191	hsa-miR-30e	229236_s_at	SFXN4	"sideroflexin 4, SFXN4"	0.684	-2987.7	0	High Confidence
29490	hsa-miR-7	91826_at	EPS8L1	"EPS8-like 1, EPS8L1"	0.684	-2987.7	0	High Confidence
32853	hsa-miR-7	91826_at	EPS8L1	"EPS8-like 1, EPS8L1"	0.684	-2987.7	0	High Confidence
10923	hsa-miR-107	227999_at	PWWP2B	"PWWP domain containing 2B, PWWP2B"	0.6835	-2987.7	0	High Confidence
10983	hsa-miR-18a	224792_at	TNKS1BP1	"tankyrase 1 binding protein 1, 182kDa, TNKS1BP1"	0.6835	-2987.7	0	High Confidence
11000	hsa-miR-200a	202560_s_at	C1orf77	"chromosome 1 open reading frame 77, C1orf77"	0.6835	-2987.7	0	High Confidence
11000	hsa-miR-200a	203580_s_at	SLC7A6	"solute carrier family 7 (cationic amino acid transporter, y+ system), member 6 /// transient receptor potential cation channel, subfamily V, member 6, SLC7A6 /// TRPV6"	0.6835	-2987.7	0	High Confidence
11000	hsa-miR-200a	211320_s_at	PTPRU	"protein tyrosine phosphatase, receptor type, U, PTPRU"	0.6835	-2987.7	0	High Confidence
11000	hsa-miR-200a	214006_s_at	GGCX	"gamma-glutamyl carboxylase, GGCX"	0.6835	-2987.7	0	High Confidence
11000	hsa-miR-200a	215127_s_at	RBMS1	"RNA binding motif, single stranded interacting protein 1, RBMS1"	0.6835	-2987.7	0	High Confidence
11000	hsa-miR-200a	222445_at	SLC39A9	"solute carrier family 39 (zinc transporter), member 9, SLC39A9"	0.6835	-2987.7	0	High Confidence
13141	hsa-miR-18b	224792_at	TNKS1BP1	"tankyrase 1 binding protein 1, 182kDa, TNKS1BP1"	0.6835	-2987.7	0	High Confidence
27777	hsa-miR-200a	202560_s_at	C1orf77	"chromosome 1 open reading frame 77, C1orf77"	0.6835	-2987.7	0	High Confidence
27777	hsa-miR-200a	203580_s_at	SLC7A6	"solute carrier family 7 (cationic amino acid transporter, y+ system), member 6 /// transient receptor potential cation channel, subfamily V, member 6, SLC7A6 /// TRPV6"	0.6835	-2987.7	0	High Confidence
27777	hsa-miR-200a	211320_s_at	PTPRU	"protein tyrosine phosphatase, receptor type, U, PTPRU"	0.6835	-2987.7	0	High Confidence
27777	hsa-miR-200a	214006_s_at	GGCX	"gamma-glutamyl carboxylase, GGCX"	0.6835	-2987.7	0	High Confidence
27777	hsa-miR-200a	215127_s_at	RBMS1	"RNA binding motif, single stranded interacting protein 1, RBMS1"	0.6835	-2987.7	0	High Confidence
27777	hsa-miR-200a	219280_at	BRWD1	"bromodomain and WD repeat domain containing 1, BRWD1"	0.6835	-2987.7	0	High Confidence
27777	hsa-miR-200a	221049_s_at	POLL	"polymerase (DNA directed), lambda, POLL"	0.6835	-2987.7	0	High Confidence
27777	hsa-miR-200a	221499_s_at	STX16	"syntaxin 16, STX16"	0.6835	-2987.7	0	High Confidence
28481	hsa-miR-107	227999_at	PWWP2B	"PWWP domain containing 2B, PWWP2B"	0.6835	-2987.7	0	High Confidence
10923	hsa-miR-107	223114_at	COQ5	"coenzyme Q5 homolog, methyltransferase (S. cerevisiae), COQ5"	0.683	-2987.7	0	High Confidence
11000	hsa-miR-200a	213667_at	SRCAP	"Snf2-related CREBBP activator protein, SRCAP"	0.683	-2987.7	0	High Confidence
11000	hsa-miR-200a	38766_at	SRCAP	"Snf2-related CREBBP activator protein, SRCAP"	0.683	-2987.7	0	High Confidence
29490	hsa-miR-7	204503_at	EVPL	"envoplakin, EVPL"	0.683	-2987.7	0	High Confidence
29490	hsa-miR-7	220690_s_at	DHRS7B	"dehydrogenase/reductase (SDR family) member 7B, DHRS7B"	0.683	-2987.7	0	High Confidence
32853	hsa-miR-7	220690_s_at	DHRS7B	"dehydrogenase/reductase (SDR family) member 7B, DHRS7B"	0.683	-2987.7	0	High Confidence
3980	hsa-miR-7	204503_at	EVPL	"envoplakin, EVPL"	0.683	-2987.7	0	High Confidence
3980	hsa-miR-7	220690_s_at	DHRS7B	"dehydrogenase/reductase (SDR family) member 7B, DHRS7B"	0.683	-2987.7	0	High Confidence
13147	hsa-miR-96	201230_s_at	ARIH2	"ariadne homolog 2 (Drosophila), ARIH2"	0.6825	-2987.7	0	High Confidence
13147	hsa-miR-96	201644_at	TSTA3	"tissue specific transplantation antigen P35B, TSTA3"	0.6825	-2987.7	0	High Confidence
13147	hsa-miR-96	202589_at	TYMS	"thymidylate synthetase, TYMS"	0.6825	-2987.7	0	High Confidence
13147	hsa-miR-96	202613_at	CTPS	"CTP synthase, CTPS"	0.6825	-2987.7	0	High Confidence
13147	hsa-miR-96	203722_at	ALDH4A1	"aldehyde dehydrogenase 4 family, member A1, ALDH4A1"	0.6825	-2987.7	0	High Confidence
13147	hsa-miR-96	203911_at	RAP1GAP	"RAP1 GTPase activating protein, RAP1GAP"	0.6825	-2987.7	0	High Confidence
13147	hsa-miR-96	204088_at	P2RX4	"purinergic receptor P2X, ligand-gated ion channel, 4, P2RX4"	0.6825	-2987.7	0	High Confidence
13147	hsa-miR-96	204199_at	RALGPS1	"Ral GEF with PH domain and SH3 binding motif 1, RALGPS1"	0.6825	-2987.7	0	High Confidence
13147	hsa-miR-96	207071_s_at	ACO1	"aconitase 1, soluble, ACO1"	0.6825	-2987.7	0	High Confidence
13147	hsa-miR-96	207431_s_at	DEGS1	"degenerative spermatocyte homolog 1, lipid desaturase (Drosophila), DEGS1"	0.6825	-2987.7	0	High Confidence
13147	hsa-miR-96	208621_s_at	EZR	"ezrin, EZR"	0.6825	-2987.7	0	High Confidence
13147	hsa-miR-96	209502_s_at	BAIAP2	"BAI1-associated protein 2, BAIAP2"	0.6825	-2987.7	0	High Confidence
13147	hsa-miR-96	209696_at	FBP1	"fructose-1,6-bisphosphatase 1, FBP1"	0.6825	-2987.7	0	High Confidence
13147	hsa-miR-96	210552_s_at	RALGPS1	"Ral GEF with PH domain and SH3 binding motif 1, RALGPS1"	0.6825	-2987.7	0	High Confidence
13147	hsa-miR-96	211552_s_at	ALDH4A1	"aldehyde dehydrogenase 4 family, member A1, ALDH4A1"	0.6825	-2987.7	0	High Confidence
13147	hsa-miR-96	214688_at	TLE4	"transducin-like enhancer of split 4 (E(sp1) homolog, Drosophila), TLE4"	0.6825	-2987.7	0	High Confidence
13147	hsa-miR-96	216997_x_at	TLE4	"transducin-like enhancer of split 4 (E(sp1) homolog, Drosophila), TLE4"	0.6825	-2987.7	0	High Confidence
13147	hsa-miR-96	217234_s_at	EZR	"ezrin, EZR"	0.6825	-2987.7	0	High Confidence
13147	hsa-miR-96	218191_s_at	LMBRD1	"LMBR1 domain containing 1, LMBRD1"	0.6825	-2987.7	0	High Confidence
13147	hsa-miR-96	218394_at	ROGDI	"rogdi homolog (Drosophila), ROGDI"	0.6825	-2987.7	0	High Confidence
13147	hsa-miR-96	218644_at	PLEK2	"pleckstrin 2, PLEK2"	0.6825	-2987.7	0	High Confidence
13147	hsa-miR-96	219125_s_at	RAG1AP1	"recombination activating gene 1 activating protein 1, RAG1AP1"	0.6825	-2987.7	0	High Confidence
13147	hsa-miR-96	221777_at	C12orf52	"chromosome 12 open reading frame 52, C12orf52"	0.6825	-2987.7	0	High Confidence
13147	hsa-miR-96	225143_at	SFXN4	"sideroflexin 4, SFXN4"	0.6825	-2987.7	0	High Confidence
13147	hsa-miR-96	229236_s_at	SFXN4	"sideroflexin 4, SFXN4"	0.6825	-2987.7	0	High Confidence
13147	hsa-miR-96	232416_at	CELF5	"bruno-like 5, RNA binding protein (Drosophila), BRUNOL5"	0.6825	-2987.7	0	High Confidence
13147	hsa-miR-96	243683_at	MORF4L2	"Mortality factor 4 like 2, MORF4L2"	0.6825	-2987.7	0	High Confidence
13147	hsa-miR-96	36936_at	TSTA3	"tissue specific transplantation antigen P35B, TSTA3"	0.6825	-2987.7	0	High Confidence
27777	hsa-miR-200a	222445_at	SLC39A9	"solute carrier family 39 (zinc transporter), member 9, SLC39A9"	0.6825	-2987.7	0	High Confidence
11000	hsa-miR-200a	201666_at	TIMP1	"TIMP metallopeptidase inhibitor 1, TIMP1"	0.682	-2987.7	0	High Confidence
11277	hsa-miR-7-1*	204521_at	C12orf24	"chromosome 12 open reading frame 24, C12orf24"	0.6805	-6111.13	0	High Confidence
13147	hsa-miR-96	202023_at	EFNA1	"ephrin-A1, EFNA1"	0.68	-2987.7	0	High Confidence
32790	hsa-miR-577	214347_s_at	DDC	"dopa decarboxylase (aromatic L-amino acid decarboxylase), DDC"	0.68	-6111.01	0	High Confidence
13171	hsa-miR-429	210021_s_at	CCNO	"cyclin O, CCNO"	0.6795	-2987.7	0	High Confidence
19585	hsa-miR-148b	219627_at	ZNF767	"zinc finger family member 767, ZNF767"	0.6795	-6112.11	0	High Confidence
32790	hsa-miR-577	209285_s_at	C3orf63	"chromosome 3 open reading frame 63, C3orf63"	0.6795	-6112.11	0	High Confidence
11277	hsa-miR-7-1*	213285_at	TMEM30B	"transmembrane protein 30B, TMEM30B"	0.679	-4031.71	0	High Confidence
10965	hsa-miR-15a	229292_at	EPB41L5	"erythrocyte membrane protein band 4.1 like 5, EPB41L5"	0.6785	-6132.16	0	High Confidence
10983	hsa-miR-18a	201392_s_at	IGF2R	"insulin-like growth factor 2 receptor, IGF2R"	0.6785	-6132.16	0	High Confidence
13141	hsa-miR-18b	201392_s_at	IGF2R	"insulin-like growth factor 2 receptor, IGF2R"	0.6785	-6132.16	0	High Confidence
17886	hsa-miR-301b	200836_s_at	MAP4	"microtubule-associated protein 4, MAP4"	0.6785	-2987.7	0	High Confidence
17886	hsa-miR-301b	201220_x_at	CTBP2	"C-terminal binding protein 2, CTBP2"	0.6785	-2987.7	0	High Confidence
17886	hsa-miR-301b	201393_s_at	IGF2R	"insulin-like growth factor 2 receptor, IGF2R"	0.6785	-2987.7	0	High Confidence
17886	hsa-miR-301b	201583_s_at	SEC23B	"Sec23 homolog B (S. cerevisiae), SEC23B"	0.6785	-2987.7	0	High Confidence
17886	hsa-miR-301b	201606_s_at	PWP1	"PWP1 homolog (S. cerevisiae), PWP1"	0.6785	-2987.7	0	High Confidence
17886	hsa-miR-301b	201607_at	PWP1	"PWP1 homolog (S. cerevisiae), PWP1"	0.6785	-2987.7	0	High Confidence
17886	hsa-miR-301b	201636_at	FXR1	"fragile X mental retardation, autosomal homolog 1, FXR1"	0.6785	-2987.7	0	High Confidence
17886	hsa-miR-301b	201653_at	CNIH	"cornichon homolog (Drosophila), CNIH"	0.6785	-2987.7	0	High Confidence
17886	hsa-miR-301b	202041_s_at	FIBP	"fibroblast growth factor (acidic) intracellular binding protein, FIBP"	0.6785	-2987.7	0	High Confidence
17886	hsa-miR-301b	202072_at	HNRNPL	"heterogeneous nuclear ribonucleoprotein L, HNRNPL"	0.6785	-2987.7	0	High Confidence
17886	hsa-miR-301b	202122_s_at	PLIN3	"mannose-6-phosphate receptor binding protein 1, M6PRBP1"	0.6785	-2987.7	0	High Confidence
17886	hsa-miR-301b	203254_s_at	TLN1	"talin 1, TLN1"	0.6785	-2987.7	0	High Confidence
17886	hsa-miR-301b	203594_at	RTCD1	"RNA terminal phosphate cyclase domain 1, RTCD1"	0.6785	-2987.7	0	High Confidence
17886	hsa-miR-301b	204433_s_at	SPATA2	"spermatogenesis associated 2, SPATA2"	0.6785	-2987.7	0	High Confidence
17886	hsa-miR-301b	205584_at	ALG13	"chromosome X open reading frame 45, CXorf45"	0.6785	-2987.7	0	High Confidence
17886	hsa-miR-301b	208229_at	FGFR2	"fibroblast growth factor receptor 2 (bacteria-expressed kinase, keratinocyte growth factor receptor, craniofacial dysostosis 1, Crouzon syndrome, Pfeiffer syndrome, Jackson-Weiss syndrome), FGFR2"	0.6785	-2987.7	0	High Confidence
17886	hsa-miR-301b	208621_s_at	EZR	"ezrin, EZR"	0.6785	-2987.7	0	High Confidence
17886	hsa-miR-301b	208709_s_at	NRD1	"nardilysin (N-arginine dibasic convertase), NRD1"	0.6785	-2987.7	0	High Confidence
17886	hsa-miR-301b	208964_s_at	FADS1	"fatty acid desaturase 1 /// fatty acid desaturase 3, FADS1 /// FADS3"	0.6785	-2987.7	0	High Confidence
17886	hsa-miR-301b	209036_s_at	MDH2	"malate dehydrogenase 2, NAD (mitochondrial), MDH2"	0.6785	-2987.7	0	High Confidence
17886	hsa-miR-301b	209870_s_at	APBA2	"amyloid beta (A4) precursor protein-binding, family A, member 2 (X11-like), APBA2"	0.6785	-2987.7	0	High Confidence
17886	hsa-miR-301b	210835_s_at	CTBP2	"C-terminal binding protein 2, CTBP2"	0.6785	-2987.7	0	High Confidence
17886	hsa-miR-301b	212566_at	MAP4	"microtubule-associated protein 4, MAP4"	0.6785	-2987.7	0	High Confidence
17886	hsa-miR-301b	212567_s_at	MAP4	"microtubule-associated protein 4, MAP4"	0.6785	-2987.7	0	High Confidence
17886	hsa-miR-301b	213644_at	CCDC46	"coiled-coil domain containing 46, CCDC46"	0.6785	-2987.7	0	High Confidence
17886	hsa-miR-301b	213713_s_at	GLB1L2	"galactosidase, beta 1-like 2, GLB1L2"	0.6785	-2987.7	0	High Confidence
17886	hsa-miR-301b	215209_at	SEC24D	"SEC24 related gene family, member D (S. cerevisiae), SEC24D"	0.6785	-2987.7	0	High Confidence
17886	hsa-miR-301b	217234_s_at	EZR	"ezrin, EZR"	0.6785	-2987.7	0	High Confidence
17886	hsa-miR-301b	218394_at	ROGDI	"rogdi homolog (Drosophila), ROGDI"	0.6785	-2987.7	0	High Confidence
17886	hsa-miR-301b	218644_at	PLEK2	"pleckstrin 2, PLEK2"	0.6785	-2987.7	0	High Confidence
17886	hsa-miR-301b	219553_at	NME7	"non-metastatic cells 7, protein expressed in (nucleoside-diphosphate kinase), NME7"	0.6785	-2987.7	0	High Confidence
17886	hsa-miR-301b	221241_s_at	BCL2L14	"BCL2-like 14 (apoptosis facilitator), BCL2L14"	0.6785	-2987.7	0	High Confidence
17886	hsa-miR-301b	223306_at	EBPL	"emopamil binding protein-like, EBPL"	0.6785	-2987.7	0	High Confidence
17886	hsa-miR-301b	224215_s_at	DLL1	"delta-like 1 (Drosophila), DLL1"	0.6785	-2987.7	0	High Confidence
17886	hsa-miR-301b	225119_at	CHMP4B	"chromatin modifying protein 4B, CHMP4B"	0.6785	-2987.7	0	High Confidence
17886	hsa-miR-301b	225498_at	CHMP4B	"chromatin modifying protein 4B, CHMP4B"	0.6785	-2987.7	0	High Confidence
17886	hsa-miR-301b	226076_s_at	MBD6	"methyl-CpG binding domain protein 6, MBD6"	0.6785	-2987.7	0	High Confidence
17886	hsa-miR-301b	226187_at	CDS1	"CDNA: FLJ23044 fis, clone LNG02454, ---"	0.6785	-2987.7	0	High Confidence
17886	hsa-miR-301b	227832_at	MBD6	"methyl-CpG binding domain protein 6, MBD6"	0.6785	-2987.7	0	High Confidence
17886	hsa-miR-301b	232000_at	TTC39B	"Chromosome 9 open reading frame 52, C9orf52"	0.6785	-2987.7	0	High Confidence
17886	hsa-miR-301b	233144_s_at	RASAL1	"RAS protein activator like 1 (GAP1 like), RASAL1"	0.6785	-2987.7	0	High Confidence
17886	hsa-miR-301b	238526_at	RAB3IP	"RAB3A interacting protein (rabin3), RAB3IP"	0.6785	-2987.7	0	High Confidence
17886	hsa-miR-301b	238853_at	RAB3IP	"RAB3A interacting protein (rabin3), RAB3IP"	0.6785	-2987.7	0	High Confidence
17886	hsa-miR-301b	239148_at	MARVELD3	"MARVEL domain containing 3, MARVELD3"	0.6785	-2987.7	0	High Confidence
17886	hsa-miR-301b	243_g_at	MAP4	"microtubule-associated protein 4, MAP4"	0.6785	-2987.7	0	High Confidence
17886	hsa-miR-301b	33850_at	MAP4	"microtubule-associated protein 4, MAP4"	0.6785	-2987.7	0	High Confidence
9578	hsa-miR-200b	217744_s_at	PERP	"PERP, TP53 apoptosis effector, PERP"	0.678	-2987.7	0	High Confidence
10965	hsa-miR-15a	218025_s_at	PECI	"peroxisomal D3,D2-enoyl-CoA isomerase, PECI"	0.6775	-6130.9	0	High Confidence
17427	hsa-miR-200c	210372_s_at	TPD52L1	"tumor protein D52-like 1, TPD52L1"	0.6775	-2987.7	0	High Confidence
13143	hsa-miR-301a	205709_s_at	CDS1	"CDP-diacylglycerol synthase (phosphatidate cytidylyltransferase) 1, CDS1"	0.677	-6135.67	0	High Confidence
29490	hsa-miR-7	225646_at	CTSC	"cathepsin C, CTSC"	0.677	-6135.67	0	High Confidence
32853	hsa-miR-7	225646_at	CTSC	"cathepsin C, CTSC"	0.677	-6135.67	0	High Confidence
3980	hsa-miR-7	225646_at	CTSC	"cathepsin C, CTSC"	0.677	-6135.67	0	High Confidence
13147	hsa-miR-96	212561_at	DENND5A	"RAB6 interacting protein 1, RAB6IP1"	0.6765	-2987.7	0	High Confidence
10965	hsa-miR-15a	220638_s_at	CBLC	"Cas-Br-M (murine) ecotropic retroviral transforming sequence c, CBLC"	0.676	-6150.07	0	High Confidence
19585	hsa-miR-148b	201719_s_at	EPB41L2	"erythrocyte membrane protein band 4.1-like 2, EPB41L2"	0.676	-6150.07	0	High Confidence
19585	hsa-miR-148b	222003_s_at	DOCK6	"dedicator of cytokinesis 6, DOCK6"	0.676	-6150.07	0	High Confidence
29490	hsa-miR-7	231771_at	GJB6	"gap junction protein, beta 6, 30kDa, GJB6"	0.676	-6150.07	0	High Confidence
32790	hsa-miR-577	220239_at	KLHL7	"kelch-like 7 (Drosophila), KLHL7"	0.676	-6150.07	0	High Confidence
32853	hsa-miR-7	231771_at	GJB6	"gap junction protein, beta 6, 30kDa, GJB6"	0.676	-6150.07	0	High Confidence
3980	hsa-miR-7	231771_at	GJB6	"gap junction protein, beta 6, 30kDa, GJB6"	0.676	-6150.07	0	High Confidence
19585	hsa-miR-148b	211905_s_at	ITGB4	"integrin, beta 4, ITGB4"	0.674	-6162.92	0	High Confidence
28481	hsa-miR-107	226713_at	CCDC50	"coiled-coil domain containing 50, CCDC50"	0.6735	-2987.7	0	High Confidence
27777	hsa-miR-200a	204717_s_at	SLC29A2	"solute carrier family 29 (nucleoside transporters), member 2, SLC29A2"	0.6715	-2987.7	0	High Confidence
19585	hsa-miR-148b	219115_s_at	IL20RA	"interleukin 20 receptor, alpha, IL20RA"	0.671	-6192.51	0	High Confidence
29490	hsa-miR-7	219580_s_at	TMC5	"transmembrane channel-like 5, TMC5"	0.671	-6192.51	0	High Confidence
32853	hsa-miR-7	219580_s_at	TMC5	"transmembrane channel-like 5, TMC5"	0.671	-6192.51	0	High Confidence
3980	hsa-miR-7	219580_s_at	TMC5	"transmembrane channel-like 5, TMC5"	0.671	-6192.51	0	High Confidence
32853	hsa-miR-7	210021_s_at	CCNO	"cyclin O, CCNO"	0.6705	-2987.7	0	High Confidence
9578	hsa-miR-200b	219121_s_at	ESRP1	"RNA binding motif protein 35A, RBM35A"	0.67	-2987.7	0	High Confidence
18900	hsa-miR-200b	230879_at	BAG2	"BCL2-associated athanogene 2, BAG2"	0.669	-2987.7	0	High Confidence
19582	hsa-miR-106b	221487_s_at	ENSA	"endosulfine alpha, ENSA"	0.669	-2987.7	0	High Confidence
28481	hsa-miR-107	221487_s_at	ENSA	"endosulfine alpha, ENSA"	0.669	-2987.7	0	High Confidence
28481	hsa-miR-107	206722_s_at	LPAR2	"lysophosphatidic acid receptor 2, LPAR2"	0.665	-2987.7	0	High Confidence
17427	hsa-miR-200c	219121_s_at	ESRP1	"RNA binding motif protein 35A, RBM35A"	0.6645	-2987.7	0	High Confidence
10965	hsa-miR-15a	218523_at	LHPP	"phospholysine phosphohistidine inorganic pyrophosphate phosphatase, LHPP"	0.664	-2987.7	0	High Confidence
11277	hsa-miR-7-1*	240284_x_at	EMG1	"EMG1 nucleolar protein homolog (S. cerevisiae), EMG1"	0.664	-6273.17	0	High Confidence
10983	hsa-miR-18a	243786_at	ZDHHC20	"zinc finger, DHHC-type containing 20, ZDHHC20"	0.6635	-6264.29	0	High Confidence
11000	hsa-miR-200a	219279_at	DOCK10	"dedicator of cytokinesis 10, DOCK10"	0.6635	-2987.7	0	High Confidence
13141	hsa-miR-18b	243786_at	ZDHHC20	"zinc finger, DHHC-type containing 20, ZDHHC20"	0.6635	-6264.29	0	High Confidence
19585	hsa-miR-148b	243786_at	ZDHHC20	"zinc finger, DHHC-type containing 20, ZDHHC20"	0.6635	-6264.29	0	High Confidence
31026	hsa-miR-101	212336_at	EPB41L1	"erythrocyte membrane protein band 4.1-like 1, EPB41L1"	0.6625	-2987.7	0	High Confidence
21475	hsa-miR-590-3p	215342_s_at	RABGAP1L	"RAB GTPase activating protein 1-like, RABGAP1L"	0.662	-6296.01	0	High Confidence
19585	hsa-miR-148b	209367_at	STXBP2	"syntaxin binding protein 2, STXBP2"	0.659	-2987.7	0	High Confidence
28191	hsa-miR-30e	235051_at	CCDC50	"coiled-coil domain containing 50, CCDC50"	0.6575	-2987.7	0	High Confidence
18900	hsa-miR-200b	243502_at	GJC1	"gap junction protein, gamma 1, 45kDa, GJC1"	0.6565	-2987.7	0	High Confidence
18900	hsa-miR-200b	212561_at	DENND5A	"RAB6 interacting protein 1, RAB6IP1"	0.654	-2987.7	0	High Confidence
21475	hsa-miR-590-3p	222904_s_at	TMC5	"transmembrane channel-like 5, TMC5"	0.651	-6396.15	0	High Confidence
13171	hsa-miR-429	212451_at	SECISBP2L	"KIAA0256 gene product, KIAA0256"	0.6485	-2987.7	0	High Confidence
17427	hsa-miR-200c	203299_s_at	AP1S2	"adaptor-related protein complex 1, sigma 2 subunit, AP1S2"	0.647	-2987.7	0	High Confidence
17427	hsa-miR-200c	205005_s_at	NMT2	"N-myristoyltransferase 2, NMT2"	0.6455	-2987.7	0	High Confidence
18900	hsa-miR-200b	210495_x_at	FN1	"fibronectin 1, FN1"	0.6455	-2987.7	0	High Confidence
18900	hsa-miR-200b	202023_at	EFNA1	"ephrin-A1, EFNA1"	0.645	-2987.7	0	High Confidence
10983	hsa-miR-18a	204500_s_at	AGTPBP1	"ATP/GTP binding protein 1, AGTPBP1"	0.642	-2987.7	0	High Confidence
18900	hsa-miR-200b	222392_x_at	PERP	"PERP, TP53 apoptosis effector, PERP"	0.638	-2987.7	0	High Confidence
10946	hsa-miR-141	222392_x_at	PERP	"PERP, TP53 apoptosis effector, PERP"	0.6375	-2987.7	0	High Confidence
27777	hsa-miR-200a	243502_at	GJC1	"gap junction protein, gamma 1, 45kDa, GJC1"	0.634	-2987.7	0	High Confidence
10923	hsa-miR-107	235051_at	CCDC50	"coiled-coil domain containing 50, CCDC50"	0.6335	-2987.7	0	High Confidence
13171	hsa-miR-429	230879_at	BAG2	"BCL2-associated athanogene 2, BAG2"	0.6335	-2987.7	0	High Confidence
13147	hsa-miR-96	214106_s_at	GMDS	"GDP-mannose 4,6-dehydratase, GMDS"	0.6325	-2987.7	0	High Confidence
28481	hsa-miR-107	235051_at	CCDC50	"coiled-coil domain containing 50, CCDC50"	0.6285	-2987.7	0	High Confidence
18900	hsa-miR-200b	235141_at	MARVELD2	"MARVEL domain containing 2, MARVELD2"	0.628	-2987.7	0	High Confidence
27777	hsa-miR-200a	225905_s_at	ST3GAL3	"ST3 beta-galactoside alpha-2,3-sialyltransferase 3, ST3GAL3"	0.6275	-2987.7	0	High Confidence
27777	hsa-miR-200a	223163_s_at	ZC3HC1	"zinc finger, C3HC-type containing 1, ZC3HC1"	0.627	-2987.7	0	High Confidence
11000	hsa-miR-200a	225905_s_at	ST3GAL3	"ST3 beta-galactoside alpha-2,3-sialyltransferase 3, ST3GAL3"	0.625	-2987.7	0	High Confidence
11000	hsa-miR-200a	201920_at	SLC20A1	"solute carrier family 20 (phosphate transporter), member 1, SLC20A1"	0.6245	-2987.7	0	High Confidence
11000	hsa-miR-200a	223163_s_at	ZC3HC1	"zinc finger, C3HC-type containing 1, ZC3HC1"	0.6245	-2987.7	0	High Confidence
17886	hsa-miR-301b	209790_s_at	CASP6	"caspase 6, apoptosis-related cysteine peptidase, CASP6"	0.6245	-2987.7	0	High Confidence
18900	hsa-miR-200b	209925_at	OCLN	"occludin, OCLN"	0.6245	-2987.7	0	High Confidence
11000	hsa-miR-200a	202102_s_at	BRD4	"bromodomain containing 4, BRD4"	0.624	-2987.7	0	High Confidence
11000	hsa-miR-200a	221090_s_at	OGFOD1	"2-oxoglutarate and iron-dependent oxygenase domain containing 1, OGFOD1"	0.624	-2987.7	0	High Confidence
11000	hsa-miR-200a	223665_at	ARPM1	"actin related protein M1, ARPM1"	0.624	-2987.7	0	High Confidence
27777	hsa-miR-200a	201920_at	SLC20A1	"solute carrier family 20 (phosphate transporter), member 1, SLC20A1"	0.624	-2987.7	0	High Confidence
27777	hsa-miR-200a	202102_s_at	BRD4	"bromodomain containing 4, BRD4"	0.624	-2987.7	0	High Confidence
27777	hsa-miR-200a	221090_s_at	OGFOD1	"2-oxoglutarate and iron-dependent oxygenase domain containing 1, OGFOD1"	0.624	-2987.7	0	High Confidence
27777	hsa-miR-200a	223665_at	ARPM1	"actin related protein M1, ARPM1"	0.624	-2987.7	0	High Confidence
21475	hsa-miR-590-3p	205466_s_at	HS3ST1	"heparan sulfate (glucosamine) 3-O-sulfotransferase 1, HS3ST1"	0.6235	-6667	0	High Confidence
17427	hsa-miR-200c	212615_at	CHD9	"chromodomain helicase DNA binding protein 9, CHD9"	0.623	-2987.7	0	High Confidence
13147	hsa-miR-96	204224_s_at	GCH1	"GTP cyclohydrolase 1 (dopa-responsive dystonia), GCH1"	0.6225	-2987.7	0	High Confidence
10965	hsa-miR-15a	219919_s_at	SSH3	"slingshot homolog 3 (Drosophila), SSH3"	0.621	-2987.7	0	High Confidence
29490	hsa-miR-7	210021_s_at	CCNO	"cyclin O, CCNO"	0.62	-2987.7	0	High Confidence
32790	hsa-miR-577	210021_s_at	CCNO	"cyclin O, CCNO"	0.62	-2987.7	0	High Confidence
3980	hsa-miR-7	210021_s_at	CCNO	"cyclin O, CCNO"	0.62	-2987.7	0	High Confidence
27777	hsa-miR-200a	225339_at	SPAG9	"sperm associated antigen 9, SPAG9"	0.6195	-2987.7	0	High Confidence
31026	hsa-miR-101	212339_at	EPB41L1	"erythrocyte membrane protein band 4.1-like 1, EPB41L1"	0.619	-2987.7	0	High Confidence
11000	hsa-miR-200a	218539_at	FBXO34	"F-box protein 34, FBXO34"	0.617	-2987.7	0	High Confidence
27777	hsa-miR-200a	218539_at	FBXO34	"F-box protein 34, FBXO34"	0.617	-2987.7	0	High Confidence
9634	hsa-miR-301a	212336_at	EPB41L1	"erythrocyte membrane protein band 4.1-like 1, EPB41L1"	0.6165	-2987.7	0	High Confidence
31026	hsa-miR-101	210021_s_at	CCNO	"cyclin O, CCNO"	0.616	-2987.7	0	High Confidence
21475	hsa-miR-590-3p	205309_at	SMPDL3B	"sphingomyelin phosphodiesterase, acid-like 3B, SMPDL3B"	0.614	-6754.73	0	High Confidence
13171	hsa-miR-429	227806_at	C16orf74	"chromosome 16 open reading frame 74, C16orf74"	0.6135	-2987.7	0	High Confidence
18900	hsa-miR-200b	212451_at	SECISBP2L	"KIAA0256 gene product, KIAA0256"	0.6135	-2987.7	0	High Confidence
11000	hsa-miR-200a	217744_s_at	PERP	"PERP, TP53 apoptosis effector, PERP"	0.6125	-2987.7	0	High Confidence
21436	hsa-miR-454	203713_s_at	LLGL2	"lethal giant larvae homolog 2 (Drosophila), LLGL2"	0.6105	-4515.73	0	High Confidence
9578	hsa-miR-200b	209872_s_at	PKP3	"plakophilin 3, PKP3"	0.6095	-2987.7	0	High Confidence
17886	hsa-miR-301b	212451_at	SECISBP2L	"KIAA0256 gene product, KIAA0256"	0.6065	-2987.7	0	High Confidence
19582	hsa-miR-106b	218904_s_at	C9orf40	"chromosome 9 open reading frame 40, C9orf40"	0.6035	-2987.7	0	High Confidence
3980	hsa-miR-7	229289_at	FAM71E1	"family with sequence similarity 71, member E1, FAM71E1"	0.6015	-2987.7	0	High Confidence
27777	hsa-miR-200a	203748_x_at	RBMS1	"RNA binding motif, single stranded interacting protein 1, RBMS1"	0.6005	-2987.7	0	High Confidence
28481	hsa-miR-107	223239_at	C14orf129	"chromosome 14 open reading frame 129, C14orf129"	0.5945	-2987.7	0	High Confidence
13143	hsa-miR-301a	201745_at	TWF1	"twinfilin, actin-binding protein, homolog 1 (Drosophila), TWF1"	0.594	-2987.7	0	High Confidence
13171	hsa-miR-429	211453_s_at	AKT2	"v-akt murine thymoma viral oncogene homolog 2, AKT2"	0.594	-2987.7	0	High Confidence
21475	hsa-miR-590-3p	206599_at	SLC16A5	"solute carrier family 16, member 5 (monocarboxylic acid transporter 6) /// similar to MCT, LOC100133772 /// SLC16A5"	0.594	-6956.6	0	High Confidence
21475	hsa-miR-590-3p	207935_s_at	KRT13	"keratin 13, KRT13"	0.5925	-6972.67	0	High Confidence
17886	hsa-miR-301b	212336_at	EPB41L1	"erythrocyte membrane protein band 4.1-like 1, EPB41L1"	0.592	-2987.7	0	High Confidence
18900	hsa-miR-200b	217744_s_at	PERP	"PERP, TP53 apoptosis effector, PERP"	0.591	-2987.7	0	High Confidence
28191	hsa-miR-30e	223627_at	MEX3B	"mex-3 homolog B (C. elegans), MEX3B"	0.5905	-2987.7	0	High Confidence
10965	hsa-miR-15a	209885_at	RHOD	"ras homolog gene family, member D, RHOD"	0.589	-2987.7	0	High Confidence
17427	hsa-miR-200c	211453_s_at	AKT2	"v-akt murine thymoma viral oncogene homolog 2, AKT2"	0.588	-2987.7	0	High Confidence
10923	hsa-miR-107	211569_s_at	HADH	"hydroxyacyl-Coenzyme A dehydrogenase, HADH"	0.5875	-2987.7	0	High Confidence
28191	hsa-miR-30e	221096_s_at	TMCO6	"transmembrane and coiled-coil domains 6, TMCO6"	0.5855	-2987.7	0	High Confidence
9634	hsa-miR-301a	203855_at	WDR47	"WD repeat domain 47, WDR47"	0.585	-2987.7	0	High Confidence
17886	hsa-miR-301b	212339_at	EPB41L1	"erythrocyte membrane protein band 4.1-like 1, EPB41L1"	0.5845	-2987.7	0	High Confidence
9634	hsa-miR-301a	205583_s_at	ALG13	"chromosome X open reading frame 45, CXorf45"	0.5845	-2987.7	0	High Confidence
9578	hsa-miR-200b	212451_at	SECISBP2L	"KIAA0256 gene product, KIAA0256"	0.583	-2987.7	0	High Confidence
13147	hsa-miR-96	204557_s_at	DZIP1	"DAZ interacting protein 1, DZIP1"	0.581	-2987.7	0	High Confidence
13171	hsa-miR-429	243502_at	GJC1	"gap junction protein, gamma 1, 45kDa, GJC1"	0.58	-2987.7	0	High Confidence
27777	hsa-miR-200a	212615_at	CHD9	"chromodomain helicase DNA binding protein 9, CHD9"	0.58	-2987.7	0	High Confidence
28191	hsa-miR-30e	226713_at	CCDC50	"coiled-coil domain containing 50, CCDC50"	0.58	-2987.7	0	High Confidence
27777	hsa-miR-200a	204557_s_at	DZIP1	"DAZ interacting protein 1, DZIP1"	0.578	-2987.7	0	High Confidence
27777	hsa-miR-200a	205880_at	PRKD1	"protein kinase D1, PRKD1"	0.578	-2987.7	0	High Confidence
11000	hsa-miR-200a	203748_x_at	RBMS1	"RNA binding motif, single stranded interacting protein 1, RBMS1"	0.5775	-2987.7	0	High Confidence
17886	hsa-miR-301b	209367_at	STXBP2	"syntaxin binding protein 2, STXBP2"	0.575	-2987.7	0	High Confidence
18900	hsa-miR-200b	210372_s_at	TPD52L1	"tumor protein D52-like 1, TPD52L1"	0.575	-2987.7	0	High Confidence
13143	hsa-miR-301a	209367_at	STXBP2	"syntaxin binding protein 2, STXBP2"	0.5735	-2987.7	0	High Confidence
13171	hsa-miR-429	219565_at	CYP20A1	"cytochrome P450, family 20, subfamily A, polypeptide 1, CYP20A1"	0.573	-2987.7	0	High Confidence
11004	hsa-miR-203	212609_s_at	AKT3	"V-akt murine thymoma viral oncogene homolog 3 (protein kinase B, gamma), AKT3"	0.572	-2987.7	0	High Confidence
17886	hsa-miR-301b	203855_at	WDR47	"WD repeat domain 47, WDR47"	0.5715	-2987.7	0	High Confidence
10965	hsa-miR-15a	205246_at	PEX13	"peroxisome biogenesis factor 13, PEX13"	0.5695	-2987.7	0	High Confidence
27777	hsa-miR-200a	235099_at	CMTM8	"CKLF-like MARVEL transmembrane domain containing 8, CMTM8"	0.5695	-2987.7	0	High Confidence
28191	hsa-miR-30e	202838_at	TRAFD1	"fucosidase, alpha-L- 1, tissue, FUCA1"	0.567	-2987.7	0	High Confidence
13147	hsa-miR-96	222245_s_at	FER1L4	"fer-1-like 4 (C. elegans), FER1L4"	0.5665	-2987.7	0	High Confidence
17427	hsa-miR-200c	235051_at	CCDC50	"coiled-coil domain containing 50, CCDC50"	0.5665	-2987.7	0	High Confidence
31809	hsa-miR-590-5p	214806_at	BICD1	"bicaudal D homolog 1 (Drosophila), BICD1"	0.5665	-5048.91	0	High Confidence
9578	hsa-miR-200b	243502_at	GJC1	"gap junction protein, gamma 1, 45kDa, GJC1"	0.5665	-2987.7	0	High Confidence
13147	hsa-miR-96	235099_at	CMTM8	"CKLF-like MARVEL transmembrane domain containing 8, CMTM8"	0.5645	-2987.7	0	High Confidence
9578	hsa-miR-200b	225846_at	ESRP1	"RNA binding motif protein 35A, RBM35A"	0.564	-5063.51	0	High Confidence
17427	hsa-miR-200c	209872_s_at	PKP3	"plakophilin 3, PKP3"	0.5635	-2987.7	0	High Confidence
27777	hsa-miR-200a	222392_x_at	PERP	"PERP, TP53 apoptosis effector, PERP"	0.5635	-2987.7	0	High Confidence
31026	hsa-miR-101	222603_at	ERMP1	"endoplasmic reticulum metallopeptidase 1, ERMP1"	0.563	-2987.7	0	High Confidence
29490	hsa-miR-7	222904_s_at	TMC5	"transmembrane channel-like 5, TMC5"	0.5625	-7262.17	0	High Confidence
32853	hsa-miR-7	222904_s_at	TMC5	"transmembrane channel-like 5, TMC5"	0.5625	-7262.17	0	High Confidence
3980	hsa-miR-7	222904_s_at	TMC5	"transmembrane channel-like 5, TMC5"	0.5625	-7262.17	0	High Confidence
9634	hsa-miR-301a	221935_s_at	C3orf64	"chromosome 3 open reading frame 64, C3orf64"	0.562	-2987.7	0	High Confidence
13171	hsa-miR-429	201322_at	ATP5B	"ATP synthase, H+ transporting, mitochondrial F1 complex, beta polypeptide, ATP5B"	0.5615	-2987.7	0	High Confidence
27777	hsa-miR-200a	227806_at	C16orf74	"chromosome 16 open reading frame 74, C16orf74"	0.5615	-2987.7	0	High Confidence
9578	hsa-miR-200b	235141_at	MARVELD2	"MARVEL domain containing 2, MARVELD2"	0.5615	-2987.7	0	High Confidence
19585	hsa-miR-148b	204521_at	C12orf24	"chromosome 12 open reading frame 24, C12orf24"	0.5605	-7277.51	0	High Confidence
13143	hsa-miR-301a	240284_x_at	EMG1	"EMG1 nucleolar protein homolog (S. cerevisiae), EMG1"	0.5595	-7296.91	0	High Confidence
19585	hsa-miR-148b	240284_x_at	EMG1	"EMG1 nucleolar protein homolog (S. cerevisiae), EMG1"	0.5595	-7296.91	0	High Confidence
11006	hsa-miR-205	228261_at	MIB2	"mindbomb homolog 2 (Drosophila), MIB2"	0.559	-3803.64	0	High Confidence
31026	hsa-miR-101	225436_at	FAM108C1	"family with sequence similarity 108, member C1, FAM108C1"	0.559	-2987.7	0	High Confidence
10946	hsa-miR-141	230879_at	BAG2	"BCL2-associated athanogene 2, BAG2"	0.5585	-2987.7	0	High Confidence
11053	hsa-miR-32	227455_at	C6orf136	"chromosome 6 open reading frame 136, C6orf136"	0.5585	-2987.7	0	High Confidence
9578	hsa-miR-200b	222392_x_at	PERP	"PERP, TP53 apoptosis effector, PERP"	0.5585	-2987.7	0	High Confidence
11000	hsa-miR-200a	243502_at	GJC1	"gap junction protein, gamma 1, 45kDa, GJC1"	0.5575	-2987.7	0	High Confidence
10983	hsa-miR-18a	200995_at	IPO7	"Importin 7, IPO7"	0.557	-7318.81	0	High Confidence
13141	hsa-miR-18b	200995_at	IPO7	"Importin 7, IPO7"	0.557	-7318.81	0	High Confidence
19582	hsa-miR-106b	210398_x_at	FUT6	"fucosyltransferase 6 (alpha (1,3) fucosyltransferase), FUT6"	0.557	-7314.41	0	High Confidence
19582	hsa-miR-106b	216010_x_at	FUT3	"fucosyltransferase 3 (galactoside 3(4)-L-fucosyltransferase, Lewis blood group), FUT3"	0.557	-7314.41	0	High Confidence
19585	hsa-miR-148b	212607_at	AKT3	"v-akt murine thymoma viral oncogene homolog 3 (protein kinase B, gamma), AKT3"	0.557	-7318.95	0	High Confidence
9634	hsa-miR-301a	228082_at	ASAM	"adipocyte-specific adhesion molecule, ASAM"	0.557	-2987.7	0	High Confidence
13143	hsa-miR-301a	205466_s_at	HS3ST1	"heparan sulfate (glucosamine) 3-O-sulfotransferase 1, HS3ST1"	0.556	-7326.79	0	High Confidence
10983	hsa-miR-18a	219513_s_at	SH2D3A	"SH2 domain containing 3A, SH2D3A"	0.5555	-7331.28	0	High Confidence
13141	hsa-miR-18b	219513_s_at	SH2D3A	"SH2 domain containing 3A, SH2D3A"	0.5555	-7331.28	0	High Confidence
19582	hsa-miR-106b	219513_s_at	SH2D3A	"SH2 domain containing 3A, SH2D3A"	0.5555	-7331.28	0	High Confidence
10946	hsa-miR-141	58994_at	CC2D1A	"coiled-coil and C2 domain containing 1A, CC2D1A"	0.555	-2987.7	0	High Confidence
13141	hsa-miR-18b	210757_x_at	DAB2	"disabled homolog 2, mitogen-responsive phosphoprotein (Drosophila), DAB2"	0.555	-7340.46	0	High Confidence
11053	hsa-miR-32	201839_s_at	EPCAM	"tumor-associated calcium signal transducer 1, TACSTD1"	0.5545	-2987.7	0	High Confidence
11004	hsa-miR-203	236058_at	C1orf172	"chromosome 1 open reading frame 172, C1orf172"	0.554	-2987.7	0	High Confidence
13143	hsa-miR-301a	239350_at	MARVELD3	"MARVEL domain containing 3, MARVELD3"	0.5535	-7351.31	0	High Confidence
19582	hsa-miR-106b	239350_at	MARVELD3	"MARVEL domain containing 3, MARVELD3"	0.5535	-7351.31	0	High Confidence
13143	hsa-miR-301a	207291_at	PRRG4	"proline rich Gla (G-carboxyglutamic acid) 4 (transmembrane), PRRG4"	0.553	-7357.47	0	High Confidence
19582	hsa-miR-106b	207291_at	PRRG4	"proline rich Gla (G-carboxyglutamic acid) 4 (transmembrane), PRRG4"	0.553	-7357.47	0	High Confidence
10946	hsa-miR-141	212615_at	CHD9	"chromodomain helicase DNA binding protein 9, CHD9"	0.5525	-2987.7	0	High Confidence
11000	hsa-miR-200a	218523_at	LHPP	"phospholysine phosphohistidine inorganic pyrophosphate phosphatase, LHPP"	0.552	-2987.7	0	High Confidence
11053	hsa-miR-32	202766_s_at	FBN1	"fibrillin 1, FBN1"	0.552	-2987.7	0	High Confidence
19582	hsa-miR-106b	209087_x_at	MCAM	"melanoma cell adhesion molecule, MCAM"	0.552	-4886.34	0	High Confidence
18900	hsa-miR-200b	211453_s_at	AKT2	"v-akt murine thymoma viral oncogene homolog 2, AKT2"	0.551	-2987.7	0	High Confidence
11000	hsa-miR-200a	225548_at	SHROOM3	"shroom family member 3, SHROOM3"	0.5495	-4713.18	0	High Confidence
11053	hsa-miR-32	203468_at	CDK10	"cyclin-dependent kinase 10, CDK10"	0.549	-2987.7	0	High Confidence
28191	hsa-miR-30e	212624_s_at	CHN1	"chimerin (chimaerin) 1, CHN1"	0.549	-4899.22	0	High Confidence
13143	hsa-miR-301a	208962_s_at	FADS1	"fatty acid desaturase 1 /// fatty acid desaturase 3, FADS1 /// FADS3"	0.5485	-7397.64	0	High Confidence
13143	hsa-miR-301a	208963_x_at	FADS1	"fatty acid desaturase 1 /// fatty acid desaturase 3, FADS1 /// FADS3"	0.5485	-7397.64	0	High Confidence
19585	hsa-miR-148b	209191_at	TUBB6	"tubulin, beta 6, TUBB6"	0.5485	-7397.64	0	High Confidence
18900	hsa-miR-200b	58994_at	CC2D1A	"coiled-coil and C2 domain containing 1A, CC2D1A"	0.5465	-2987.7	0	High Confidence
31026	hsa-miR-101	225609_at	GSR	"glutathione reductase, GSR"	0.5445	-2987.7	0	High Confidence
11004	hsa-miR-203	214440_at	NAT1	"N-acetyltransferase 1 (arylamine N-acetyltransferase), NAT1"	0.543	-2987.7	0.0001	High Confidence
11053	hsa-miR-32	218816_at	LRRC1	"leucine rich repeat containing 1, LRRC1"	0.543	-2987.7	0.0001	High Confidence
17886	hsa-miR-301b	201745_at	TWF1	"twinfilin, actin-binding protein, homolog 1 (Drosophila), TWF1"	0.541	-2987.7	0.0001	High Confidence
10923	hsa-miR-107	205052_at	AUH	"AU RNA binding protein/enoyl-Coenzyme A hydratase, AUH"	0.5395	-2987.7	0.0002	High Confidence
11000	hsa-miR-200a	204557_s_at	DZIP1	"DAZ interacting protein 1, DZIP1"	0.5395	-2987.7	0.0002	High Confidence
11000	hsa-miR-200a	205880_at	PRKD1	"protein kinase D1, PRKD1"	0.5395	-2987.7	0.0002	High Confidence
9634	hsa-miR-301a	214007_s_at	TWF1	"twinfilin, actin-binding protein, homolog 1 (Drosophila), TWF1"	0.5395	-2987.7	0.0002	High Confidence
32853	hsa-miR-7	219233_s_at	GSDMB	"gasdermin-like, GSDML"	0.539	-2987.7	0.0002	High Confidence
11053	hsa-miR-32	220334_at	RGS17	"regulator of G-protein signaling 17, RGS17"	0.5385	-2987.7	0.0003	High Confidence
3980	hsa-miR-7	243502_at	GJC1	"gap junction protein, gamma 1, 45kDa, GJC1"	0.5385	-2987.7	0.0003	High Confidence
17427	hsa-miR-200c	217744_s_at	PERP	"PERP, TP53 apoptosis effector, PERP"	0.5375	-2987.7	0.0004	High Confidence
18900	hsa-miR-200b	226713_at	CCDC50	"coiled-coil domain containing 50, CCDC50"	0.5375	-2987.7	0.0004	High Confidence
21428	hsa-miR-33b	219493_at	SHCBP1	"SHC SH2-domain binding protein 1, SHCBP1"	0.5375	-4853.98	0.0004	High Confidence
28481	hsa-miR-107	201036_s_at	HADH	"hydroxyacyl-Coenzyme A dehydrogenase, HADH"	0.536	-2987.7	0.0006	High Confidence
27777	hsa-miR-200a	218523_at	LHPP	"phospholysine phosphohistidine inorganic pyrophosphate phosphatase, LHPP"	0.5355	-2987.7	0.0007	High Confidence
13147	hsa-miR-96	212394_at	KIAA0090	"KIAA0090, KIAA0090"	0.535	-4625.59	0.0008	High Confidence
31026	hsa-miR-101	204141_at	TUBB2A	"tubulin, beta 2A, TUBB2A"	0.535	-2987.7	0.0008	High Confidence
9634	hsa-miR-301a	214806_at	BICD1	"bicaudal D homolog 1 (Drosophila), BICD1"	0.535	-2987.7	0.0008	High Confidence
17886	hsa-miR-301b	209716_at	CSF1	"colony stimulating factor 1 (macrophage), CSF1"	0.534	-4729.92	0.0011	High Confidence
31809	hsa-miR-590-5p	222603_at	ERMP1	"endoplasmic reticulum metallopeptidase 1, ERMP1"	0.534	-2987.7	0.0011	High Confidence
27777	hsa-miR-200a	230879_at	BAG2	"BCL2-associated athanogene 2, BAG2"	0.5335	-2987.7	0.0013	High Confidence
9634	hsa-miR-301a	233634_at	MARVELD3	"MARVEL domain containing 3, MARVELD3"	0.5335	-2987.7	0.0013	High Confidence
11000	hsa-miR-200a	222392_x_at	PERP	"PERP, TP53 apoptosis effector, PERP"	0.531	-2987.7	0.0026	High Confidence
9578	hsa-miR-200b	210059_s_at	MAPK13	"mitogen-activated protein kinase 13, MAPK13"	0.531	-7106.59	0.0026	High Confidence
10923	hsa-miR-107	223239_at	C14orf129	"chromosome 14 open reading frame 129, C14orf129"	0.5305	-2987.7	0.003	High Confidence
10965	hsa-miR-15a	223239_at	C14orf129	"chromosome 14 open reading frame 129, C14orf129"	0.5305	-2987.7	0.003	High Confidence
29490	hsa-miR-7	221705_s_at	SIKE1	"suppressor of IKK epsilon, RP5-1000E10.4"	0.5305	-4896.94	0.003	High Confidence
10923	hsa-miR-107	235350_at	C4orf19	"chromosome 4 open reading frame 19, C4orf19"	0.53	-7581.46	0.0034	High Confidence
28481	hsa-miR-107	235350_at	C4orf19	"chromosome 4 open reading frame 19, C4orf19"	0.53	-7581.46	0.0034	High Confidence
13143	hsa-miR-301a	221935_s_at	C3orf64	"chromosome 3 open reading frame 64, C3orf64"	0.5285	-2987.7	0.0051	High Confidence
29490	hsa-miR-7	229289_at	FAM71E1	"family with sequence similarity 71, member E1, FAM71E1"	0.5285	-2987.7	0.0051	High Confidence
32853	hsa-miR-7	229289_at	FAM71E1	"family with sequence similarity 71, member E1, FAM71E1"	0.5285	-2987.7	0.0051	High Confidence
11053	hsa-miR-32	230792_at	FAAH2	"fatty acid amide hydrolase 2, FAAH2"	0.528	-2987.7	0.0057	High Confidence
19585	hsa-miR-148b	202922_at	GCLC	"glutamate-cysteine ligase, catalytic subunit, GCLC"	0.528	-2987.7	0.0057	High Confidence
21428	hsa-miR-33b	228855_at	NUDT7	"nudix (nucleoside diphosphate linked moiety X)-type motif 7, NUDT7"	0.528	-2714.81	0.0057	High Confidence
17427	hsa-miR-200c	243502_at	GJC1	"gap junction protein, gamma 1, 45kDa, GJC1"	0.527	-2987.7	0.0074	High Confidence
11004	hsa-miR-203	226713_at	CCDC50	"coiled-coil domain containing 50, CCDC50"	0.5265	-2987.7	0.0084	High Confidence
9578	hsa-miR-200b	230879_at	BAG2	"BCL2-associated athanogene 2, BAG2"	0.5265	-2987.7	0.0084	High Confidence
13171	hsa-miR-429	235141_at	MARVELD2	"MARVEL domain containing 2, MARVELD2"	0.5255	-2987.7	0.0106	High Confidence
11000	hsa-miR-200a	235099_at	CMTM8	"CKLF-like MARVEL transmembrane domain containing 8, CMTM8"	0.525	-2987.7	0.0119	High Confidence
21475	hsa-miR-590-3p	213346_at	C13orf27	"chromosome 13 open reading frame 27, C13orf27"	0.5245	-7636.45	0.0134	High Confidence
28191	hsa-miR-30e	205583_s_at	ALG13	"chromosome X open reading frame 45, CXorf45"	0.524	-2987.7	0.015	High Confidence
13147	hsa-miR-96	202546_at	VAMP8	"vesicle-associated membrane protein 8 (endobrevin), VAMP8"	0.522	-2987.7	0.0233	High Confidence
13147	hsa-miR-96	227425_at	REPS2	"RALBP1 associated Eps domain containing 2, REPS2"	0.5215	-4818.98	0.0259	High Confidence
21475	hsa-miR-590-3p	205420_at	PEX7	"peroxisomal biogenesis factor 7, PEX7"	0.521	-7675.25	0.0287	High Confidence
21475	hsa-miR-590-3p	219580_s_at	TMC5	"transmembrane channel-like 5, TMC5"	0.521	-7675.25	0.0287	High Confidence
11000	hsa-miR-200a	204717_s_at	SLC29A2	"solute carrier family 29 (nucleoside transporters), member 2, SLC29A2"	0.52	-2987.7	0.035	High Confidence
9578	hsa-miR-200b	58994_at	CC2D1A	"coiled-coil and C2 domain containing 1A, CC2D1A"	0.52	-2987.7	0.035	High Confidence
11000	hsa-miR-200a	226867_at	DENND4C	"DENN/MADD domain containing 4C, DENND4C"	0.5195	-2987.7	0.0386	High Confidence
27777	hsa-miR-200a	226867_at	DENND4C	"DENN/MADD domain containing 4C, DENND4C"	0.5195	-2987.7	0.0386	High Confidence
18900	hsa-miR-200b	219121_s_at	ESRP1	"RNA binding motif protein 35A, RBM35A"	0.519	-2987.7	0.0425	High Confidence
17886	hsa-miR-301b	228082_at	ASAM	"adipocyte-specific adhesion molecule, ASAM"	0.5185	-2987.7	0.0468	High Confidence
9634	hsa-miR-301a	209367_at	STXBP2	"syntaxin binding protein 2, STXBP2"	0.5185	-2987.7	0.0468	High Confidence

## Sheet: miR-TF
miRNA_probe	miRNA_name	mRNA_probe	GeneSymbol	GeneTitle	EdgeScore	PScore	pvalue	Comment
10923	hsa-miR-107	1487_at	ESRRA	estrogen-related receptor alpha	1	-307.064	0	High Confidence
10923	hsa-miR-107	204253_s_at	VDR	"vitamin D (1,25- dihydroxyvitamin D3) receptor"	1	-307.064	0	High Confidence
10923	hsa-miR-107	204255_s_at	VDR	"vitamin D (1,25- dihydroxyvitamin D3) receptor"	1	-307.064	0	High Confidence
10923	hsa-miR-107	215307_at	ZNF529	zinc finger protein 529	1	-307.064	0	High Confidence
10923	hsa-miR-107	220015_at	CASZ1	castor zinc finger 1	1	-307.064	0	High Confidence
10923	hsa-miR-107	243386_at	CASZ1	castor zinc finger 1	1	-307.064	0	High Confidence
10965	hsa-miR-15a	213441_x_at	SPDEF	SAM pointed domain containing ets transcription factor	1	-307.064	0	High Confidence
10965	hsa-miR-15a	214404_x_at	SPDEF	SAM pointed domain containing ets transcription factor	1	-307.064	0	High Confidence
10965	hsa-miR-15a	220015_at	CASZ1	castor zinc finger 1	1	-307.064	0	High Confidence
10965	hsa-miR-15a	220192_x_at	SPDEF	SAM pointed domain containing ets transcription factor	1	-307.064	0	High Confidence
10965	hsa-miR-15a	243386_at	CASZ1	castor zinc finger 1	1	-307.064	0	High Confidence
10983	hsa-miR-18a	202308_at	SREBF1	sterol regulatory element binding transcription factor 1	1	-307.064	0	High Confidence
10983	hsa-miR-18a	212642_s_at	HIVEP2	human immunodeficiency virus type I enhancer binding protein 2	1	-307.064	0	High Confidence
13141	hsa-miR-18b	202308_at	SREBF1	sterol regulatory element binding transcription factor 1	1	-307.064	0	High Confidence
13143	hsa-miR-301a	209423_s_at	PHF20	PHD finger protein 20	1	-307.064	0	High Confidence
13143	hsa-miR-301a	235951_s_at	ZNF688	zinc finger protein 688	1	-307.064	0	High Confidence
19582	hsa-miR-106b	235951_s_at	ZNF688	zinc finger protein 688	1	-307.064	0	High Confidence
19585	hsa-miR-148b	205497_at	ZNF175	zinc finger protein 175	1	-307.064	0	High Confidence
19585	hsa-miR-148b	209423_s_at	PHF20	PHD finger protein 20	1	-307.064	0	High Confidence
19585	hsa-miR-148b	232436_at	ZNF274	zinc finger protein 274	1	-307.064	0	High Confidence
28481	hsa-miR-107	1487_at	ESRRA	estrogen-related receptor alpha	1	-307.064	0	High Confidence
28481	hsa-miR-107	204253_s_at	VDR	"vitamin D (1,25- dihydroxyvitamin D3) receptor"	1	-307.064	0	High Confidence
28481	hsa-miR-107	204255_s_at	VDR	"vitamin D (1,25- dihydroxyvitamin D3) receptor"	1	-307.064	0	High Confidence
28481	hsa-miR-107	215307_at	ZNF529	zinc finger protein 529	1	-307.064	0	High Confidence
28481	hsa-miR-107	220015_at	CASZ1	castor zinc finger 1	1	-307.064	0	High Confidence
28481	hsa-miR-107	243386_at	CASZ1	castor zinc finger 1	1	-307.064	0	High Confidence
29490	hsa-miR-7	238683_at	ZNF524	zinc finger protein 524	1	-307.064	0	High Confidence
32790	hsa-miR-577	212642_s_at	HIVEP2	human immunodeficiency virus type I enhancer binding protein 2	1	-307.064	0	High Confidence
32853	hsa-miR-7	238683_at	ZNF524	zinc finger protein 524	1	-307.064	0	High Confidence
3980	hsa-miR-7	238683_at	ZNF524	zinc finger protein 524	1	-307.064	0	High Confidence
28191	hsa-miR-30e	212759_s_at	TCF7L2	"transcription factor 7-like 2 (T-cell specific, HMG-box)"	0.8845	-307.064	0	High Confidence
28191	hsa-miR-30e	216037_x_at	TCF7L2	"transcription factor 7-like 2 (T-cell specific, HMG-box)"	0.8845	-307.064	0	High Confidence
28191	hsa-miR-30e	226267_at	JDP2	Jun dimerization protein 2	0.871	-307.064	0	High Confidence
28191	hsa-miR-30e	216511_s_at	TCF7L2	"transcription factor 7-like 2 (T-cell specific, HMG-box)"	0.8235	-307.064	0	High Confidence
31026	hsa-miR-101	215111_s_at	TSC22D1	"TSC22 domain family, member 1"	0.822	-307.064	0	High Confidence
18900	hsa-miR-200b	215111_s_at	TSC22D1	"TSC22 domain family, member 1"	0.819	-307.064	0	High Confidence
28191	hsa-miR-30e	209967_s_at	CREM	cAMP responsive element modulator	0.8045	-307.064	0	High Confidence
19585	hsa-miR-148b	212759_s_at	TCF7L2	"transcription factor 7-like 2 (T-cell specific, HMG-box)"	0.741	-307.064	0	High Confidence
19585	hsa-miR-148b	216037_x_at	TCF7L2	"transcription factor 7-like 2 (T-cell specific, HMG-box)"	0.741	-307.064	0	High Confidence
18900	hsa-miR-200b	203753_at	TCF4	transcription factor 4	0.723	-307.064	0	High Confidence
9578	hsa-miR-200b	212386_at	TCF4	transcription factor 4	0.7225	-307.064	0	High Confidence
9578	hsa-miR-200b	212764_at	ZEB1	zinc finger E-box binding homeobox 1	0.7225	-307.064	0	High Confidence
11000	hsa-miR-200a	235593_at	ZEB2	zinc finger E-box binding homeobox 2	0.713	-307.064	0	High Confidence
9578	hsa-miR-200b	215111_s_at	TSC22D1	"TSC22 domain family, member 1"	0.7105	-307.064	0	High Confidence
10983	hsa-miR-18a	203395_s_at	HES1	"hairy and enhancer of split 1, (Drosophila)"	0.709	-307.064	0	High Confidence
32790	hsa-miR-577	226455_at	CREB3L4	cAMP responsive element binding protein 3-like 4	0.6985	-307.064	0	High Confidence
9578	hsa-miR-200b	213891_s_at	TCF4	transcription factor 4	0.6885	-307.064	0	High Confidence
17886	hsa-miR-301b	235951_s_at	ZNF688	zinc finger protein 688	0.6825	-307.064	0	High Confidence
27777	hsa-miR-200a	235593_at	ZEB2	zinc finger E-box binding homeobox 2	0.68	-307.064	0	High Confidence
11000	hsa-miR-200a	201866_s_at	NR3C1	"nuclear receptor subfamily 3, group C, member 1 (glucocorticoid receptor)"	0.6785	-307.064	0	High Confidence
27777	hsa-miR-200a	201866_s_at	NR3C1	"nuclear receptor subfamily 3, group C, member 1 (glucocorticoid receptor)"	0.6785	-307.064	0	High Confidence
11000	hsa-miR-200a	201901_s_at	YY1	YY1 transcription factor	0.678	-307.064	0	High Confidence
29490	hsa-miR-7	220272_at	BNC2	basonuclin 2	0.678	-653.273	0	High Confidence
32853	hsa-miR-7	220272_at	BNC2	basonuclin 2	0.678	-653.273	0	High Confidence
3980	hsa-miR-7	220272_at	BNC2	basonuclin 2	0.678	-653.273	0	High Confidence
9634	hsa-miR-301a	223392_s_at	TSHZ3	teashirt zinc finger homeobox 3	0.677	-307.064	0	High Confidence
27777	hsa-miR-200a	201901_s_at	YY1	YY1 transcription factor	0.676	-307.064	0	High Confidence
13147	hsa-miR-96	205497_at	ZNF175	zinc finger protein 175	0.675	-307.064	0	High Confidence
13147	hsa-miR-96	238683_at	ZNF524	zinc finger protein 524	0.675	-307.064	0	High Confidence
18900	hsa-miR-200b	212385_at	TCF4	transcription factor 4	0.653	-307.064	0	High Confidence
18900	hsa-miR-200b	222146_s_at	TCF4	transcription factor 4	0.653	-307.064	0	High Confidence
18900	hsa-miR-200b	212764_at	ZEB1	zinc finger E-box binding homeobox 1	0.6525	-307.064	0	High Confidence
18900	hsa-miR-200b	203603_s_at	ZEB2	zinc finger E-box binding homeobox 2	0.6375	-307.064	0	High Confidence
18900	hsa-miR-200b	210875_s_at	ZEB1	zinc finger E-box binding homeobox 1	0.6375	-307.064	0	High Confidence
9578	hsa-miR-200b	223392_s_at	TSHZ3	teashirt zinc finger homeobox 3	0.6115	-307.064	0	High Confidence
18900	hsa-miR-200b	223392_s_at	TSHZ3	teashirt zinc finger homeobox 3	0.6065	-307.064	0	High Confidence
17427	hsa-miR-200c	212758_s_at	ZEB1	zinc finger E-box binding homeobox 1	0.592	-307.064	0	High Confidence
11000	hsa-miR-200a	203603_s_at	ZEB2	zinc finger E-box binding homeobox 2	0.5785	-307.064	0	High Confidence
17427	hsa-miR-200c	223392_s_at	TSHZ3	teashirt zinc finger homeobox 3	0.578	-307.064	0	High Confidence
9578	hsa-miR-200b	212385_at	TCF4	transcription factor 4	0.5775	-307.064	0	High Confidence
9578	hsa-miR-200b	222146_s_at	TCF4	transcription factor 4	0.5775	-307.064	0	High Confidence
13171	hsa-miR-429	223392_s_at	TSHZ3	teashirt zinc finger homeobox 3	0.572	-307.064	0	High Confidence
18900	hsa-miR-200b	213891_s_at	TCF4	transcription factor 4	0.5705	-307.064	0	High Confidence
10946	hsa-miR-141	223392_s_at	TSHZ3	teashirt zinc finger homeobox 3	0.5695	-307.064	0	High Confidence
29490	hsa-miR-7	226455_at	CREB3L4	cAMP responsive element binding protein 3-like 4	0.568	-307.064	0	High Confidence
32853	hsa-miR-7	226455_at	CREB3L4	cAMP responsive element binding protein 3-like 4	0.568	-307.064	0	High Confidence
3980	hsa-miR-7	226455_at	CREB3L4	cAMP responsive element binding protein 3-like 4	0.568	-307.064	0	High Confidence
13141	hsa-miR-18b	203395_s_at	HES1	"hairy and enhancer of split 1, (Drosophila)"	0.567	-307.064	0	High Confidence
27777	hsa-miR-200a	203603_s_at	ZEB2	zinc finger E-box binding homeobox 2	0.567	-307.064	0	High Confidence
17886	hsa-miR-301b	223392_s_at	TSHZ3	teashirt zinc finger homeobox 3	0.561	-307.064	0	High Confidence
13171	hsa-miR-429	235593_at	ZEB2	zinc finger E-box binding homeobox 2	0.557	-307.064	0	High Confidence
11006	hsa-miR-205	205253_at	PBX1	pre-B-cell leukemia homeobox 1	0.5555	-298.653	0	High Confidence
18900	hsa-miR-200b	212386_at	TCF4	transcription factor 4	0.5495	-307.064	0	High Confidence
13147	hsa-miR-96	219388_at	GRHL2	grainyhead-like 2 (Drosophila)	0.5485	-518.013	0	High Confidence
11000	hsa-miR-200a	223392_s_at	TSHZ3	teashirt zinc finger homeobox 3	0.545	-307.064	0	High Confidence
21436	hsa-miR-454	221773_at	ELK3	"ELK3, ETS-domain protein (SRF accessory protein 2)"	0.5435	-299.157	0	High Confidence
18900	hsa-miR-200b	212758_s_at	ZEB1	zinc finger E-box binding homeobox 1	0.54	-307.064	0.0002	High Confidence
27777	hsa-miR-200a	223392_s_at	TSHZ3	teashirt zinc finger homeobox 3	0.54	-307.064	0.0002	High Confidence
28191	hsa-miR-30e	214508_x_at	CREM	cAMP responsive element modulator	0.5395	-518.113	0.0002	High Confidence
19585	hsa-miR-148b	216511_s_at	TCF7L2	"transcription factor 7-like 2 (T-cell specific, HMG-box)"	0.5365	-307.064	0.0005	High Confidence
9578	hsa-miR-200b	212758_s_at	ZEB1	zinc finger E-box binding homeobox 1	0.531	-307.064	0.0026	High Confidence
13171	hsa-miR-429	212758_s_at	ZEB1	zinc finger E-box binding homeobox 1	0.5295	-307.064	0.0039	High Confidence
17427	hsa-miR-200c	212764_at	ZEB1	zinc finger E-box binding homeobox 1	0.5255	-307.064	0.0106	High Confidence
13171	hsa-miR-429	203603_s_at	ZEB2	zinc finger E-box binding homeobox 2	0.522	-307.064	0.0233	High Confidence

## Sheet: TF-miR
miRNA_probe	miRNA_name	mRNA_probe	GeneSymbol	GeneTitle	EdgeScore	PScore	pvalue	Comment
201866_s_at	NR3C1	10965	hsa-mir-15a	hsa-mir-15a	1	-29.0503	0	High Confidence
201866_s_at	NR3C1	28191	hsa-mir-30e	hsa-mir-30e	1	-29.0503	0	High Confidence
201901_s_at	YY1	10923	hsa-mir-107	hsa-mir-107	1	-29.0503	0	High Confidence
201901_s_at	YY1	10965	hsa-mir-15a	hsa-mir-15a	1	-29.0503	0	High Confidence
201901_s_at	YY1	10983	hsa-mir-18a	hsa-mir-18a	1	-29.0503	0	High Confidence
201901_s_at	YY1	13141	hsa-mir-18b	hsa-mir-18b	1	-29.0503	0	High Confidence
201901_s_at	YY1	13143	hsa-mir-301a	hsa-mir-301a	1	-29.0503	0	High Confidence
201901_s_at	YY1	19582	hsa-mir-106b	hsa-mir-106b	1	-29.0503	0	High Confidence
201901_s_at	YY1	19585	hsa-mir-148b	hsa-mir-148b	1	-29.0503	0	High Confidence
201901_s_at	YY1	28191	hsa-mir-30e	hsa-mir-30e	1	-29.0503	0	High Confidence
201901_s_at	YY1	28481	hsa-mir-107	hsa-mir-107	1	-29.0503	0	High Confidence
201901_s_at	YY1	32790	hsa-mir-577	hsa-mir-577	1	-29.0503	0	High Confidence
204253_s_at	VDR	10923	hsa-mir-107	hsa-mir-107	1	-29.0503	0	High Confidence
204253_s_at	VDR	19585	hsa-mir-148b	hsa-mir-148b	1	-29.0503	0	High Confidence
204253_s_at	VDR	28481	hsa-mir-107	hsa-mir-107	1	-29.0503	0	High Confidence
204255_s_at	VDR	10923	hsa-mir-107	hsa-mir-107	1	-29.0503	0	High Confidence
204255_s_at	VDR	19585	hsa-mir-148b	hsa-mir-148b	1	-29.0503	0	High Confidence
204255_s_at	VDR	28481	hsa-mir-107	hsa-mir-107	1	-29.0503	0	High Confidence
204420_at	FOSL1	10923	hsa-mir-107	hsa-mir-107	1	-29.0503	0	High Confidence
204420_at	FOSL1	10965	hsa-mir-15a	hsa-mir-15a	1	-29.0503	0	High Confidence
204420_at	FOSL1	10983	hsa-mir-18a	hsa-mir-18a	1	-29.0503	0	High Confidence
204420_at	FOSL1	13141	hsa-mir-18b	hsa-mir-18b	1	-29.0503	0	High Confidence
204420_at	FOSL1	13143	hsa-mir-301a	hsa-mir-301a	1	-29.0503	0	High Confidence
204420_at	FOSL1	19582	hsa-mir-106b	hsa-mir-106b	1	-29.0503	0	High Confidence
204420_at	FOSL1	19585	hsa-mir-148b	hsa-mir-148b	1	-29.0503	0	High Confidence
204420_at	FOSL1	28191	hsa-mir-30e	hsa-mir-30e	1	-29.0503	0	High Confidence
204420_at	FOSL1	28481	hsa-mir-107	hsa-mir-107	1	-29.0503	0	High Confidence
204420_at	FOSL1	32790	hsa-mir-577	hsa-mir-577	1	-29.0503	0	High Confidence
201901_s_at	YY1	17886	hsa-mir-301b	hsa-mir-301b	0.866	-29.0503	0	High Confidence
206663_at	SP4	13171	hsa-mir-429	hsa-mir-429	0.806	-29.0503	0	High Confidence
201866_s_at	NR3C1	21428	hsa-mir-33b	hsa-mir-33b	0.802	-121.199	0	High Confidence
201901_s_at	YY1	21428	hsa-mir-33b	hsa-mir-33b	0.802	-121.199	0	High Confidence
204420_at	FOSL1	21428	hsa-mir-33b	hsa-mir-33b	0.802	-121.199	0	High Confidence
201901_s_at	YY1	13147	hsa-mir-96	hsa-mir-96	0.7995	-29.0503	0	High Confidence
204253_s_at	VDR	13147	hsa-mir-96	hsa-mir-96	0.7995	-29.0503	0	High Confidence
204255_s_at	VDR	13147	hsa-mir-96	hsa-mir-96	0.7995	-29.0503	0	High Confidence
204420_at	FOSL1	13147	hsa-mir-96	hsa-mir-96	0.7995	-29.0503	0	High Confidence
206663_at	SP4	27777	hsa-mir-200a	hsa-mir-200a	0.752	-29.0503	0	High Confidence
201901_s_at	YY1	21433	hsa-mir-1180	hsa-mir-1180	0.7465	-29.0503	0	High Confidence
206663_at	SP4	11000	hsa-mir-200a	hsa-mir-200a	0.7465	-29.0503	0	High Confidence
206663_at	SP4	9634	hsa-mir-301a	hsa-mir-301a	0.741	-29.0503	0	High Confidence
213139_at	SNAI2	9634	hsa-mir-301a	hsa-mir-301a	0.7365	-29.0503	0	High Confidence
213139_at	SNAI2	18900	hsa-mir-200b	hsa-mir-200b	0.7175	-29.0503	0	High Confidence
206663_at	SP4	11053	hsa-mir-32	hsa-mir-32	0.6995	-29.0503	0	High Confidence
204420_at	FOSL1	21433	hsa-mir-1180	hsa-mir-1180	0.6795	-29.0503	0	High Confidence
213139_at	SNAI2	11000	hsa-mir-200a	hsa-mir-200a	0.6795	-29.0503	0	High Confidence
204253_s_at	VDR	17886	hsa-mir-301b	hsa-mir-301b	0.6785	-29.0503	0	High Confidence
204255_s_at	VDR	17886	hsa-mir-301b	hsa-mir-301b	0.6785	-29.0503	0	High Confidence
204420_at	FOSL1	17886	hsa-mir-301b	hsa-mir-301b	0.6785	-29.0503	0	High Confidence
206663_at	SP4	19602	hsa-let-7g	hsa-let-7g	0.6685	-29.0503	0	High Confidence
206663_at	SP4	9578	hsa-mir-200b	hsa-mir-200b	0.6335	-29.0503	0	High Confidence
213139_at	SNAI2	11053	hsa-mir-32	hsa-mir-32	0.6295	-29.0503	0	High Confidence
213139_at	SNAI2	19602	hsa-let-7g	hsa-let-7g	0.629	-29.0503	0	High Confidence
213139_at	SNAI2	27777	hsa-mir-200a	hsa-mir-200a	0.6255	-29.0503	0	High Confidence
213139_at	SNAI2	17427	hsa-mir-200c	hsa-mir-200c	0.621	-29.0503	0	High Confidence
204254_s_at	VDR	19602	hsa-let-7g	hsa-let-7g	0.6185	-29.0503	0	High Confidence
204254_s_at	VDR	11006	hsa-mir-205	hsa-mir-205	0.607	-79.7028	0	High Confidence
213139_at	SNAI2	11004	hsa-mir-203	hsa-mir-203	0.6065	-29.0503	0	High Confidence
226895_at	NFIC	21428	hsa-mir-33b	hsa-mir-33b	0.5945	-220.804	0	High Confidence
213139_at	SNAI2	13171	hsa-mir-429	hsa-mir-429	0.5855	-29.0503	0	High Confidence
213139_at	SNAI2	13147	hsa-mir-96	hsa-mir-96	0.5795	-29.0503	0	High Confidence
206663_at	SP4	17427	hsa-mir-200c	hsa-mir-200c	0.5715	-29.0503	0	High Confidence
206663_at	SP4	18900	hsa-mir-200b	hsa-mir-200b	0.5685	-29.0503	0	High Confidence
206663_at	SP4	10923	hsa-mir-107	hsa-mir-107	0.5625	-29.0503	0	High Confidence
206663_at	SP4	10965	hsa-mir-15a	hsa-mir-15a	0.5625	-29.0503	0	High Confidence
206663_at	SP4	10983	hsa-mir-18a	hsa-mir-18a	0.5625	-29.0503	0	High Confidence
206663_at	SP4	13141	hsa-mir-18b	hsa-mir-18b	0.5625	-29.0503	0	High Confidence
206663_at	SP4	13143	hsa-mir-301a	hsa-mir-301a	0.5625	-29.0503	0	High Confidence
206663_at	SP4	19582	hsa-mir-106b	hsa-mir-106b	0.5625	-29.0503	0	High Confidence
206663_at	SP4	19585	hsa-mir-148b	hsa-mir-148b	0.5625	-29.0503	0	High Confidence
206663_at	SP4	28191	hsa-mir-30e	hsa-mir-30e	0.5625	-29.0503	0	High Confidence
206663_at	SP4	28481	hsa-mir-107	hsa-mir-107	0.5625	-29.0503	0	High Confidence
213139_at	SNAI2	10946	hsa-mir-141	hsa-mir-141	0.558	-29.0503	0	High Confidence
202426_s_at	RXRA	28191	hsa-mir-30e	hsa-mir-30e	0.551	-139.431	0	High Confidence
226895_at	NFIC	10923	hsa-mir-107	hsa-mir-107	0.55	-242.272	0	High Confidence
226895_at	NFIC	10965	hsa-mir-15a	hsa-mir-15a	0.55	-242.272	0	High Confidence
226895_at	NFIC	10983	hsa-mir-18a	hsa-mir-18a	0.55	-242.272	0	High Confidence
226895_at	NFIC	13141	hsa-mir-18b	hsa-mir-18b	0.55	-242.272	0	High Confidence
226895_at	NFIC	13143	hsa-mir-301a	hsa-mir-301a	0.55	-242.272	0	High Confidence
226895_at	NFIC	19582	hsa-mir-106b	hsa-mir-106b	0.55	-242.272	0	High Confidence
226895_at	NFIC	19585	hsa-mir-148b	hsa-mir-148b	0.55	-242.272	0	High Confidence
226895_at	NFIC	28191	hsa-mir-30e	hsa-mir-30e	0.55	-242.272	0	High Confidence
226895_at	NFIC	28481	hsa-mir-107	hsa-mir-107	0.55	-242.272	0	High Confidence
226895_at	NFIC	32790	hsa-mir-577	hsa-mir-577	0.55	-242.272	0	High Confidence
213139_at	SNAI2	9578	hsa-mir-200b	hsa-mir-200b	0.5455	-29.0503	0	High Confidence
213139_at	SNAI2	21436	hsa-mir-454	hsa-mir-454	0.538	-29.0503	0.0003	High Confidence
201866_s_at	NR3C1	17427	hsa-mir-200c	hsa-mir-200c	0.534	-29.0503	0.0011	High Confidence
201901_s_at	YY1	17427	hsa-mir-200c	hsa-mir-200c	0.534	-29.0503	0.0011	High Confidence
204420_at	FOSL1	17427	hsa-mir-200c	hsa-mir-200c	0.534	-29.0503	0.0011	High Confidence
206663_at	SP4	13147	hsa-mir-96	hsa-mir-96	0.5325	-29.0503	0.0017	High Confidence
224833_at	ETS1	21428	hsa-mir-33b	hsa-mir-33b	0.526	-119.698	0.0094	High Confidence
204254_s_at	VDR	17886	hsa-mir-301b	hsa-mir-301b	0.5255	-29.0503	0.0106	High Confidence
201901_s_at	YY1	9634	hsa-mir-301a	hsa-mir-301a	0.523	-29.0503	0.0188	High Confidence
206387_at	CDX2	10983	hsa-mir-18a	hsa-mir-18a	0.523	-29.0503	0.0188	High Confidence
204420_at	FOSL1	9634	hsa-mir-301a	hsa-mir-301a	0.521	-29.0503	0.0287	High Confidence
206663_at	SP4	21433	hsa-mir-1180	hsa-mir-1180	0.519	-29.0503	0.0425	High Confidence

## Sheet: TF-mR
miRNA_probe	miRNA_name	mRNA_probe	GeneSymbol	GeneTitle	EdgeScore	PScore	pvalue	Comment
200670_at	XBP1	200669_s_at	UBE2D3	"Threonine synthase, chloroplast"	1	-1947.48	0	High Confidence
200670_at	XBP1	200859_x_at	FLNA	"Filamin A, alpha (actin binding protein 280)"	1	-1947.48	0	High Confidence
200670_at	XBP1	200880_at	DNAJA1	"DnaJ (Hsp40) homolog, subfamily A, member 1"	1	-1947.48	0	High Confidence
200670_at	XBP1	201024_x_at	EIF5B	Eukaryotic translation initiation factor 5B	1	-1947.48	0	High Confidence
200670_at	XBP1	201300_s_at	PRNP	"Prion protein (p27-30) (Creutzfeld-Jakob disease, Gerstmann-Strausler-Scheinker syndrome, fatal familial insomnia)"	1	-1947.48	0	High Confidence
200670_at	XBP1	201353_s_at	BAZ2A	"Bromodomain adjacent to zinc finger domain, 2A"	1	-1947.48	0	High Confidence
200670_at	XBP1	201551_s_at	LAMP1	Lysosomal-associated membrane protein 1	1	-1947.48	0	High Confidence
200670_at	XBP1	201666_at	TIMP1	TIMP metallopeptidase inhibitor 1	1	-1947.48	0	High Confidence
200670_at	XBP1	201717_at	MRPL49	Mitochondrial ribosomal protein L49	1	-1947.48	0	High Confidence
200670_at	XBP1	201761_at	MTHFD2	"Methylenetetrahydrofolate dehydrogenase (NADP+ dependent) 2, methenyltetrahydrofolate cyclohydrolase"	1	-1947.48	0	High Confidence
200670_at	XBP1	202102_s_at	BRD4	Bromodomain containing 4	1	-1947.48	0	High Confidence
200670_at	XBP1	202772_at	HMGCL	3-hydroxymethyl-3-methylglutaryl-Coenzyme A lyase (hydroxymethylglutaricaciduria)	1	-1947.48	0	High Confidence
200670_at	XBP1	203144_s_at	KIAA0040	KIAA0040	1	-1947.48	0	High Confidence
200670_at	XBP1	203389_at	KIF3C	Kinesin family member 3C	1	-1947.48	0	High Confidence
200670_at	XBP1	203944_x_at	BTN2A1	"Butyrophilin, subfamily 2, member A1"	1	-1947.48	0	High Confidence
200670_at	XBP1	204433_s_at	SPATA2	Spermatogenesis associated 2	1	-1947.48	0	High Confidence
200670_at	XBP1	205102_at	TMPRSS2	"Transmembrane protease, serine 2"	1	-1947.48	0	High Confidence
200670_at	XBP1	205708_s_at	TRPM2	"Transient receptor potential cation channel, subfamily M, member 2"	1	-1947.48	0	High Confidence
200670_at	XBP1	208453_s_at	XPNPEP1	"X-prolyl aminopeptidase (aminopeptidase P) 1, soluble"	1	-1947.48	0	High Confidence
200670_at	XBP1	209236_at	SLC23A2	"Solute carrier family 23 (nucleobase transporters), member 2"	1	-1947.48	0	High Confidence
200670_at	XBP1	209340_at	UAP1	UDP-N-acteylglucosamine pyrophosphorylase 1	1	-1947.48	0	High Confidence
200670_at	XBP1	210740_s_at	ITPK1	"Inositol 1,3,4-triphosphate 5/6 kinase"	1	-1947.48	0	High Confidence
200670_at	XBP1	210879_s_at	RAB11FIP5	RAB11 family interacting protein 5 (class I)	1	-1947.48	0	High Confidence
200670_at	XBP1	211256_x_at	BTN2A1	"Butyrophilin, subfamily 2, member A1"	1	-1947.48	0	High Confidence
200670_at	XBP1	212163_at	KIDINS220	Kinase D-interacting substance of 220 kDa	1	-1947.48	0	High Confidence
200670_at	XBP1	212818_s_at	ASB1	Ankyrin repeat and SOCS box-containing 1	1	-1947.48	0	High Confidence
200670_at	XBP1	212925_at	C19orf21	Chromosome 19 open reading frame 21	1	-1947.48	0	High Confidence
200670_at	XBP1	213076_at	ITPKC	"Inositol 1,4,5-trisphosphate 3-kinase C"	1	-1947.48	0	High Confidence
200670_at	XBP1	213746_s_at	FLNA	"Filamin A, alpha (actin binding protein 280)"	1	-1947.48	0	High Confidence
200670_at	XBP1	214154_s_at	PKP2	Plakophilin 2	1	-1947.48	0	High Confidence
200670_at	XBP1	214688_at	TLE4	"Transducin-like enhancer of split 4 (E(sp1) homolog, Drosophila)"	1	-1947.48	0	High Confidence
200670_at	XBP1	214752_x_at	FLNA	"Filamin A, alpha (actin binding protein 280)"	1	-1947.48	0	High Confidence
200670_at	XBP1	215493_x_at	BTN2A1	"Butyrophilin, subfamily 2, member A1"	1	-1947.48	0	High Confidence
200670_at	XBP1	216997_x_at	TLE4	"Transducin-like enhancer of split 4 (E(sp1) homolog, Drosophila)"	1	-1947.48	0	High Confidence
200670_at	XBP1	217710_x_at	ITPK1	"Inositol 1,3,4-triphosphate 5/6 kinase"	1	-1947.48	0	High Confidence
200670_at	XBP1	218083_at	PTGES2	Prostaglandin E synthase 2	1	-1947.48	0	High Confidence
200670_at	XBP1	218261_at	AP1M2	"Adaptor-related protein complex 1, mu 2 subunit"	1	-1947.48	0	High Confidence
200670_at	XBP1	218555_at	ANAPC2	Anaphase promoting complex subunit 2	1	-1947.48	0	High Confidence
200670_at	XBP1	218644_at	PLEK2	Pleckstrin 2	1	-1947.48	0	High Confidence
200670_at	XBP1	219050_s_at	ZNHIT2	"Zinc finger, HIT type 2"	1	-1947.48	0	High Confidence
200670_at	XBP1	219508_at	GCNT3	"Glucosaminyl (N-acetyl) transferase 3, mucin type"	1	-1947.48	0	High Confidence
200670_at	XBP1	223199_at	MKNK2	MAP kinase interacting serine/threonine kinase 2	1	-1947.48	0	High Confidence
200670_at	XBP1	224215_s_at	DLL1	Delta-like 1 (Drosophila)	1	-1947.48	0	High Confidence
200670_at	XBP1	225212_at	SLC25A25	"Solute carrier family 25 (mitochondrial carrier; phosphate carrier), member 25"	1	-1947.48	0	High Confidence
200670_at	XBP1	226553_at	TMPRSS2	"Transmembrane protease, serine 2"	1	-1947.48	0	High Confidence
200670_at	XBP1	227131_at	MAP3K3	Mitogen-activated protein kinase kinase kinase 3	1	-1947.48	0	High Confidence
200670_at	XBP1	235447_at	TRUB1	TruB pseudouridine (psi) synthase homolog 1 (E. coli)	1	-1947.48	0	High Confidence
200670_at	XBP1	235688_s_at	TRAF4	TNF receptor-associated factor 4	1	-1947.48	0	High Confidence
200670_at	XBP1	64486_at	CORO1B	"Coronin, actin binding protein, 1B"	1	-1947.48	0	High Confidence
200670_at	XBP1	65517_at	AP1M2	"Adaptor-related protein complex 1, mu 2 subunit"	1	-1947.48	0	High Confidence
201901_s_at	YY1	200057_s_at	NONO	"Non-POU domain containing, octamer-binding"	1	-1947.48	0	High Confidence
201901_s_at	YY1	200607_s_at	RAD21	RAD21 homolog (S. pombe)	1	-1947.48	0	High Confidence
201901_s_at	YY1	200679_x_at	HMGB1	High-mobility group box 1	1	-1947.48	0	High Confidence
201901_s_at	YY1	200752_s_at	CAPN1	"Calpain 1, (mu/I) large subunit"	1	-1947.48	0	High Confidence
201901_s_at	YY1	200789_at	ECH1	"Enoyl Coenzyme A hydratase 1, peroxisomal"	1	-1947.48	0	High Confidence
201901_s_at	YY1	200836_s_at	MAP4	Microtubule-associated protein 4	1	-1947.48	0	High Confidence
201901_s_at	YY1	200883_at	UQCRC2	Ubiquinol-cytochrome c reductase core protein II	1	-1947.48	0	High Confidence
201901_s_at	YY1	200911_s_at	TACC1	"Transforming, acidic coiled-coil containing protein 1"	1	-1947.48	0	High Confidence
201901_s_at	YY1	201066_at	CYC1	Cytochrome c-1	1	-1947.48	0	High Confidence
201901_s_at	YY1	201105_at	LGALS1	"Lectin, galactoside-binding, soluble, 1 (galectin 1)"	1	-1947.48	0	High Confidence
201901_s_at	YY1	201246_s_at	OTUB1	"OTU domain, ubiquitin aldehyde binding 1"	1	-1947.48	0	High Confidence
201901_s_at	YY1	201550_x_at	ACTG1	"Actin, gamma 1"	1	-1947.48	0	High Confidence
201901_s_at	YY1	201562_s_at	SORD	Similar to Sorbitol dehydrogenase (L-iditol 2-dehydrogenase)	1	-1947.48	0	High Confidence
201901_s_at	YY1	201583_s_at	SEC23B	Sec23 homolog B (S. cerevisiae)	1	-1947.48	0	High Confidence
201901_s_at	YY1	201666_at	TIMP1	TIMP metallopeptidase inhibitor 1	1	-1947.48	0	High Confidence
201901_s_at	YY1	201717_at	MRPL49	Mitochondrial ribosomal protein L49	1	-1947.48	0	High Confidence
201901_s_at	YY1	201752_s_at	ADD3	Adducin 3 (gamma)	1	-1947.48	0	High Confidence
201901_s_at	YY1	201761_at	MTHFD2	"Methylenetetrahydrofolate dehydrogenase (NADP+ dependent) 2, methenyltetrahydrofolate cyclohydrolase"	1	-1947.48	0	High Confidence
201901_s_at	YY1	201907_x_at	DVL3	"Dishevelled, dsh homolog 3 (Drosophila)"	1	-1947.48	0	High Confidence
201901_s_at	YY1	201962_s_at	RNF41	Ring finger protein 41	1	-1947.48	0	High Confidence
201901_s_at	YY1	202022_at	ALDOC	"Aldolase C, fructose-bisphosphate"	1	-1947.48	0	High Confidence
201901_s_at	YY1	202094_at	BIRC5	Effector cell peptidase receptor 1	1	-1947.48	0	High Confidence
201901_s_at	YY1	202162_s_at	CNOT8	"CCR4-NOT transcription complex, subunit 8"	1	-1947.48	0	High Confidence
201901_s_at	YY1	202331_at	BCKDHA	"Branched chain keto acid dehydrogenase E1, alpha polypeptide (maple syrup urine disease)"	1	-1947.48	0	High Confidence
201901_s_at	YY1	202368_s_at	TRAM2	Translocation associated membrane protein 2	1	-1947.48	0	High Confidence
201901_s_at	YY1	202369_s_at	TRAM2	Translocation associated membrane protein 2	1	-1947.48	0	High Confidence
201901_s_at	YY1	202575_at	CRABP2	Cellular retinoic acid binding protein 2	1	-1947.48	0	High Confidence
201901_s_at	YY1	202772_at	HMGCL	3-hydroxymethyl-3-methylglutaryl-Coenzyme A lyase (hydroxymethylglutaricaciduria)	1	-1947.48	0	High Confidence
201901_s_at	YY1	202827_s_at	SPINT1	"Serine peptidase inhibitor, Kunitz type 1"	1	-1947.48	0	High Confidence
201901_s_at	YY1	202927_at	PIN1	Protein (peptidyl-prolyl cis/trans isomerase) NIMA-interacting 1	1	-1947.48	0	High Confidence
201901_s_at	YY1	202962_at	KIF13B	Kinesin family member 13B	1	-1947.48	0	High Confidence
201901_s_at	YY1	203120_at	TP53BP2	"Tumor protein p53 binding protein, 2"	1	-1947.48	0	High Confidence
201901_s_at	YY1	203200_s_at	MTRR	5-methyltetrahydrofolate-homocysteine methyltransferase reductase	1	-1947.48	0	High Confidence
201901_s_at	YY1	203219_s_at	APRT	Adenine phosphoribosyltransferase	1	-1947.48	0	High Confidence
201901_s_at	YY1	203269_at	NSMAF	Neutral sphingomyelinase (N-SMase) activation associated factor	1	-1947.48	0	High Confidence
201901_s_at	YY1	203488_at	LPHN1	Latrophilin 1	1	-1947.48	0	High Confidence
201901_s_at	YY1	203522_at	CCS	Copper chaperone for superoxide dismutase	1	-1947.48	0	High Confidence
201901_s_at	YY1	203576_at	BCAT2	"Branched chain aminotransferase 2, mitochondrial"	1	-1947.48	0	High Confidence
201901_s_at	YY1	203885_at	RAB21	"RAB21, member RAS oncogene family"	1	-1947.48	0	High Confidence
201901_s_at	YY1	203944_x_at	BTN2A1	"Butyrophilin, subfamily 2, member A1"	1	-1947.48	0	High Confidence
201901_s_at	YY1	204168_at	MGST2	Microsomal glutathione S-transferase 2	1	-1947.48	0	High Confidence
201901_s_at	YY1	204433_s_at	SPATA2	Spermatogenesis associated 2	1	-1947.48	0	High Confidence
201901_s_at	YY1	204623_at	TFF3	Trefoil factor 3 (intestinal)	1	-1947.48	0	High Confidence
201901_s_at	YY1	205019_s_at	VIPR1	Vasoactive intestinal peptide receptor 1	1	-1947.48	0	High Confidence
201901_s_at	YY1	205130_at	RAGE	Renal tumor antigen	1	-1947.48	0	High Confidence
201901_s_at	YY1	205423_at	AP1B1	"Adaptor-related protein complex 1, beta 1 subunit"	1	-1947.48	0	High Confidence
201901_s_at	YY1	205743_at	STAC	SH3 and cysteine rich domain	1	-1947.48	0	High Confidence
201901_s_at	YY1	205793_x_at	TNK1	"Tyrosine kinase, non-receptor, 1"	1	-1947.48	0	High Confidence
201901_s_at	YY1	205882_x_at	ADD3	Adducin 3 (gamma)	1	-1947.48	0	High Confidence
201901_s_at	YY1	205983_at	DPEP1	Dipeptidase 1 (renal)	1	-1947.48	0	High Confidence
201901_s_at	YY1	206469_x_at	AKR7A3	"Aldo-keto reductase family 7, member A3 (aflatoxin aldehyde reductase)"	1	-1947.48	0	High Confidence
201901_s_at	YY1	206911_at	TRIM25	Tripartite motif-containing 25	1	-1947.48	0	High Confidence
201901_s_at	YY1	207431_s_at	DEGS1	"Degenerative spermatocyte homolog 1, lipid desaturase (Drosophila)"	1	-1947.48	0	High Confidence
201901_s_at	YY1	207657_x_at	TNPO1	Transportin 1	1	-1947.48	0	High Confidence
201901_s_at	YY1	208447_s_at	PRPS1	Phosphoribosyl pyrophosphate synthetase 1	1	-1947.48	0	High Confidence
201901_s_at	YY1	208689_s_at	RPN2	Ribophorin II	1	-1947.48	0	High Confidence
201901_s_at	YY1	208932_at	PPP4C	"Protein phosphatase 4 (formerly X), catalytic subunit"	1	-1947.48	0	High Confidence
201901_s_at	YY1	209225_x_at	TNPO1	Transportin 1	1	-1947.48	0	High Confidence
201901_s_at	YY1	209226_s_at	TNPO1	Transportin 1	1	-1947.48	0	High Confidence
201901_s_at	YY1	209249_s_at	GHITM	Growth hormone inducible transmembrane protein	1	-1947.48	0	High Confidence
201901_s_at	YY1	209440_at	PRPS1	Phosphoribosyl pyrophosphate synthetase 1	1	-1947.48	0	High Confidence
201901_s_at	YY1	209980_s_at	SHMT1	Serine hydroxymethyltransferase 1 (soluble)	1	-1947.48	0	High Confidence
201901_s_at	YY1	210132_at	EFNA3	Ephrin-A3	1	-1947.48	0	High Confidence
201901_s_at	YY1	210547_x_at	ICA1	"Islet cell autoantigen 1, 69kDa"	1	-1947.48	0	High Confidence
201901_s_at	YY1	210624_s_at	ILVBL	IlvB (bacterial acetolactate synthase)-like	1	-1947.48	0	High Confidence
201901_s_at	YY1	210761_s_at	GRB7	Growth factor receptor-bound protein 7	1	-1947.48	0	High Confidence
201901_s_at	YY1	211256_x_at	BTN2A1	"Butyrophilin, subfamily 2, member A1"	1	-1947.48	0	High Confidence
201901_s_at	YY1	211320_s_at	PTPRU	"Protein tyrosine phosphatase, receptor type, U"	1	-1947.48	0	High Confidence
201901_s_at	YY1	211535_s_at	FGFR1	"Fibroblast growth factor receptor 1 (fms-related tyrosine kinase 2, Pfeiffer syndrome)"	1	-1947.48	0	High Confidence
201901_s_at	YY1	212163_at	KIDINS220	Kinase D-interacting substance of 220 kDa	1	-1947.48	0	High Confidence
201901_s_at	YY1	212234_at	ASXL1	Additional sex combs like 1 (Drosophila)	1	-1947.48	0	High Confidence
201901_s_at	YY1	212245_at	MCFD2	Multiple coagulation factor deficiency 2	1	-1947.48	0	High Confidence
201901_s_at	YY1	212363_x_at	ACTG1	"Actin, gamma 1"	1	-1947.48	0	High Confidence
201901_s_at	YY1	212566_at	MAP4	Microtubule-associated protein 4	1	-1947.48	0	High Confidence
201901_s_at	YY1	212567_s_at	MAP4	Microtubule-associated protein 4	1	-1947.48	0	High Confidence
201901_s_at	YY1	212600_s_at	UQCRC2	Ubiquinol-cytochrome c reductase core protein II	1	-1947.48	0	High Confidence
201901_s_at	YY1	212635_at	TNPO1	Transportin 1	1	-1947.48	0	High Confidence
201901_s_at	YY1	212692_s_at	LRBA	"LPS-responsive vesicle trafficking, beach and anchor containing"	1	-1947.48	0	High Confidence
201901_s_at	YY1	212925_at	C19orf21	Chromosome 19 open reading frame 21	1	-1947.48	0	High Confidence
201901_s_at	YY1	212935_at	MCF2L	MCF.2 cell line derived transforming sequence-like	1	-1947.48	0	High Confidence
201901_s_at	YY1	213207_s_at	GOSR2	Golgi SNAP receptor complex member 2	1	-1947.48	0	High Confidence
201901_s_at	YY1	213512_at	C14orf79	Chromosome 14 open reading frame 79	1	-1947.48	0	High Confidence
201901_s_at	YY1	213540_at	HSD17B8	Hydroxysteroid (17-beta) dehydrogenase 8	1	-1947.48	0	High Confidence
201901_s_at	YY1	213573_at	KPNB1	Karyopherin (importin) beta 1	1	-1947.48	0	High Confidence
201901_s_at	YY1	213574_s_at	KPNB1	Karyopherin (importin) beta 1	1	-1947.48	0	High Confidence
201901_s_at	YY1	213892_s_at	APRT	Adenine phosphoribosyltransferase	1	-1947.48	0	High Confidence
201901_s_at	YY1	214199_at	SFTPD	"Surfactant, pulmonary-associated protein D"	1	-1947.48	0	High Confidence
201901_s_at	YY1	214805_at	EIF4A1	"Eukaryotic translation initiation factor 4A, isoform 1"	1	-1947.48	0	High Confidence
201901_s_at	YY1	214992_s_at	DNASE2	"Deoxyribonuclease II, lysosomal"	1	-1947.48	0	High Confidence
201901_s_at	YY1	215165_x_at	UMPS	Uridine monophosphate synthetase (orotate phosphoribosyl transferase and orotidine-5'-decarboxylase)	1	-1947.48	0	High Confidence
201901_s_at	YY1	215209_at	SEC24D	"SEC24 related gene family, member D (S. cerevisiae)"	1	-1947.48	0	High Confidence
201901_s_at	YY1	215493_x_at	BTN2A1	"Butyrophilin, subfamily 2, member A1"	1	-1947.48	0	High Confidence
201901_s_at	YY1	216381_x_at	AKR7A3	"Aldo-keto reductase family 7, member A3 (aflatoxin aldehyde reductase)"	1	-1947.48	0	High Confidence
201901_s_at	YY1	216483_s_at	C19orf10	Chromosome 19 open reading frame 10	1	-1947.48	0	High Confidence
201901_s_at	YY1	217149_x_at	TNK1	"Tyrosine kinase, non-receptor, 1"	1	-1947.48	0	High Confidence
201901_s_at	YY1	217270_s_at	DYRK1B	Dual-specificity tyrosine-(Y)-phosphorylation regulated kinase 1B	1	-1947.48	0	High Confidence
201901_s_at	YY1	218199_s_at	NOL6	Nucleolar protein family 6 (RNA-associated)	1	-1947.48	0	High Confidence
201901_s_at	YY1	218230_at	ARFIP1	ADP-ribosylation factor interacting protein 1 (arfaptin 1)	1	-1947.48	0	High Confidence
201901_s_at	YY1	218448_at	C20orf11	Chromosome 20 open reading frame 11	1	-1947.48	0	High Confidence
201901_s_at	YY1	218455_at	NFS1	NFS1 nitrogen fixation 1 (S. cerevisiae)	1	-1947.48	0	High Confidence
201901_s_at	YY1	218517_at	PHF17	PHD finger protein 17	1	-1947.48	0	High Confidence
201901_s_at	YY1	218556_at	ORMDL2	ORM1-like 2 (S. cerevisiae)	1	-1947.48	0	High Confidence
201901_s_at	YY1	218563_at	NDUFA3	"NADH dehydrogenase (ubiquinone) 1 alpha subcomplex, 3, 9kDa"	1	-1947.48	0	High Confidence
201901_s_at	YY1	218961_s_at	PNKP	Polynucleotide kinase 3'-phosphatase	1	-1947.48	0	High Confidence
201901_s_at	YY1	218966_at	MYO5C	Myosin VC	1	-1947.48	0	High Confidence
201901_s_at	YY1	219009_at	C14orf93	Chromosome 14 open reading frame 93	1	-1947.48	0	High Confidence
201901_s_at	YY1	219508_at	GCNT3	"Glucosaminyl (N-acetyl) transferase 3, mucin type"	1	-1947.48	0	High Confidence
201901_s_at	YY1	219547_at	COX15	"COX15 homolog, cytochrome c oxidase assembly protein (yeast)"	1	-1947.48	0	High Confidence
201901_s_at	YY1	219976_at	HOOK1	Hook homolog 1 (Drosophila)	1	-1947.48	0	High Confidence
201901_s_at	YY1	221049_s_at	POLL	"Polymerase (DNA directed), lambda"	1	-1947.48	0	High Confidence
201901_s_at	YY1	221122_at	HRASLS2	HRAS-like suppressor 2	1	-1947.48	0	High Confidence
201901_s_at	YY1	221499_s_at	STX16	Syntaxin 16	1	-1947.48	0	High Confidence
201901_s_at	YY1	221739_at	C19orf10	Chromosome 19 open reading frame 10	1	-1947.48	0	High Confidence
201901_s_at	YY1	221829_s_at	TNPO1	Transportin 1	1	-1947.48	0	High Confidence
201901_s_at	YY1	221946_at	C9orf116	Chromosome 9 open reading frame 116	1	-1947.48	0	High Confidence
201901_s_at	YY1	222445_at	SLC39A9	"Solute carrier family 39 (zinc transporter), member 9"	1	-1947.48	0	High Confidence
201901_s_at	YY1	223010_s_at	OCIAD1	OCIA domain containing 1	1	-1947.48	0	High Confidence
201901_s_at	YY1	223011_s_at	OCIAD1	OCIA domain containing 1	1	-1947.48	0	High Confidence
201901_s_at	YY1	223157_at	C4orf14	Chromosome 4 open reading frame 14	1	-1947.48	0	High Confidence
201901_s_at	YY1	223163_s_at	ZC3HC1	"Zinc finger, C3HC-type containing 1"	1	-1947.48	0	High Confidence
201901_s_at	YY1	224229_s_at	AKT3	Serologically defined colon cancer antigen 8	1	-1947.48	0	High Confidence
201901_s_at	YY1	224638_at	SPPL3	Signal peptide peptidase 3	1	-1947.48	0	High Confidence
201901_s_at	YY1	224640_at	SPPL3	Signal peptide peptidase 3	1	-1947.48	0	High Confidence
201901_s_at	YY1	224715_at	WDR34	WD repeat domain 34	1	-1947.48	0	High Confidence
201901_s_at	YY1	224907_s_at	SH3GLB2	SH3-domain GRB2-like endophilin B2	1	-1947.48	0	High Confidence
201901_s_at	YY1	225177_at	RAB11FIP1	RAB11 family interacting protein 1 (class I)	1	-1947.48	0	High Confidence
201901_s_at	YY1	225280_x_at	ARSD	Arylsulfatase D	1	-1947.48	0	High Confidence
201901_s_at	YY1	225558_at	GIT2	G protein-coupled receptor kinase interactor 2	1	-1947.48	0	High Confidence
201901_s_at	YY1	226076_s_at	MBD6	Methyl-CpG binding domain protein 6	1	-1947.48	0	High Confidence
201901_s_at	YY1	226375_at	LMTK2	Lemur tyrosine kinase 2	1	-1947.48	0	High Confidence
201901_s_at	YY1	226817_at	DSC2	Desmocollin 2	1	-1947.48	0	High Confidence
201901_s_at	YY1	226893_at	ABL2	"V-abl Abelson murine leukemia viral oncogene homolog 2 (arg, Abelson-related gene)"	1	-1947.48	0	High Confidence
201901_s_at	YY1	227103_s_at	ECE2	Endothelin converting enzyme 2	1	-1947.48	0	High Confidence
201901_s_at	YY1	227131_at	MAP3K3	Mitogen-activated protein kinase kinase kinase 3	1	-1947.48	0	High Confidence
201901_s_at	YY1	227701_at	C10orf118	Chromosome 10 open reading frame 118	1	-1947.48	0	High Confidence
201901_s_at	YY1	227832_at	MBD6	Methyl-CpG binding domain protein 6	1	-1947.48	0	High Confidence
201901_s_at	YY1	231907_at	ABL2	"V-abl Abelson murine leukemia viral oncogene homolog 2 (arg, Abelson-related gene)"	1	-1947.48	0	High Confidence
201901_s_at	YY1	232609_at	CRB3	Crumbs homolog 3 (Drosophila)	1	-1947.48	0	High Confidence
201901_s_at	YY1	235546_at	SPINT1	"Serine peptidase inhibitor, Kunitz type 1"	1	-1947.48	0	High Confidence
201901_s_at	YY1	242053_at	TSGA10	"Testis specific, 10"	1	-1947.48	0	High Confidence
201901_s_at	YY1	242876_at	AKT3	Serologically defined colon cancer antigen 8	1	-1947.48	0	High Confidence
201901_s_at	YY1	243265_at	GAD2	"Glutamate decarboxylase 2 (pancreatic islets and brain, 65kDa)"	1	-1947.48	0	High Confidence
201901_s_at	YY1	243_g_at	MAP4	Microtubule-associated protein 4	1	-1947.48	0	High Confidence
201901_s_at	YY1	244324_at	C18orf54	Chromosome 18 open reading frame 54	1	-1947.48	0	High Confidence
201901_s_at	YY1	33850_at	MAP4	Microtubule-associated protein 4	1	-1947.48	0	High Confidence
201901_s_at	YY1	35147_at	MCF2L	MCF.2 cell line derived transforming sequence-like	1	-1947.48	0	High Confidence
201901_s_at	YY1	37408_at	MRC2	"Mannose receptor, C type 2"	1	-1947.48	0	High Confidence
201901_s_at	YY1	38710_at	OTUB1	"OTU domain, ubiquitin aldehyde binding 1"	1	-1947.48	0	High Confidence
204253_s_at	VDR	200832_s_at	SCD	Stearoyl-CoA desaturase (delta-9-desaturase)	1	-1947.48	0	High Confidence
204253_s_at	VDR	200894_s_at	FKBP4	"FK506 binding protein 4, 59kDa"	1	-1947.48	0	High Confidence
204253_s_at	VDR	200895_s_at	FKBP4	"FK506 binding protein 4, 59kDa"	1	-1947.48	0	High Confidence
204253_s_at	VDR	201389_at	ITGA5	"Integrin, alpha 5 (fibronectin receptor, alpha polypeptide)"	1	-1947.48	0	High Confidence
204253_s_at	VDR	201419_at	BAP1	BRCA1 associated protein-1 (ubiquitin carboxy-terminal hydrolase)	1	-1947.48	0	High Confidence
204253_s_at	VDR	201972_at	ATP6V1A	"ATPase, H+ transporting, lysosomal 70kDa, V1 subunit A"	1	-1947.48	0	High Confidence
204253_s_at	VDR	202022_at	ALDOC	"Aldolase C, fructose-bisphosphate"	1	-1947.48	0	High Confidence
204253_s_at	VDR	202053_s_at	ALDH3A2	"Aldehyde dehydrogenase 3 family, member A2"	1	-1947.48	0	High Confidence
204253_s_at	VDR	202054_s_at	ALDH3A2	"Aldehyde dehydrogenase 3 family, member A2"	1	-1947.48	0	High Confidence
204253_s_at	VDR	202974_at	MPP1	"Membrane protein, palmitoylated 1, 55kDa"	1	-1947.48	0	High Confidence
204253_s_at	VDR	203282_at	GBE1	"Glucan (1,4-alpha-), branching enzyme 1 (glycogen branching enzyme, Andersen disease, glycogen storage disease type IV)"	1	-1947.48	0	High Confidence
204253_s_at	VDR	203576_at	BCAT2	"Branched chain aminotransferase 2, mitochondrial"	1	-1947.48	0	High Confidence
204253_s_at	VDR	203669_s_at	DGAT1	Diacylglycerol O-acyltransferase homolog 1 (mouse)	1	-1947.48	0	High Confidence
204253_s_at	VDR	203722_at	ALDH4A1	"Aldehyde dehydrogenase 4 family, member A1"	1	-1947.48	0	High Confidence
204253_s_at	VDR	203839_s_at	TNK2	"Tyrosine kinase, non-receptor, 2"	1	-1947.48	0	High Confidence
204253_s_at	VDR	203879_at	PIK3CD	"Phosphoinositide-3-kinase, catalytic, delta polypeptide"	1	-1947.48	0	High Confidence
204253_s_at	VDR	204404_at	SLC12A2	"Solute carrier family 12 (sodium/potassium/chloride transporters), member 2"	1	-1947.48	0	High Confidence
204253_s_at	VDR	205232_s_at	PAFAH2	"Platelet-activating factor acetylhydrolase 2, 40kDa"	1	-1947.48	0	High Confidence
204253_s_at	VDR	205233_s_at	PAFAH2	"Platelet-activating factor acetylhydrolase 2, 40kDa"	1	-1947.48	0	High Confidence
204253_s_at	VDR	207388_s_at	PTGES	Prostaglandin E synthase	1	-1947.48	0	High Confidence
204253_s_at	VDR	207876_s_at	FLNC	"Filamin C, gamma (actin binding protein 280)"	1	-1947.48	0	High Confidence
204253_s_at	VDR	208009_s_at	ARHGEF16	Rho guanine exchange factor (GEF) 16	1	-1947.48	0	High Confidence
204253_s_at	VDR	209605_at	TST	Thiosulfate sulfurtransferase (rhodanese)	1	-1947.48	0	High Confidence
204253_s_at	VDR	210151_s_at	DYRK3	Dual-specificity tyrosine-(Y)-phosphorylation regulated kinase 3	1	-1947.48	0	High Confidence
204253_s_at	VDR	210544_s_at	ALDH3A2	"Aldehyde dehydrogenase 3 family, member A2"	1	-1947.48	0	High Confidence
204253_s_at	VDR	211162_x_at	SCD	Stearoyl-CoA desaturase (delta-9-desaturase)	1	-1947.48	0	High Confidence
204253_s_at	VDR	211552_s_at	ALDH4A1	"Aldehyde dehydrogenase 4 family, member A1"	1	-1947.48	0	High Confidence
204253_s_at	VDR	211708_s_at	SCD	Stearoyl-CoA desaturase (delta-9-desaturase)	1	-1947.48	0	High Confidence
204253_s_at	VDR	213540_at	HSD17B8	Hydroxysteroid (17-beta) dehydrogenase 8	1	-1947.48	0	High Confidence
204253_s_at	VDR	213573_at	KPNB1	Karyopherin (importin) beta 1	1	-1947.48	0	High Confidence
204253_s_at	VDR	213574_s_at	KPNB1	Karyopherin (importin) beta 1	1	-1947.48	0	High Confidence
204253_s_at	VDR	214154_s_at	PKP2	Plakophilin 2	1	-1947.48	0	High Confidence
204253_s_at	VDR	214231_s_at	KIAA0564	KIAA0564 protein	1	-1947.48	0	High Confidence
204253_s_at	VDR	214665_s_at	CHP	Calcium binding protein P22	1	-1947.48	0	High Confidence
204253_s_at	VDR	215706_x_at	ZYX	Zyxin	1	-1947.48	0	High Confidence
204253_s_at	VDR	217973_at	DCXR	Dicarbonyl/L-xylulose reductase	1	-1947.48	0	High Confidence
204253_s_at	VDR	218066_at	SLC12A7	"Solute carrier family 12 (potassium/chloride transporters), member 7"	1	-1947.48	0	High Confidence
204253_s_at	VDR	219053_s_at	VPS37C	Vacuolar protein sorting 37C (yeast)	1	-1947.48	0	High Confidence
204253_s_at	VDR	219238_at	PIGV	"Phosphatidylinositol glycan, class V"	1	-1947.48	0	High Confidence
204253_s_at	VDR	219400_at	CNTNAP1	Contactin associated protein 1	1	-1947.48	0	High Confidence
204253_s_at	VDR	220964_s_at	RAB1B	"RAB1B, member RAS oncogene family"	1	-1947.48	0	High Confidence
204253_s_at	VDR	222386_s_at	COPZ1	"Coatomer protein complex, subunit zeta 1"	1	-1947.48	0	High Confidence
204253_s_at	VDR	222896_at	TMEM38A	Transmembrane protein 38A	1	-1947.48	0	High Confidence
204253_s_at	VDR	224907_s_at	SH3GLB2	SH3-domain GRB2-like endophilin B2	1	-1947.48	0	High Confidence
204253_s_at	VDR	224908_s_at	TTL	Tubulin tyrosine ligase	1	-1947.48	0	High Confidence
204253_s_at	VDR	225212_at	SLC25A25	"Solute carrier family 25 (mitochondrial carrier; phosphate carrier), member 25"	1	-1947.48	0	High Confidence
204253_s_at	VDR	230430_at	ENTPD2	Ectonucleoside triphosphate diphosphohydrolase 2	1	-1947.48	0	High Confidence
204253_s_at	VDR	244324_at	C18orf54	Chromosome 18 open reading frame 54	1	-1947.48	0	High Confidence
204253_s_at	VDR	33322_i_at	SFN	Stratifin	1	-1947.48	0	High Confidence
204253_s_at	VDR	33323_r_at	SFN	Stratifin	1	-1947.48	0	High Confidence
204253_s_at	VDR	51146_at	PIGV	"Phosphatidylinositol glycan, class V"	1	-1947.48	0	High Confidence
204255_s_at	VDR	200832_s_at	SCD	Stearoyl-CoA desaturase (delta-9-desaturase)	1	-1947.48	0	High Confidence
204255_s_at	VDR	200894_s_at	FKBP4	"FK506 binding protein 4, 59kDa"	1	-1947.48	0	High Confidence
204255_s_at	VDR	200895_s_at	FKBP4	"FK506 binding protein 4, 59kDa"	1	-1947.48	0	High Confidence
204255_s_at	VDR	201389_at	ITGA5	"Integrin, alpha 5 (fibronectin receptor, alpha polypeptide)"	1	-1947.48	0	High Confidence
204255_s_at	VDR	201419_at	BAP1	BRCA1 associated protein-1 (ubiquitin carboxy-terminal hydrolase)	1	-1947.48	0	High Confidence
204255_s_at	VDR	201972_at	ATP6V1A	"ATPase, H+ transporting, lysosomal 70kDa, V1 subunit A"	1	-1947.48	0	High Confidence
204255_s_at	VDR	202022_at	ALDOC	"Aldolase C, fructose-bisphosphate"	1	-1947.48	0	High Confidence
204255_s_at	VDR	202053_s_at	ALDH3A2	"Aldehyde dehydrogenase 3 family, member A2"	1	-1947.48	0	High Confidence
204255_s_at	VDR	202054_s_at	ALDH3A2	"Aldehyde dehydrogenase 3 family, member A2"	1	-1947.48	0	High Confidence
204255_s_at	VDR	202974_at	MPP1	"Membrane protein, palmitoylated 1, 55kDa"	1	-1947.48	0	High Confidence
204255_s_at	VDR	203282_at	GBE1	"Glucan (1,4-alpha-), branching enzyme 1 (glycogen branching enzyme, Andersen disease, glycogen storage disease type IV)"	1	-1947.48	0	High Confidence
204255_s_at	VDR	203576_at	BCAT2	"Branched chain aminotransferase 2, mitochondrial"	1	-1947.48	0	High Confidence
204255_s_at	VDR	203669_s_at	DGAT1	Diacylglycerol O-acyltransferase homolog 1 (mouse)	1	-1947.48	0	High Confidence
204255_s_at	VDR	203722_at	ALDH4A1	"Aldehyde dehydrogenase 4 family, member A1"	1	-1947.48	0	High Confidence
204255_s_at	VDR	203839_s_at	TNK2	"Tyrosine kinase, non-receptor, 2"	1	-1947.48	0	High Confidence
204255_s_at	VDR	203879_at	PIK3CD	"Phosphoinositide-3-kinase, catalytic, delta polypeptide"	1	-1947.48	0	High Confidence
204255_s_at	VDR	204404_at	SLC12A2	"Solute carrier family 12 (sodium/potassium/chloride transporters), member 2"	1	-1947.48	0	High Confidence
204255_s_at	VDR	205232_s_at	PAFAH2	"Platelet-activating factor acetylhydrolase 2, 40kDa"	1	-1947.48	0	High Confidence
204255_s_at	VDR	205233_s_at	PAFAH2	"Platelet-activating factor acetylhydrolase 2, 40kDa"	1	-1947.48	0	High Confidence
204255_s_at	VDR	207388_s_at	PTGES	Prostaglandin E synthase	1	-1947.48	0	High Confidence
204255_s_at	VDR	207876_s_at	FLNC	"Filamin C, gamma (actin binding protein 280)"	1	-1947.48	0	High Confidence
204255_s_at	VDR	208009_s_at	ARHGEF16	Rho guanine exchange factor (GEF) 16	1	-1947.48	0	High Confidence
204255_s_at	VDR	209605_at	TST	Thiosulfate sulfurtransferase (rhodanese)	1	-1947.48	0	High Confidence
204255_s_at	VDR	210151_s_at	DYRK3	Dual-specificity tyrosine-(Y)-phosphorylation regulated kinase 3	1	-1947.48	0	High Confidence
204255_s_at	VDR	210544_s_at	ALDH3A2	"Aldehyde dehydrogenase 3 family, member A2"	1	-1947.48	0	High Confidence
204255_s_at	VDR	211162_x_at	SCD	Stearoyl-CoA desaturase (delta-9-desaturase)	1	-1947.48	0	High Confidence
204255_s_at	VDR	211552_s_at	ALDH4A1	"Aldehyde dehydrogenase 4 family, member A1"	1	-1947.48	0	High Confidence
204255_s_at	VDR	211708_s_at	SCD	Stearoyl-CoA desaturase (delta-9-desaturase)	1	-1947.48	0	High Confidence
204255_s_at	VDR	213540_at	HSD17B8	Hydroxysteroid (17-beta) dehydrogenase 8	1	-1947.48	0	High Confidence
204255_s_at	VDR	213573_at	KPNB1	Karyopherin (importin) beta 1	1	-1947.48	0	High Confidence
204255_s_at	VDR	213574_s_at	KPNB1	Karyopherin (importin) beta 1	1	-1947.48	0	High Confidence
204255_s_at	VDR	214154_s_at	PKP2	Plakophilin 2	1	-1947.48	0	High Confidence
204255_s_at	VDR	214231_s_at	KIAA0564	KIAA0564 protein	1	-1947.48	0	High Confidence
204255_s_at	VDR	214665_s_at	CHP	Calcium binding protein P22	1	-1947.48	0	High Confidence
204255_s_at	VDR	215706_x_at	ZYX	Zyxin	1	-1947.48	0	High Confidence
204255_s_at	VDR	217973_at	DCXR	Dicarbonyl/L-xylulose reductase	1	-1947.48	0	High Confidence
204255_s_at	VDR	218066_at	SLC12A7	"Solute carrier family 12 (potassium/chloride transporters), member 7"	1	-1947.48	0	High Confidence
204255_s_at	VDR	219053_s_at	VPS37C	Vacuolar protein sorting 37C (yeast)	1	-1947.48	0	High Confidence
204255_s_at	VDR	219238_at	PIGV	"Phosphatidylinositol glycan, class V"	1	-1947.48	0	High Confidence
204255_s_at	VDR	219400_at	CNTNAP1	Contactin associated protein 1	1	-1947.48	0	High Confidence
204255_s_at	VDR	220964_s_at	RAB1B	"RAB1B, member RAS oncogene family"	1	-1947.48	0	High Confidence
204255_s_at	VDR	222386_s_at	COPZ1	"Coatomer protein complex, subunit zeta 1"	1	-1947.48	0	High Confidence
204255_s_at	VDR	222896_at	TMEM38A	Transmembrane protein 38A	1	-1947.48	0	High Confidence
204255_s_at	VDR	224907_s_at	SH3GLB2	SH3-domain GRB2-like endophilin B2	1	-1947.48	0	High Confidence
204255_s_at	VDR	224908_s_at	TTL	Tubulin tyrosine ligase	1	-1947.48	0	High Confidence
204255_s_at	VDR	225212_at	SLC25A25	"Solute carrier family 25 (mitochondrial carrier; phosphate carrier), member 25"	1	-1947.48	0	High Confidence
204255_s_at	VDR	230430_at	ENTPD2	Ectonucleoside triphosphate diphosphohydrolase 2	1	-1947.48	0	High Confidence
204255_s_at	VDR	244324_at	C18orf54	Chromosome 18 open reading frame 54	1	-1947.48	0	High Confidence
204255_s_at	VDR	33322_i_at	SFN	Stratifin	1	-1947.48	0	High Confidence
204255_s_at	VDR	33323_r_at	SFN	Stratifin	1	-1947.48	0	High Confidence
204255_s_at	VDR	51146_at	PIGV	"Phosphatidylinositol glycan, class V"	1	-1947.48	0	High Confidence
222864_s_at	ZNF219	200788_s_at	PEA15	Phosphoprotein enriched in astrocytes 15	1	-1947.48	0	High Confidence
222864_s_at	ZNF219	200880_at	DNAJA1	"DnaJ (Hsp40) homolog, subfamily A, member 1"	1	-1947.48	0	High Confidence
222864_s_at	ZNF219	201135_at	ECHS1	"Enoyl Coenzyme A hydratase, short chain, 1, mitochondrial"	1	-1947.48	0	High Confidence
222864_s_at	ZNF219	201389_at	ITGA5	"Integrin, alpha 5 (fibronectin receptor, alpha polypeptide)"	1	-1947.48	0	High Confidence
222864_s_at	ZNF219	201550_x_at	ACTG1	"Actin, gamma 1"	1	-1947.48	0	High Confidence
222864_s_at	ZNF219	201606_s_at	PWP1	PWP1 homolog (S. cerevisiae)	1	-1947.48	0	High Confidence
222864_s_at	ZNF219	201607_at	PWP1	PWP1 homolog (S. cerevisiae)	1	-1947.48	0	High Confidence
222864_s_at	ZNF219	201805_at	PRKAG1	"Protein kinase, AMP-activated, gamma 1 non-catalytic subunit"	1	-1947.48	0	High Confidence
222864_s_at	ZNF219	201972_at	ATP6V1A	"ATPase, H+ transporting, lysosomal 70kDa, V1 subunit A"	1	-1947.48	0	High Confidence
222864_s_at	ZNF219	202489_s_at	FXYD3	FXYD domain containing ion transport regulator 3	1	-1947.48	0	High Confidence
222864_s_at	ZNF219	202640_s_at	RANBP3	RAN binding protein 3	1	-1947.48	0	High Confidence
222864_s_at	ZNF219	203576_at	BCAT2	"Branched chain aminotransferase 2, mitochondrial"	1	-1947.48	0	High Confidence
222864_s_at	ZNF219	203633_at	CPT1A	Carnitine palmitoyltransferase 1A (liver)	1	-1947.48	0	High Confidence
222864_s_at	ZNF219	203634_s_at	CPT1A	Carnitine palmitoyltransferase 1A (liver)	1	-1947.48	0	High Confidence
222864_s_at	ZNF219	203839_s_at	TNK2	"Tyrosine kinase, non-receptor, 2"	1	-1947.48	0	High Confidence
222864_s_at	ZNF219	204199_at	RALGPS1	Ral GEF with PH domain and SH3 binding motif 1	1	-1947.48	0	High Confidence
222864_s_at	ZNF219	204480_s_at	C9orf16	Chromosome 9 open reading frame 16	1	-1947.48	0	High Confidence
222864_s_at	ZNF219	205137_x_at	USH1C	"Usher syndrome 1C (autosomal recessive, severe)"	1	-1947.48	0	High Confidence
222864_s_at	ZNF219	205232_s_at	PAFAH2	"Platelet-activating factor acetylhydrolase 2, 40kDa"	1	-1947.48	0	High Confidence
222864_s_at	ZNF219	205233_s_at	PAFAH2	"Platelet-activating factor acetylhydrolase 2, 40kDa"	1	-1947.48	0	High Confidence
222864_s_at	ZNF219	205983_at	DPEP1	Dipeptidase 1 (renal)	1	-1947.48	0	High Confidence
222864_s_at	ZNF219	206712_at	GRTP1	Growth hormone regulated TBC protein 1	1	-1947.48	0	High Confidence
222864_s_at	ZNF219	207511_s_at	C2orf24	Chromosome 2 open reading frame 24	1	-1947.48	0	High Confidence
222864_s_at	ZNF219	208449_s_at	FGF8	Fibroblast growth factor 8 (androgen-induced)	1	-1947.48	0	High Confidence
222864_s_at	ZNF219	208789_at	PTRF	Polymerase I and transcript release factor	1	-1947.48	0	High Confidence
222864_s_at	ZNF219	209236_at	SLC23A2	"Solute carrier family 23 (nucleobase transporters), member 2"	1	-1947.48	0	High Confidence
222864_s_at	ZNF219	210108_at	CACNA1D	"Calcium channel, voltage-dependent, L type, alpha 1D subunit"	1	-1947.48	0	High Confidence
222864_s_at	ZNF219	210552_s_at	RALGPS1	Ral GEF with PH domain and SH3 binding motif 1	1	-1947.48	0	High Confidence
222864_s_at	ZNF219	210761_s_at	GRB7	Growth factor receptor-bound protein 7	1	-1947.48	0	High Confidence
222864_s_at	ZNF219	212363_x_at	ACTG1	"Actin, gamma 1"	1	-1947.48	0	High Confidence
222864_s_at	ZNF219	212692_s_at	LRBA	"LPS-responsive vesicle trafficking, beach and anchor containing"	1	-1947.48	0	High Confidence
222864_s_at	ZNF219	213573_at	KPNB1	Karyopherin (importin) beta 1	1	-1947.48	0	High Confidence
222864_s_at	ZNF219	213574_s_at	KPNB1	Karyopherin (importin) beta 1	1	-1947.48	0	High Confidence
222864_s_at	ZNF219	215807_s_at	PLXNB1	Plexin B1	1	-1947.48	0	High Confidence
222864_s_at	ZNF219	219241_x_at	SSH3	Slingshot homolog 3 (Drosophila)	1	-1947.48	0	High Confidence
222864_s_at	ZNF219	219562_at	RAB26	"RAB26, member RAS oncogene family"	1	-1947.48	0	High Confidence
222864_s_at	ZNF219	220588_at	BCAS4	Breast carcinoma amplified sequence 4	1	-1947.48	0	High Confidence
222864_s_at	ZNF219	222165_x_at	C9orf16	Chromosome 9 open reading frame 16	1	-1947.48	0	High Confidence
222864_s_at	ZNF219	222537_s_at	CDC42SE1	CDC42 small effector 1	1	-1947.48	0	High Confidence
222864_s_at	ZNF219	222896_at	TMEM38A	Transmembrane protein 38A	1	-1947.48	0	High Confidence
222864_s_at	ZNF219	223306_at	EBPL	Emopamil binding protein-like	1	-1947.48	0	High Confidence
222864_s_at	ZNF219	224921_at	SCAMP2	Secretory carrier membrane protein 2	1	-1947.48	0	High Confidence
222864_s_at	ZNF219	225981_at	C17orf28	Chromosome 17 open reading frame 28	1	-1947.48	0	High Confidence
222864_s_at	ZNF219	226893_at	ABL2	"V-abl Abelson murine leukemia viral oncogene homolog 2 (arg, Abelson-related gene)"	1	-1947.48	0	High Confidence
222864_s_at	ZNF219	227803_at	ENPP5	Ectonucleotide pyrophosphatase/phosphodiesterase 5 (putative function)	1	-1947.48	0	High Confidence
222864_s_at	ZNF219	231907_at	ABL2	"V-abl Abelson murine leukemia viral oncogene homolog 2 (arg, Abelson-related gene)"	1	-1947.48	0	High Confidence
222864_s_at	ZNF219	242690_at	ATP11C	"ATPase, Class VI, type 11C"	1	-1947.48	0	High Confidence
222864_s_at	ZNF219	243683_at	MORF4L2	Mortality factor 4 like 2	1	-1947.48	0	High Confidence
222864_s_at	ZNF219	244126_at	PEX11G	Peroxisomal biogenesis factor 11 gamma	1	-1947.48	0	High Confidence
222864_s_at	ZNF219	41047_at	C9orf16	Chromosome 9 open reading frame 16	1	-1947.48	0	High Confidence
222864_s_at	ZNF219	50965_at	RAB26	"RAB26, member RAS oncogene family"	1	-1947.48	0	High Confidence
222864_s_at	ZNF219	51192_at	SSH3	Slingshot homolog 3 (Drosophila)	1	-1947.48	0	High Confidence
201901_s_at	YY1	211259_s_at	BMP7	Bone morphogenetic protein 7 (osteogenic protein 1)	0.883	-1947.48	0	High Confidence
201901_s_at	YY1	204503_at	EVPL	Envoplakin	0.8755	-1947.48	0	High Confidence
204253_s_at	VDR	222245_s_at	FER1L4	Fer-1-like 4 (C. elegans)	0.875	-1947.48	0	High Confidence
201901_s_at	YY1	201454_s_at	NPEPPS	Aminopeptidase puromycin sensitive	0.8725	-1947.48	0	High Confidence
204253_s_at	VDR	215248_at	GRB10	Growth factor receptor-bound protein 10	0.872	-1947.48	0	High Confidence
200670_at	XBP1	239528_at	PROM2	Prominin 2	0.8695	-1947.48	0	High Confidence
201901_s_at	YY1	222880_at	AKT3	Serologically defined colon cancer antigen 8	0.8695	-1947.48	0	High Confidence
200670_at	XBP1	218931_at	RAB17	"RAB17, member RAS oncogene family"	0.867	-1947.48	0	High Confidence
200670_at	XBP1	204479_at	OSTF1	Osteoclast stimulating factor 1	0.866	-1947.48	0	High Confidence
200670_at	XBP1	202023_at	EFNA1	Ephrin-A1	0.8645	-1947.48	0	High Confidence
201901_s_at	YY1	226705_at	FGFR1	"Fibroblast growth factor receptor 1 (fms-related tyrosine kinase 2, Pfeiffer syndrome)"	0.8605	-1947.48	0	High Confidence
201901_s_at	YY1	203430_at	HEBP2	Heme binding protein 2	0.859	-1947.48	0	High Confidence
201901_s_at	YY1	204305_at	MIPEP	Mitochondrial intermediate peptidase	0.859	-1947.48	0	High Confidence
200670_at	XBP1	224839_s_at	GPT2	Glutamic pyruvate transaminase (alanine aminotransferase) 2	0.8565	-1947.48	0	High Confidence
224833_at	ETS1	224823_at	MYLK	"Myosin, light polypeptide kinase"	0.8425	-2087.99	0	High Confidence
203395_s_at	HES1	209764_at	MGAT3	"Mannosyl (beta-1,4-)-glycoprotein beta-1,4-N-acetylglucosaminyltransferase"	0.831	-1947.48	0	High Confidence
204254_s_at	VDR	209260_at	SFN	Stratifin	0.783	-1947.48	0	High Confidence
204254_s_at	VDR	210205_at	B3GALT4	"UDP-Gal:betaGlcNAc beta 1,3-galactosyltransferase, polypeptide 4"	0.783	-1947.48	0	High Confidence
203394_s_at	HES1	211899_s_at	TRAF4	TNF receptor-associated factor 4	0.7655	-1947.48	0	High Confidence
203395_s_at	HES1	225739_at	RAB11FIP4	RAB11 family interacting protein 4 (class II)	0.7545	-1947.48	0	High Confidence
204254_s_at	VDR	209764_at	MGAT3	"Mannosyl (beta-1,4-)-glycoprotein beta-1,4-N-acetylglucosaminyltransferase"	0.754	-1947.48	0	High Confidence
206387_at	CDX2	204679_at	KCNK1	"Potassium channel, subfamily K, member 1"	0.7495	-1947.48	0	High Confidence
206387_at	CDX2	212615_at	CHD9	Chromodomain helicase DNA binding protein 9	0.725	-1947.48	0	High Confidence
204253_s_at	VDR	209260_at	SFN	Stratifin	0.717	-1947.48	0	High Confidence
204253_s_at	VDR	210205_at	B3GALT4	"UDP-Gal:betaGlcNAc beta 1,3-galactosyltransferase, polypeptide 4"	0.717	-1947.48	0	High Confidence
203395_s_at	HES1	200968_s_at	PPIB	Peptidylprolyl isomerase B (cyclophilin B)	0.7135	-1947.48	0	High Confidence
203395_s_at	HES1	201422_at	IFI30	"Interferon, gamma-inducible protein 30"	0.7135	-1947.48	0	High Confidence
203395_s_at	HES1	202671_s_at	PDXK	"Pyridoxal (pyridoxine, vitamin B6) kinase"	0.7135	-1947.48	0	High Confidence
203395_s_at	HES1	203069_at	SV2A	Synaptic vesicle glycoprotein 2A	0.7135	-1947.48	0	High Confidence
203395_s_at	HES1	203336_s_at	ITGB1BP1	Integrin beta 1 binding protein 1	0.7135	-1947.48	0	High Confidence
203395_s_at	HES1	204274_at	EBAG9	"Estrogen receptor binding site associated, antigen, 9"	0.7135	-1947.48	0	High Confidence
203395_s_at	HES1	204765_at	ARHGEF5	Rho guanine nucleotide exchange factor (GEF) 5	0.7135	-1947.48	0	High Confidence
203395_s_at	HES1	205192_at	MAP3K14	Mitogen-activated protein kinase kinase kinase 14	0.7135	-1947.48	0	High Confidence
203395_s_at	HES1	206532_at	SMARCB1	"SWI/SNF related, matrix associated, actin dependent regulator of chromatin, subfamily b, member 1"	0.7135	-1947.48	0	High Confidence
203395_s_at	HES1	207801_s_at	RNF10	Ring finger protein 10	0.7135	-1947.48	0	High Confidence
203395_s_at	HES1	208702_x_at	APLP2	Amyloid beta (A4) precursor-like protein 2	0.7135	-1947.48	0	High Confidence
203395_s_at	HES1	208817_at	COMT	Catechol-O-methyltransferase	0.7135	-1947.48	0	High Confidence
203395_s_at	HES1	208818_s_at	COMT	Catechol-O-methyltransferase	0.7135	-1947.48	0	High Confidence
203395_s_at	HES1	209696_at	FBP1	"Fructose-1,6-bisphosphatase 1"	0.7135	-1947.48	0	High Confidence
203395_s_at	HES1	209753_s_at	TMPO	Thymopoietin	0.7135	-1947.48	0	High Confidence
203395_s_at	HES1	209873_s_at	PKP3	Plakophilin 3	0.7135	-1947.48	0	High Confidence
203395_s_at	HES1	210930_s_at	ERBB2	"V-erb-b2 erythroblastic leukemia viral oncogene homolog 2, neuro/glioblastoma derived oncogene homolog (avian)"	0.7135	-1947.48	0	High Confidence
203395_s_at	HES1	211404_s_at	APLP2	Amyloid beta (A4) precursor-like protein 2	0.7135	-1947.48	0	High Confidence
203395_s_at	HES1	214264_s_at	C14orf143	Chromosome 14 open reading frame 143	0.7135	-1947.48	0	High Confidence
203395_s_at	HES1	214543_x_at	QKI	"Quaking homolog, KH domain RNA binding (mouse)"	0.7135	-1947.48	0	High Confidence
203395_s_at	HES1	214875_x_at	APLP2	Amyloid beta (A4) precursor-like protein 2	0.7135	-1947.48	0	High Confidence
203395_s_at	HES1	215350_at	SYNE1	"Spectrin repeat containing, nuclear envelope 1"	0.7135	-1947.48	0	High Confidence
203395_s_at	HES1	216232_s_at	GCN1L1	GCN1 general control of amino-acid synthesis 1-like 1 (yeast)	0.7135	-1947.48	0	High Confidence
203395_s_at	HES1	216836_s_at	ERBB2	"V-erb-b2 erythroblastic leukemia viral oncogene homolog 2, neuro/glioblastoma derived oncogene homolog (avian)"	0.7135	-1947.48	0	High Confidence
203395_s_at	HES1	223540_at	PVRL4	Poliovirus receptor-related 4	0.7135	-1947.48	0	High Confidence
203395_s_at	HES1	224666_at	NSMCE1	Non-SMC element 1 homolog (S. cerevisiae)	0.7135	-1947.48	0	High Confidence
203395_s_at	HES1	225777_at	C9orf140	Chromosome 9 open reading frame 140	0.7135	-1947.48	0	High Confidence
203395_s_at	HES1	229516_at	WDR31	WD repeat domain 31	0.7135	-1947.48	0	High Confidence
203395_s_at	HES1	230951_at	EPB41L5	Erythrocyte membrane protein band 4.1 like 5	0.7135	-1947.48	0	High Confidence
203395_s_at	HES1	236154_at	QKI	"Quaking homolog, KH domain RNA binding (mouse)"	0.7135	-1947.48	0	High Confidence
203395_s_at	HES1	40837_at	TLE2	"Transducin-like enhancer of split 2 (E(sp1) homolog, Drosophila)"	0.7135	-1947.48	0	High Confidence
201901_s_at	YY1	204179_at	MB	Myoglobin	0.71	-1947.48	0	High Confidence
203395_s_at	HES1	208964_s_at	FADS1	Fatty acid desaturase 1	0.7075	-1947.48	0	High Confidence
203395_s_at	HES1	219404_at	EPS8L3	EPS8-like 3	0.7075	-1947.48	0	High Confidence
201901_s_at	YY1	223450_s_at	COG3	Component of oligomeric golgi complex 3	0.707	-1947.48	0	High Confidence
201901_s_at	YY1	205880_at	PRKD1	Protein kinase D1	0.704	-1947.48	0	High Confidence
200670_at	XBP1	205803_s_at	TRPC1	"Transient receptor potential cation channel, subfamily C, member 1"	0.701	-1947.48	0	High Confidence
201901_s_at	YY1	225820_at	PHF17	PHD finger protein 17	0.698	-1947.48	0	High Confidence
201901_s_at	YY1	207384_at	PGLYRP1	Peptidoglycan recognition protein 1	0.6965	-1947.48	0	High Confidence
222864_s_at	ZNF219	219919_s_at	SSH3	Slingshot homolog 3 (Drosophila)	0.696	-1947.48	0	High Confidence
205253_at	PBX1	203729_at	EMP3	Epithelial membrane protein 3	0.6925	-1952.59	0	High Confidence
204253_s_at	VDR	201971_s_at	ATP6V1A	"ATPase, H+ transporting, lysosomal 70kDa, V1 subunit A"	0.6915	-1947.48	0	High Confidence
204255_s_at	VDR	222245_s_at	FER1L4	Fer-1-like 4 (C. elegans)	0.6905	-1947.48	0	High Confidence
200670_at	XBP1	213480_at	VAMP4	Vesicle-associated membrane protein 4	0.689	-3741.16	0	High Confidence
204255_s_at	VDR	209260_at	SFN	Stratifin	0.6845	-1947.48	0	High Confidence
204255_s_at	VDR	210205_at	B3GALT4	"UDP-Gal:betaGlcNAc beta 1,3-galactosyltransferase, polypeptide 4"	0.6845	-1947.48	0	High Confidence
200670_at	XBP1	204942_s_at	ALDH3B2	"Aldehyde dehydrogenase 3 family, member B2"	0.684	-3772.55	0	High Confidence
201901_s_at	YY1	204942_s_at	ALDH3B2	"Aldehyde dehydrogenase 3 family, member B2"	0.684	-3772.55	0	High Confidence
205253_at	PBX1	204942_s_at	ALDH3B2	"Aldehyde dehydrogenase 3 family, member B2"	0.682	-1952.74	0	High Confidence
201901_s_at	YY1	212624_s_at	CHN1	Chimerin (chimaerin) 1	0.68	-3800.71	0	High Confidence
204253_s_at	VDR	214347_s_at	DDC	Dopa decarboxylase (aromatic L-amino acid decarboxylase)	0.68	-3800.71	0	High Confidence
204255_s_at	VDR	214347_s_at	DDC	Dopa decarboxylase (aromatic L-amino acid decarboxylase)	0.68	-3800.71	0	High Confidence
201901_s_at	YY1	204750_s_at	DSC2	Desmocollin 2	0.6795	-3803.77	0	High Confidence
204253_s_at	VDR	225646_at	CTSC	Cathepsin C	0.679	-3805.59	0	High Confidence
204255_s_at	VDR	225646_at	CTSC	Cathepsin C	0.679	-3805.59	0	High Confidence
201901_s_at	YY1	223658_at	KCNK6	"Potassium channel, subfamily K, member 6"	0.677	-3817.89	0	High Confidence
201901_s_at	YY1	238451_at	MPP7	"Membrane protein, palmitoylated 7 (MAGUK p55 subfamily member 7)"	0.677	-3817.89	0	High Confidence
201901_s_at	YY1	238778_at	MPP7	"Membrane protein, palmitoylated 7 (MAGUK p55 subfamily member 7)"	0.677	-3817.89	0	High Confidence
204255_s_at	VDR	215248_at	GRB10	Growth factor receptor-bound protein 10	0.6765	-1947.48	0	High Confidence
206387_at	CDX2	222699_s_at	PLEKHF2	"Pleckstrin homology domain containing, family F (with FYVE domain) member 2"	0.6765	-1947.48	0	High Confidence
200670_at	XBP1	215465_at	ABCA12	"ATP-binding cassette, sub-family A (ABC1), member 12"	0.676	-3818.41	0	High Confidence
204253_s_at	VDR	203065_s_at	CAV1	"Caveolin 1, caveolae protein, 22kDa"	0.676	-3818.41	0	High Confidence
204255_s_at	VDR	203065_s_at	CAV1	"Caveolin 1, caveolae protein, 22kDa"	0.676	-3818.41	0	High Confidence
222864_s_at	ZNF219	203065_s_at	CAV1	"Caveolin 1, caveolae protein, 22kDa"	0.676	-3818.41	0	High Confidence
200670_at	XBP1	219115_s_at	IL20RA	"Interleukin 20 receptor, alpha"	0.671	-3853.93	0	High Confidence
204253_s_at	VDR	219115_s_at	IL20RA	"Interleukin 20 receptor, alpha"	0.671	-3853.93	0	High Confidence
204255_s_at	VDR	219115_s_at	IL20RA	"Interleukin 20 receptor, alpha"	0.671	-3853.93	0	High Confidence
204254_s_at	VDR	202422_s_at	ACSL4	Acyl-CoA synthetase long-chain family member 4	0.6665	-1947.48	0	High Confidence
201901_s_at	YY1	227425_at	REPS2	RALBP1 associated Eps domain containing 2	0.6635	-3892.46	0	High Confidence
204253_s_at	VDR	209459_s_at	ABAT	4-aminobutyrate aminotransferase	0.6635	-3892.46	0	High Confidence
204255_s_at	VDR	209459_s_at	ABAT	4-aminobutyrate aminotransferase	0.6635	-3892.46	0	High Confidence
224833_at	ETS1	223385_at	CYP2S1	"Cytochrome P450, family 2, subfamily S, polypeptide 1"	0.6615	-1908.12	0	High Confidence
201901_s_at	YY1	229307_at	ANKRD28	Ankyrin repeat domain 28	0.649	-1947.48	0	High Confidence
203395_s_at	HES1	212636_at	QKI	"Quaking homolog, KH domain RNA binding (mouse)"	0.6485	-1947.48	0	High Confidence
203394_s_at	HES1	218813_s_at	SH3GLB2	SH3-domain GRB2-like endophilin B2	0.6385	-3549.91	0	High Confidence
203395_s_at	HES1	219577_s_at	ABCA7	"ATP-binding cassette, sub-family A (ABC1), member 7"	0.626	-1947.48	0	High Confidence
204254_s_at	VDR	229307_at	ANKRD28	Ankyrin repeat domain 28	0.6225	-1947.48	0	High Confidence
203395_s_at	HES1	218813_s_at	SH3GLB2	SH3-domain GRB2-like endophilin B2	0.611	-3335.82	0	High Confidence
203395_s_at	HES1	243669_s_at	PRAP1	Proline-rich acidic protein 1	0.608	-1947.48	0	High Confidence
203395_s_at	HES1	220068_at	VPREB3	Pre-B lymphocyte gene 3	0.601	-1947.48	0	High Confidence
206387_at	CDX2	201539_s_at	FHL1	Four and a half LIM domains 1	0.598	-1947.48	0	High Confidence
200670_at	XBP1	221588_x_at	ALDH6A1	"Aldehyde dehydrogenase 6 family, member A1"	0.5965	-1947.48	0	High Confidence
206387_at	CDX2	200863_s_at	RAB11A	"RAB11A, member RAS oncogene family"	0.595	-1947.48	0	High Confidence
206387_at	CDX2	201047_x_at	RAB6A	"RAB6A, member RAS oncogene family"	0.595	-1947.48	0	High Confidence
206387_at	CDX2	201931_at	ETFA	TYRO3P protein tyrosine kinase pseudogene	0.595	-1947.48	0	High Confidence
206387_at	CDX2	203021_at	SLPI	Secretory leukocyte peptidase inhibitor	0.595	-1947.48	0	High Confidence
206387_at	CDX2	206463_s_at	DHRS2	Dehydrogenase/reductase (SDR family) member 2	0.595	-1947.48	0	High Confidence
206387_at	CDX2	207782_s_at	PSEN1	Presenilin 1 (Alzheimer disease 3)	0.595	-1947.48	0	High Confidence
206387_at	CDX2	208862_s_at	CTNND1	"Catenin (cadherin-associated protein), delta 1"	0.595	-1947.48	0	High Confidence
206387_at	CDX2	209759_s_at	DCI	"Dodecenoyl-Coenzyme A delta isomerase (3,2 trans-enoyl-Coenzyme A isomerase)"	0.595	-1947.48	0	High Confidence
206387_at	CDX2	210943_s_at	LYST	Lysosomal trafficking regulator	0.595	-1947.48	0	High Confidence
206387_at	CDX2	211240_x_at	CTNND1	"Catenin (cadherin-associated protein), delta 1"	0.595	-1947.48	0	High Confidence
206387_at	CDX2	212616_at	CHD9	Chromodomain helicase DNA binding protein 9	0.595	-1947.48	0	High Confidence
206387_at	CDX2	226167_at	SYT7	Synaptotagmin VII	0.595	-1947.48	0	High Confidence
206387_at	CDX2	226261_at	ZNRF2	Zinc and ring finger 2	0.595	-1947.48	0	High Confidence
203394_s_at	HES1	209764_at	MGAT3	"Mannosyl (beta-1,4-)-glycoprotein beta-1,4-N-acetylglucosaminyltransferase"	0.5945	-1947.48	0	High Confidence
200670_at	XBP1	204290_s_at	ALDH6A1	"Aldehyde dehydrogenase 6 family, member A1"	0.593	-1947.48	0	High Confidence
203395_s_at	HES1	211899_s_at	TRAF4	TNF receptor-associated factor 4	0.593	-1947.48	0	High Confidence
206387_at	CDX2	203518_at	LYST	Lysosomal trafficking regulator	0.5835	-1947.48	0	High Confidence
201901_s_at	YY1	225739_at	RAB11FIP4	RAB11 family interacting protein 4 (class II)	0.5825	-1947.48	0	High Confidence
205253_at	PBX1	220196_at	MUC16	Mucin 16	0.579	-3030.15	0	High Confidence
206387_at	CDX2	201005_at	CD9	CD9 antigen (p24)	0.5765	-1947.48	0	High Confidence
206387_at	CDX2	205005_s_at	NMT2	N-myristoyltransferase 2	0.5715	-1947.48	0	High Confidence
203394_s_at	HES1	219577_s_at	ABCA7	"ATP-binding cassette, sub-family A (ABC1), member 7"	0.571	-1947.48	0	High Confidence
203395_s_at	HES1	209872_s_at	PKP3	Plakophilin 3	0.5695	-1947.48	0	High Confidence
203394_s_at	HES1	209872_s_at	PKP3	Plakophilin 3	0.5655	-1947.48	0	High Confidence
203395_s_at	HES1	200859_x_at	FLNA	"Filamin A, alpha (actin binding protein 280)"	0.5655	-1947.48	0	High Confidence
203395_s_at	HES1	200880_at	DNAJA1	"DnaJ (Hsp40) homolog, subfamily A, member 1"	0.5655	-1947.48	0	High Confidence
203395_s_at	HES1	201024_x_at	EIF5B	Eukaryotic translation initiation factor 5B	0.5655	-1947.48	0	High Confidence
203395_s_at	HES1	201246_s_at	OTUB1	"OTU domain, ubiquitin aldehyde binding 1"	0.5655	-1947.48	0	High Confidence
203395_s_at	HES1	201419_at	BAP1	BRCA1 associated protein-1 (ubiquitin carboxy-terminal hydrolase)	0.5655	-1947.48	0	High Confidence
203395_s_at	HES1	201761_at	MTHFD2	"Methylenetetrahydrofolate dehydrogenase (NADP+ dependent) 2, methenyltetrahydrofolate cyclohydrolase"	0.5655	-1947.48	0	High Confidence
203395_s_at	HES1	202640_s_at	RANBP3	RAN binding protein 3	0.5655	-1947.48	0	High Confidence
203395_s_at	HES1	203488_at	LPHN1	Latrophilin 1	0.5655	-1947.48	0	High Confidence
203395_s_at	HES1	203633_at	CPT1A	Carnitine palmitoyltransferase 1A (liver)	0.5655	-1947.48	0	High Confidence
203395_s_at	HES1	203634_s_at	CPT1A	Carnitine palmitoyltransferase 1A (liver)	0.5655	-1947.48	0	High Confidence
203395_s_at	HES1	203839_s_at	TNK2	"Tyrosine kinase, non-receptor, 2"	0.5655	-1947.48	0	High Confidence
203395_s_at	HES1	204480_s_at	C9orf16	Chromosome 9 open reading frame 16	0.5655	-1947.48	0	High Confidence
203395_s_at	HES1	206469_x_at	AKR7A3	"Aldo-keto reductase family 7, member A3 (aflatoxin aldehyde reductase)"	0.5655	-1947.48	0	High Confidence
203395_s_at	HES1	207431_s_at	DEGS1	"Degenerative spermatocyte homolog 1, lipid desaturase (Drosophila)"	0.5655	-1947.48	0	High Confidence
203395_s_at	HES1	208449_s_at	FGF8	Fibroblast growth factor 8 (androgen-induced)	0.5655	-1947.48	0	High Confidence
203395_s_at	HES1	209340_at	UAP1	UDP-N-acteylglucosamine pyrophosphorylase 1	0.5655	-1947.48	0	High Confidence
203395_s_at	HES1	210151_s_at	DYRK3	Dual-specificity tyrosine-(Y)-phosphorylation regulated kinase 3	0.5655	-1947.48	0	High Confidence
203395_s_at	HES1	210740_s_at	ITPK1	"Inositol 1,3,4-triphosphate 5/6 kinase"	0.5655	-1947.48	0	High Confidence
203395_s_at	HES1	213746_s_at	FLNA	"Filamin A, alpha (actin binding protein 280)"	0.5655	-1947.48	0	High Confidence
203395_s_at	HES1	214154_s_at	PKP2	Plakophilin 2	0.5655	-1947.48	0	High Confidence
203395_s_at	HES1	214752_x_at	FLNA	"Filamin A, alpha (actin binding protein 280)"	0.5655	-1947.48	0	High Confidence
203395_s_at	HES1	216381_x_at	AKR7A3	"Aldo-keto reductase family 7, member A3 (aflatoxin aldehyde reductase)"	0.5655	-1947.48	0	High Confidence
203395_s_at	HES1	217270_s_at	DYRK1B	Dual-specificity tyrosine-(Y)-phosphorylation regulated kinase 1B	0.5655	-1947.48	0	High Confidence
203395_s_at	HES1	217710_x_at	ITPK1	"Inositol 1,3,4-triphosphate 5/6 kinase"	0.5655	-1947.48	0	High Confidence
203395_s_at	HES1	218066_at	SLC12A7	"Solute carrier family 12 (potassium/chloride transporters), member 7"	0.5655	-1947.48	0	High Confidence
203395_s_at	HES1	221122_at	HRASLS2	HRAS-like suppressor 2	0.5655	-1947.48	0	High Confidence
203395_s_at	HES1	221946_at	C9orf116	Chromosome 9 open reading frame 116	0.5655	-1947.48	0	High Confidence
203395_s_at	HES1	222165_x_at	C9orf16	Chromosome 9 open reading frame 16	0.5655	-1947.48	0	High Confidence
203395_s_at	HES1	222445_at	SLC39A9	"Solute carrier family 39 (zinc transporter), member 9"	0.5655	-1947.48	0	High Confidence
203395_s_at	HES1	222896_at	TMEM38A	Transmembrane protein 38A	0.5655	-1947.48	0	High Confidence
203395_s_at	HES1	224907_s_at	SH3GLB2	SH3-domain GRB2-like endophilin B2	0.5655	-1947.48	0	High Confidence
203395_s_at	HES1	224908_s_at	TTL	Tubulin tyrosine ligase	0.5655	-1947.48	0	High Confidence
203395_s_at	HES1	225280_x_at	ARSD	Arylsulfatase D	0.5655	-1947.48	0	High Confidence
203395_s_at	HES1	230430_at	ENTPD2	Ectonucleoside triphosphate diphosphohydrolase 2	0.5655	-1947.48	0	High Confidence
203395_s_at	HES1	235688_s_at	TRAF4	TNF receptor-associated factor 4	0.5655	-1947.48	0	High Confidence
203395_s_at	HES1	38710_at	OTUB1	"OTU domain, ubiquitin aldehyde binding 1"	0.5655	-1947.48	0	High Confidence
203395_s_at	HES1	41047_at	C9orf16	Chromosome 9 open reading frame 16	0.5655	-1947.48	0	High Confidence
203394_s_at	HES1	204278_s_at	EBAG9	"Estrogen receptor binding site associated, antigen, 9"	0.565	-1947.48	0	High Confidence
206387_at	CDX2	204678_s_at	KCNK1	"Potassium channel, subfamily K, member 1"	0.5645	-3211.36	0	High Confidence
204255_s_at	VDR	201971_s_at	ATP6V1A	"ATPase, H+ transporting, lysosomal 70kDa, V1 subunit A"	0.563	-1947.48	0	High Confidence
206387_at	CDX2	208964_s_at	FADS1	Fatty acid desaturase 1	0.563	-1947.48	0	High Confidence
222864_s_at	ZNF219	201971_s_at	ATP6V1A	"ATPase, H+ transporting, lysosomal 70kDa, V1 subunit A"	0.563	-1947.48	0	High Confidence
203395_s_at	HES1	209172_s_at	CENPF	"Centromere protein F, 350/400ka (mitosin)"	0.5625	-1947.48	0	High Confidence
206387_at	CDX2	214505_s_at	FHL1	Four and a half LIM domains 1	0.5625	-3104.05	0	High Confidence
203394_s_at	HES1	218489_s_at	ALAD	"Aminolevulinate, delta-, dehydratase"	0.56	-1947.48	0	High Confidence
203394_s_at	HES1	212636_at	QKI	"Quaking homolog, KH domain RNA binding (mouse)"	0.5595	-1947.48	0	High Confidence
204253_s_at	VDR	229307_at	ANKRD28	Ankyrin repeat domain 28	0.5595	-1947.48	0	High Confidence
204255_s_at	VDR	229307_at	ANKRD28	Ankyrin repeat domain 28	0.5595	-1947.48	0	High Confidence
201901_s_at	YY1	212607_at	AKT3	Serologically defined colon cancer antigen 8	0.557	-4516.69	0	High Confidence
204254_s_at	VDR	235296_at	EIF5A2	Eukaryotic translation initiation factor 5A2	0.5555	-1947.48	0	High Confidence
222864_s_at	ZNF219	210757_x_at	DAB2	"Disabled homolog 2, mitogen-responsive phosphoprotein (Drosophila)"	0.555	-4530	0	High Confidence
203395_s_at	HES1	211564_s_at	PDLIM4	PDZ and LIM domain 4	0.554	-1947.48	0	High Confidence
203394_s_at	HES1	225618_at	ARHGAP27	Rho GTPase activating protein 27	0.5535	-1947.48	0	High Confidence
203394_s_at	HES1	205093_at	PLEKHA6	"Pleckstrin homology domain containing, family A member 6"	0.5525	-1947.48	0	High Confidence
204254_s_at	VDR	211564_s_at	PDLIM4	PDZ and LIM domain 4	0.5515	-1947.48	0	High Confidence
203394_s_at	HES1	209447_at	SYNE1	"Spectrin repeat containing, nuclear envelope 1"	0.55	-1947.48	0	High Confidence
206387_at	CDX2	205083_at	AOX1	Aldehyde oxidase 1	0.55	-1947.48	0	High Confidence
200670_at	XBP1	209191_at	TUBB6	"Tubulin, beta 6"	0.5485	-4566.86	0	High Confidence
222864_s_at	ZNF219	209864_at	FRAT2	Frequently rearranged in advanced T-cell lymphomas 2	0.5485	-1947.48	0	High Confidence
200670_at	XBP1	221589_s_at	ALDH6A1	"Aldehyde dehydrogenase 6 family, member A1"	0.5465	-4574.48	0	High Confidence
204253_s_at	VDR	209460_at	ABAT	4-aminobutyrate aminotransferase	0.5465	-4574.48	0	High Confidence
204254_s_at	VDR	221561_at	SOAT1	Sterol O-acyltransferase (acyl-Coenzyme A: cholesterol acyltransferase) 1	0.5465	-1947.48	0	High Confidence
204255_s_at	VDR	209460_at	ABAT	4-aminobutyrate aminotransferase	0.5465	-4574.48	0	High Confidence
206387_at	CDX2	215743_at	NMT2	N-myristoyltransferase 2	0.546	-1947.48	0	High Confidence
206387_at	CDX2	215471_s_at	MAP7	Microtubule-associated protein 7	0.5445	-1947.48	0	High Confidence
203394_s_at	HES1	209172_s_at	CENPF	"Centromere protein F, 350/400ka (mitosin)"	0.5415	-1947.48	0.0001	High Confidence
203394_s_at	HES1	216202_s_at	SPTLC2	"Serine palmitoyltransferase, long chain base subunit 2"	0.5415	-1947.48	0.0001	High Confidence
203394_s_at	HES1	211564_s_at	PDLIM4	PDZ and LIM domain 4	0.541	-1947.48	0.0001	High Confidence
204254_s_at	VDR	219565_at	CYP20A1	"Cytochrome P450, family 20, subfamily A, polypeptide 1"	0.541	-1947.48	0.0001	High Confidence
201901_s_at	YY1	225816_at	PHF17	PHD finger protein 17	0.539	-3081.39	0.0002	High Confidence
204253_s_at	VDR	219565_at	CYP20A1	"Cytochrome P450, family 20, subfamily A, polypeptide 1"	0.536	-1947.48	0.0006	High Confidence
203395_s_at	HES1	222546_s_at	EPS8L2	EPS8-like 2	0.5335	-1947.48	0.0013	High Confidence
200670_at	XBP1	221754_s_at	CORO1B	"Coronin, actin binding protein, 1B"	0.5315	-1947.48	0.0023	High Confidence
206387_at	CDX2	210299_s_at	FHL1	Four and a half LIM domains 1	0.528	-1947.48	0.0057	High Confidence
203394_s_at	HES1	222546_s_at	EPS8L2	EPS8-like 2	0.5265	-1947.48	0.0084	High Confidence
203395_s_at	HES1	218489_s_at	ALAD	"Aminolevulinate, delta-, dehydratase"	0.526	-1947.48	0.0094	High Confidence
205253_at	PBX1	210692_s_at	SLC43A3	"Solute carrier family 43, member 3"	0.525	-2591.18	0.0119	High Confidence
203395_s_at	HES1	204278_s_at	EBAG9	"Estrogen receptor binding site associated, antigen, 9"	0.5245	-1947.48	0.0134	High Confidence
200670_at	XBP1	223530_at	TDRKH	Tudor and KH domain containing	0.5235	-4714.14	0.0168	High Confidence
206387_at	CDX2	200883_at	UQCRC2	Ubiquinol-cytochrome c reductase core protein II	0.523	-1947.48	0.0188	High Confidence
206387_at	CDX2	200894_s_at	FKBP4	"FK506 binding protein 4, 59kDa"	0.523	-1947.48	0.0188	High Confidence
206387_at	CDX2	200895_s_at	FKBP4	"FK506 binding protein 4, 59kDa"	0.523	-1947.48	0.0188	High Confidence
206387_at	CDX2	201024_x_at	EIF5B	Eukaryotic translation initiation factor 5B	0.523	-1947.48	0.0188	High Confidence
206387_at	CDX2	201135_at	ECHS1	"Enoyl Coenzyme A hydratase, short chain, 1, mitochondrial"	0.523	-1947.48	0.0188	High Confidence
206387_at	CDX2	202053_s_at	ALDH3A2	"Aldehyde dehydrogenase 3 family, member A2"	0.523	-1947.48	0.0188	High Confidence
206387_at	CDX2	202054_s_at	ALDH3A2	"Aldehyde dehydrogenase 3 family, member A2"	0.523	-1947.48	0.0188	High Confidence
206387_at	CDX2	203282_at	GBE1	"Glucan (1,4-alpha-), branching enzyme 1 (glycogen branching enzyme, Andersen disease, glycogen storage disease type IV)"	0.523	-1947.48	0.0188	High Confidence
206387_at	CDX2	204623_at	TFF3	Trefoil factor 3 (intestinal)	0.523	-1947.48	0.0188	High Confidence
206387_at	CDX2	205102_at	TMPRSS2	"Transmembrane protease, serine 2"	0.523	-1947.48	0.0188	High Confidence
206387_at	CDX2	205137_x_at	USH1C	"Usher syndrome 1C (autosomal recessive, severe)"	0.523	-1947.48	0.0188	High Confidence
206387_at	CDX2	207431_s_at	DEGS1	"Degenerative spermatocyte homolog 1, lipid desaturase (Drosophila)"	0.523	-1947.48	0.0188	High Confidence
206387_at	CDX2	208447_s_at	PRPS1	Phosphoribosyl pyrophosphate synthetase 1	0.523	-1947.48	0.0188	High Confidence
206387_at	CDX2	209440_at	PRPS1	Phosphoribosyl pyrophosphate synthetase 1	0.523	-1947.48	0.0188	High Confidence
206387_at	CDX2	210544_s_at	ALDH3A2	"Aldehyde dehydrogenase 3 family, member A2"	0.523	-1947.48	0.0188	High Confidence
206387_at	CDX2	212245_at	MCFD2	Multiple coagulation factor deficiency 2	0.523	-1947.48	0.0188	High Confidence
206387_at	CDX2	212600_s_at	UQCRC2	Ubiquinol-cytochrome c reductase core protein II	0.523	-1947.48	0.0188	High Confidence
206387_at	CDX2	212935_at	MCF2L	MCF.2 cell line derived transforming sequence-like	0.523	-1947.48	0.0188	High Confidence
206387_at	CDX2	214231_s_at	KIAA0564	KIAA0564 protein	0.523	-1947.48	0.0188	High Confidence
206387_at	CDX2	218517_at	PHF17	PHD finger protein 17	0.523	-1947.48	0.0188	High Confidence
206387_at	CDX2	219508_at	GCNT3	"Glucosaminyl (N-acetyl) transferase 3, mucin type"	0.523	-1947.48	0.0188	High Confidence
206387_at	CDX2	224638_at	SPPL3	Signal peptide peptidase 3	0.523	-1947.48	0.0188	High Confidence
206387_at	CDX2	224640_at	SPPL3	Signal peptide peptidase 3	0.523	-1947.48	0.0188	High Confidence
206387_at	CDX2	225177_at	RAB11FIP1	RAB11 family interacting protein 1 (class I)	0.523	-1947.48	0.0188	High Confidence
206387_at	CDX2	226553_at	TMPRSS2	"Transmembrane protease, serine 2"	0.523	-1947.48	0.0188	High Confidence
206387_at	CDX2	35147_at	MCF2L	MCF.2 cell line derived transforming sequence-like	0.523	-1947.48	0.0188	High Confidence
204254_s_at	VDR	201971_s_at	ATP6V1A	"ATPase, H+ transporting, lysosomal 70kDa, V1 subunit A"	0.5205	-1947.48	0.0317	High Confidence
201901_s_at	YY1	214109_at	LRBA	"LPS-responsive vesicle trafficking, beach and anchor containing"	0.5195	-1947.48	0.0386	High Confidence

## Sheet: TF-TF
miRNA_probe	miRNA_name	mRNA_probe	GeneSymbol	GeneTitle	EdgeScore	PScore	pvalue	Comment
200670_at	XBP1	209423_s_at	PHF20	PHD finger protein 20	1	-123.385	0	High Confidence
200670_at	XBP1	228968_at	ZNF449	Zinc finger protein 449	1	-123.385	0	High Confidence
201901_s_at	YY1	205497_at	ZNF175	Zinc finger protein 175	1	-123.385	0	High Confidence
201901_s_at	YY1	222864_s_at	ZNF219	Zinc finger protein 219	1	-123.385	0	High Confidence
201901_s_at	YY1	228968_at	ZNF449	Zinc finger protein 449	1	-123.385	0	High Confidence
201901_s_at	YY1	229396_at	OVOL1	Ovo-like 1(Drosophila)	1	-123.385	0	High Confidence
201901_s_at	YY1	238683_at	ZNF524	Zinc finger protein 524	1	-123.385	0	High Confidence
201901_s_at	YY1	239462_at	ZNF284	Zinc finger protein 284	1	-123.385	0	High Confidence
203394_s_at	HES1	203394_s_at	HES1	"Hairy and enhancer of split 1, (Drosophila)"	1	-123.385	0	High Confidence
203395_s_at	HES1	203395_s_at	HES1	"Hairy and enhancer of split 1, (Drosophila)"	1	-123.385	0	High Confidence
204253_s_at	VDR	210827_s_at	ELF3	"E74-like factor 3 (ets domain transcription factor, epithelial-specific )"	1	-123.385	0	High Confidence
204253_s_at	VDR	226267_at	JDP2	Jun dimerization protein 2	1	-123.385	0	High Confidence
204253_s_at	VDR	232436_at	ZNF274	Zinc finger protein 274	1	-123.385	0	High Confidence
204255_s_at	VDR	210827_s_at	ELF3	"E74-like factor 3 (ets domain transcription factor, epithelial-specific )"	1	-123.385	0	High Confidence
204255_s_at	VDR	226267_at	JDP2	Jun dimerization protein 2	1	-123.385	0	High Confidence
204255_s_at	VDR	232436_at	ZNF274	Zinc finger protein 274	1	-123.385	0	High Confidence
222864_s_at	ZNF219	203394_s_at	HES1	"Hairy and enhancer of split 1, (Drosophila)"	1	-123.385	0	High Confidence
222864_s_at	ZNF219	203395_s_at	HES1	"Hairy and enhancer of split 1, (Drosophila)"	1	-123.385	0	High Confidence
222864_s_at	ZNF219	209262_s_at	NR2F6	"Nuclear receptor subfamily 2, group F, member 6"	1	-123.385	0	High Confidence
222864_s_at	ZNF219	229396_at	OVOL1	Ovo-like 1(Drosophila)	1	-123.385	0	High Confidence
201901_s_at	YY1	206604_at	OVOL1	Ovo-like 1(Drosophila)	0.8755	-123.385	0	High Confidence
203395_s_at	HES1	204420_at	FOSL1	FOS-like antigen 1	0.705	-123.385	0	High Confidence
203395_s_at	HES1	213441_x_at	SPDEF	SAM pointed domain containing ets transcription factor	0.705	-123.385	0	High Confidence
203395_s_at	HES1	214404_x_at	SPDEF	SAM pointed domain containing ets transcription factor	0.705	-123.385	0	High Confidence
203395_s_at	HES1	220192_x_at	SPDEF	SAM pointed domain containing ets transcription factor	0.705	-123.385	0	High Confidence
203395_s_at	HES1	200670_at	XBP1	X-box binding protein 1	0.701	-123.385	0	High Confidence
203395_s_at	HES1	213196_at	ZNF629	Zinc finger protein 629	0.701	-123.385	0	High Confidence
222864_s_at	ZNF219	206604_at	OVOL1	Ovo-like 1(Drosophila)	0.6915	-123.385	0	High Confidence
222864_s_at	ZNF219	209261_s_at	NR2F6	"Nuclear receptor subfamily 2, group F, member 6"	0.609	-123.385	0	High Confidence
204254_s_at	VDR	203920_at	NR1H3	"Nuclear receptor subfamily 1, group H, member 3"	0.593	-123.385	0	High Confidence
204254_s_at	VDR	210135_s_at	SHOX2	Short stature homeobox 2	0.588	-123.385	0	High Confidence
203395_s_at	HES1	203394_s_at	HES1	"Hairy and enhancer of split 1, (Drosophila)"	0.567	-123.385	0	High Confidence
222864_s_at	ZNF219	226895_at	NFIC	Nuclear factor I/C (CCAAT-binding transcription factor)	0.56	-281.255	0	High Confidence
204254_s_at	VDR	213139_at	SNAI2	Snail homolog 2 (Drosophila)	0.553	-123.385	0	High Confidence

## Sheet: All
miRNA_name	GeneSymbol	GeneTitle	EdgeScore	PScore	pvalue	Comment
hsa-miR-101	EPB41L1	"erythrocyte membrane protein band 4.1-like 1, EPB41L1"	0.6625	-2987.7	0	High Confidence
hsa-miR-101	CCNO	"cyclin O, CCNO"	0.616	-2987.7	0	High Confidence
hsa-miR-101	ERMP1	"endoplasmic reticulum metallopeptidase 1, ERMP1"	0.563	-2987.7	0	High Confidence
hsa-miR-101	FAM108C1	"family with sequence similarity 108, member C1, FAM108C1"	0.559	-2987.7	0	High Confidence
hsa-miR-101	GSR	"glutathione reductase, GSR"	0.5445	-2987.7	0	High Confidence
hsa-miR-101	TUBB2A	"tubulin, beta 2A, TUBB2A"	0.535	-2987.7	0.0008	High Confidence
hsa-miR-106b	MAP4	"microtubule-associated protein 4, MAP4"	1	-2987.7	0	High Confidence
hsa-miR-106b	PFKP	"phosphofructokinase, platelet, PFKP"	1	-2987.7	0	High Confidence
hsa-miR-106b	PLIN3	"mannose-6-phosphate receptor binding protein 1, M6PRBP1"	1	-2987.7	0	High Confidence
hsa-miR-106b	ENSA	"endosulfine alpha, ENSA"	1	-2987.7	0	High Confidence
hsa-miR-106b	HMGCL	"3-hydroxymethyl-3-methylglutaryl-Coenzyme A lyase (hydroxymethylglutaricaciduria), HMGCL"	1	-2987.7	0	High Confidence
hsa-miR-106b	SLC37A4	"glutathione peroxidase 2 (gastrointestinal), GPX2"	1	-2987.7	0	High Confidence
hsa-miR-106b	TLN1	"talin 1, TLN1"	1	-2987.7	0	High Confidence
hsa-miR-106b	SORL1	"sortilin-related receptor, L(DLR class) A repeats-containing, SORL1"	1	-2987.7	0	High Confidence
hsa-miR-106b	CCS	"copper chaperone for superoxide dismutase, CCS"	1	-2987.7	0	High Confidence
hsa-miR-106b	P2RX4	"purinergic receptor P2X, ligand-gated ion channel, 4, P2RX4"	1	-2987.7	0	High Confidence
hsa-miR-106b	CPT2	"carnitine palmitoyltransferase II, CPT2"	1	-2987.7	0	High Confidence
hsa-miR-106b	EHHADH	"enoyl-Coenzyme A, hydratase/3-hydroxyacyl Coenzyme A dehydrogenase, EHHADH"	1	-2987.7	0	High Confidence
hsa-miR-106b	EXOG	"endonuclease G-like 1, ENDOGL1"	1	-2987.7	0	High Confidence
hsa-miR-106b	GSR	"glutathione reductase, GSR"	1	-2987.7	0	High Confidence
hsa-miR-106b	TRDMT1	"tRNA aspartic acid methyltransferase 1, TRDMT1"	1	-2987.7	0	High Confidence
hsa-miR-106b	GRTP1	"growth hormone regulated TBC protein 1, GRTP1"	1	-2987.7	0	High Confidence
hsa-miR-106b	MED6	"mediator complex subunit 6, MED6"	1	-2987.7	0	High Confidence
hsa-miR-106b	DEGS1	"degenerative spermatocyte homolog 1, lipid desaturase (Drosophila), DEGS1"	1	-2987.7	0	High Confidence
hsa-miR-106b	FGFR2	"fibroblast growth factor receptor 2 (bacteria-expressed kinase, keratinocyte growth factor receptor, craniofacial dysostosis 1, Crouzon syndrome, Pfeiffer syndrome, Jackson-Weiss syndrome), FGFR2"	1	-2987.7	0	High Confidence
hsa-miR-106b	DAP3	"death associated protein 3, DAP3"	1	-2987.7	0	High Confidence
hsa-miR-106b	BSCL2	"Bernardinelli-Seip congenital lipodystrophy 2 (seipin) /// heterogeneous nuclear ribonucleoprotein U-like 2, BSCL2 /// HNRNPUL2"	1	-2987.7	0	High Confidence
hsa-miR-106b	TMPO	"thymopoietin, TMPO"	1	-2987.7	0	High Confidence
hsa-miR-106b	FUT6	"fucosyltransferase 6 (alpha (1,3) fucosyltransferase), FUT6"	1	-2987.7	0	High Confidence
hsa-miR-106b	CHEK2	"CHK2 checkpoint homolog (S. pombe), CHEK2"	1	-2987.7	0	High Confidence
hsa-miR-106b	MCAM	"melanoma cell adhesion molecule, MCAM"	1	-2987.7	0	High Confidence
hsa-miR-106b	TPT1	"tumor protein, translationally-controlled 1, TPT1"	1	-2987.7	0	High Confidence
hsa-miR-106b	FUT3	"fucosyltransferase 3 (galactoside 3(4)-L-fucosyltransferase, Lewis blood group), FUT3"	1	-2987.7	0	High Confidence
hsa-miR-106b	TLE4	"transducin-like enhancer of split 4 (E(sp1) homolog, Drosophila), TLE4"	1	-2987.7	0	High Confidence
hsa-miR-106b	DNASE2	"deoxyribonuclease II, lysosomal, DNASE2"	1	-2987.7	0	High Confidence
hsa-miR-106b	NMT2	"N-myristoyltransferase 2, NMT2"	1	-2987.7	0	High Confidence
hsa-miR-106b	SLC25A10	"solute carrier family 25 (mitochondrial carrier; dicarboxylate transporter), member 10, SLC25A10"	1	-2987.7	0	High Confidence
hsa-miR-106b	TBC1D17	"TBC1 domain family, member 17, TBC1D17"	1	-2987.7	0	High Confidence
hsa-miR-106b	DPP3	"Bardet-Biedl syndrome 1 /// dipeptidyl-peptidase 3, BBS1 /// DPP3"	1	-2987.7	0	High Confidence
hsa-miR-106b	POLR1E	"polymerase (RNA) I polypeptide E, 53kDa, POLR1E"	1	-2987.7	0	High Confidence
hsa-miR-106b	RAG1AP1	"recombination activating gene 1 activating protein 1, RAG1AP1"	1	-2987.7	0	High Confidence
hsa-miR-106b	PLEKHG6	"pleckstrin homology domain containing, family G (with RhoGef domain) member 6, PLEKHG6"	1	-2987.7	0	High Confidence
hsa-miR-106b	YIF1B	"hypothetical protein LOC541469, LOC541469"	1	-2987.7	0	High Confidence
hsa-miR-106b	PPA2	"pyrophosphatase (inorganic) 2, PPA2"	1	-2987.7	0	High Confidence
hsa-miR-106b	CC2D1A	"coiled-coil and C2 domain containing 1A, CC2D1A"	1	-2987.7	0	High Confidence
hsa-miR-106b	ABHD11	"abhydrolase domain containing 11, ABHD11"	1	-2987.7	0	High Confidence
hsa-miR-106b	AGFG2	"HIV-1 Rev binding protein-like, HRBL"	1	-2987.7	0	High Confidence
hsa-miR-106b	AIF1L	"chromosome 9 open reading frame 58, C9orf58"	1	-2987.7	0	High Confidence
hsa-miR-106b	SCAMP2	"secretory carrier membrane protein 2, SCAMP2"	1	-2987.7	0	High Confidence
hsa-miR-106b	ARSD	"arylsulfatase D, ARSD"	1	-2987.7	0	High Confidence
hsa-miR-106b	DENND4C	"DENN/MADD domain containing 4C, DENND4C"	1	-2987.7	0	High Confidence
hsa-miR-106b	GALNT6	"UDP-N-acetyl-alpha-D-galactosamine:polypeptide N-acetylgalactosaminyltransferase 6 (GalNAc-T6), GALNT6"	1	-2987.7	0	High Confidence
hsa-miR-106b	DPP9	"dipeptidyl-peptidase 9, DPP9"	1	-2987.7	0	High Confidence
hsa-miR-106b	ILDR1	"immunoglobulin-like domain containing receptor 1, ILDR1"	1	-2987.7	0	High Confidence
hsa-miR-106b	GGT6	"gamma-glutamyltransferase 6, GGT6"	1	-2987.7	0	High Confidence
hsa-miR-106b	MARVELD3	"MARVEL domain containing 3, MARVELD3"	1	-2987.7	0	High Confidence
hsa-miR-106b	CNTLN	"centlein, centrosomal protein, CNTLN"	1	-2987.7	0	High Confidence
hsa-miR-106b	TNKS1BP1	"tankyrase 1 binding protein 1, 182kDa, TNKS1BP1"	0.8685	-2987.7	0	High Confidence
hsa-miR-106b	OCLN	"occludin, OCLN"	0.8545	-2987.7	0	High Confidence
hsa-miR-106b	ASL	"argininosuccinate lyase, ASL"	0.8495	-2987.7	0	High Confidence
hsa-miR-106b	CASP6	"caspase 6, apoptosis-related cysteine peptidase, CASP6"	0.8	-2987.7	0	High Confidence
hsa-miR-106b	PIGO	"phosphatidylinositol glycan anchor biosynthesis, class O, PIGO"	0.7115	-2987.7	0	High Confidence
hsa-miR-106b	PRAP1	"proline-rich acidic protein 1, PRAP1"	0.6905	-2987.7	0	High Confidence
hsa-miR-106b	C9orf40	"chromosome 9 open reading frame 40, C9orf40"	0.6035	-2987.7	0	High Confidence
hsa-miR-106b	SH2D3A	"SH2 domain containing 3A, SH2D3A"	0.5555	-7331.28	0	High Confidence
hsa-miR-106b	PRRG4	"proline rich Gla (G-carboxyglutamic acid) 4 (transmembrane), PRRG4"	0.553	-7357.47	0	High Confidence
hsa-miR-107	STMN1	"stathmin 1/oncoprotein 18, STMN1"	1	-2987.7	0	High Confidence
hsa-miR-107	FLNA	"filamin A, alpha (actin binding protein 280), FLNA"	1	-2987.7	0	High Confidence
hsa-miR-107	HADH	"hydroxyacyl-Coenzyme A dehydrogenase, HADH"	1	-2987.7	0	High Confidence
hsa-miR-107	PGD	"phosphogluconate dehydrogenase, PGD"	1	-2987.7	0	High Confidence
hsa-miR-107	ECHS1	"enoyl Coenzyme A hydratase, short chain, 1, mitochondrial, ECHS1"	1	-2987.7	0	High Confidence
hsa-miR-107	CTBP2	"C-terminal binding protein 2, CTBP2"	1	-2987.7	0	High Confidence
hsa-miR-107	ARIH2	"ariadne homolog 2 (Drosophila), ARIH2"	1	-2987.7	0	High Confidence
hsa-miR-107	BAZ2A	"bromodomain adjacent to zinc finger domain, 2A, BAZ2A"	1	-2987.7	0	High Confidence
hsa-miR-107	SCCPDH	"saccharopine dehydrogenase (putative), SCCPDH"	1	-2987.7	0	High Confidence
hsa-miR-107	TYMS	"thymidylate synthetase, TYMS"	1	-2987.7	0	High Confidence
hsa-miR-107	ENSA	"endosulfine alpha, ENSA"	1	-2987.7	0	High Confidence
hsa-miR-107	NSMAF	"neutral sphingomyelinase (N-SMase) activation associated factor, NSMAF"	1	-2987.7	0	High Confidence
hsa-miR-107	GADD45G	"growth arrest and DNA-damage-inducible, gamma, GADD45G"	1	-2987.7	0	High Confidence
hsa-miR-107	NF1	"neurofibromin 1 (neurofibromatosis, von Recklinghausen disease, Watson disease), NF1"	1	-2987.7	0	High Confidence
hsa-miR-107	KCNQ1	"potassium voltage-gated channel, KQT-like subfamily, member 1, KCNQ1"	1	-2987.7	0	High Confidence
hsa-miR-107	F2RL1	"coagulation factor II (thrombin) receptor-like 1, F2RL1"	1	-2987.7	0	High Confidence
hsa-miR-107	LPAR2	"lysophosphatidic acid receptor 2, LPAR2"	1	-2987.7	0	High Confidence
hsa-miR-107	FGFR2	"fibroblast growth factor receptor 2 (bacteria-expressed kinase, keratinocyte growth factor receptor, craniofacial dysostosis 1, Crouzon syndrome, Pfeiffer syndrome, Jackson-Weiss syndrome), FGFR2"	1	-2987.7	0	High Confidence
hsa-miR-107	BAIAP2	"BAI1-associated protein 2, BAIAP2"	1	-2987.7	0	High Confidence
hsa-miR-107	IFFO1	"intermediate filament family orphan, IFFO"	1	-2987.7	0	High Confidence
hsa-miR-107	IKBKG	"inhibitor of kappa light polypeptide gene enhancer in B-cells, kinase gamma, IKBKG"	1	-2987.7	0	High Confidence
hsa-miR-107	GRB7	"growth factor receptor-bound protein 7, GRB7"	1	-2987.7	0	High Confidence
hsa-miR-107	KIDINS220	"kinase D-interacting substrate of 220 kDa, KIDINS220"	1	-2987.7	0	High Confidence
hsa-miR-107	ASB1	"ankyrin repeat and SOCS box-containing 1, ASB1"	1	-2987.7	0	High Confidence
hsa-miR-107	RUSC2	"RUN and SH3 domain containing 2, RUSC2"	1	-2987.7	0	High Confidence
hsa-miR-107	C14orf79	"chromosome 14 open reading frame 79, C14orf79"	1	-2987.7	0	High Confidence
hsa-miR-107	PDE4DIP	"phosphodiesterase 4D interacting protein (myomegalin), PDE4DIP"	1	-2987.7	0	High Confidence
hsa-miR-107	SFTPD	"surfactant, pulmonary-associated protein D, SFTPD"	1	-2987.7	0	High Confidence
hsa-miR-107	KIAA0564	"KIAA0564, KIAA0564"	1	-2987.7	0	High Confidence
hsa-miR-107	AASS	"aminoadipate-semialdehyde synthase, AASS"	1	-2987.7	0	High Confidence
hsa-miR-107	SYNE1	"spectrin repeat containing, nuclear envelope 1, SYNE1"	1	-2987.7	0	High Confidence
hsa-miR-107	ZYX	"zyxin, ZYX"	1	-2987.7	0	High Confidence
hsa-miR-107	PLEK2	"pleckstrin 2, PLEK2"	1	-2987.7	0	High Confidence
hsa-miR-107	TRIM68	"tripartite motif-containing 68, TRIM68"	1	-2987.7	0	High Confidence
hsa-miR-107	GCNT3	"glucosaminyl (N-acetyl) transferase 3, mucin type, GCNT3"	1	-2987.7	0	High Confidence
hsa-miR-107	BCAS4	"breast carcinoma amplified sequence 4, BCAS4"	1	-2987.7	0	High Confidence
hsa-miR-107	TRAPPC9	"trafficking protein particle complex 9, NIBP"	1	-2987.7	0	High Confidence
hsa-miR-107	STARD10	"StAR-related lipid transfer (START) domain containing 10, STARD10"	1	-2987.7	0	High Confidence
hsa-miR-107	NT5C3	"5'-nucleotidase, cytosolic III, NT5C3"	1	-2987.7	0	High Confidence
hsa-miR-107	DLL1	"delta-like 1 (Drosophila), DLL1"	1	-2987.7	0	High Confidence
hsa-miR-107	C19orf48	"chromosome 19 open reading frame 48, C19orf48"	1	-2987.7	0	High Confidence
hsa-miR-107	GPSM1	"G-protein signaling modulator 1 (AGS3-like, C. elegans), GPSM1"	1	-2987.7	0	High Confidence
hsa-miR-107	C6orf136	"chromosome 6 open reading frame 136, C6orf136"	1	-2987.7	0	High Confidence
hsa-miR-107	WDR31	"WD repeat domain 31, WDR31"	1	-2987.7	0	High Confidence
hsa-miR-107	CRB3	"crumbs homolog 3 (Drosophila), CRB3"	1	-2987.7	0	High Confidence
hsa-miR-107	RAB3IP	"RAB3A interacting protein (rabin3), RAB3IP"	1	-2987.7	0	High Confidence
hsa-miR-107	TSGA10	"Transcribed locus, ---"	1	-2987.7	0	High Confidence
hsa-miR-107	COQ5	"coenzyme Q5 homolog, methyltransferase (S. cerevisiae), COQ5"	0.879	-2987.7	0	High Confidence
hsa-miR-107	CCDC50	"coiled-coil domain containing 50, CCDC50"	0.71	-2987.7	0	High Confidence
hsa-miR-107	PWWP2B	"PWWP domain containing 2B, PWWP2B"	0.6835	-2987.7	0	High Confidence
hsa-miR-107	C14orf129	"chromosome 14 open reading frame 129, C14orf129"	0.5945	-2987.7	0	High Confidence
hsa-miR-107	AUH	"AU RNA binding protein/enoyl-Coenzyme A hydratase, AUH"	0.5395	-2987.7	0.0002	High Confidence
hsa-miR-107	C4orf19	"chromosome 4 open reading frame 19, C4orf19"	0.53	-7581.46	0.0034	High Confidence
hsa-miR-141	EXPH5	"exophilin 5, EXPH5"	0.8575	-2987.7	0	High Confidence
hsa-miR-141	C16orf74	"chromosome 16 open reading frame 74, C16orf74"	0.704	-2987.7	0	High Confidence
hsa-miR-141	PERP	"PERP, TP53 apoptosis effector, PERP"	0.6375	-2987.7	0	High Confidence
hsa-miR-141	BAG2	"BCL2-associated athanogene 2, BAG2"	0.5585	-2987.7	0	High Confidence
hsa-miR-141	CC2D1A	"coiled-coil and C2 domain containing 1A, CC2D1A"	0.555	-2987.7	0	High Confidence
hsa-miR-141	CHD9	"chromodomain helicase DNA binding protein 9, CHD9"	0.5525	-2987.7	0	High Confidence
hsa-miR-148b	STMN1	"stathmin 1/oncoprotein 18, STMN1"	1	-2987.7	0	High Confidence
hsa-miR-148b	MAP4	"microtubule-associated protein 4, MAP4"	1	-2987.7	0	High Confidence
hsa-miR-148b	HDGF	"hepatoma-derived growth factor (high-mobility group protein 1-like), HDGF"	1	-2987.7	0	High Confidence
hsa-miR-148b	RPL8	"ribosomal protein L8, RPL8"	1	-2987.7	0	High Confidence
hsa-miR-148b	PPIB	"peptidylprolyl isomerase B (cyclophilin B), PPIB"	1	-2987.7	0	High Confidence
hsa-miR-148b	C3orf37	"Chromosome 3 open reading frame 37, C3orf37"	1	-2987.7	0	High Confidence
hsa-miR-148b	GCLC	"glutamate-cysteine ligase, catalytic subunit, GCLC"	1	-2987.7	0	High Confidence
hsa-miR-148b	CBY1	"chibby homolog 1 (Drosophila), CBY1"	1	-2987.7	0	High Confidence
hsa-miR-148b	CPT1A	"carnitine palmitoyltransferase 1A (liver), CPT1A"	1	-2987.7	0	High Confidence
hsa-miR-148b	RAP1GAP	"RAP1 GTPase activating protein, RAP1GAP"	1	-2987.7	0	High Confidence
hsa-miR-148b	OSTF1	"osteoclast stimulating factor 1, OSTF1"	1	-2987.7	0	High Confidence
hsa-miR-148b	RAGE	"renal tumor antigen, RAGE"	1	-2987.7	0	High Confidence
hsa-miR-148b	GJB3	"gap junction protein, beta 3, 31kDa, GJB3"	1	-2987.7	0	High Confidence
hsa-miR-148b	ALG13	"chromosome X open reading frame 45, CXorf45"	1	-2987.7	0	High Confidence
hsa-miR-148b	NDEL1	"nudE nuclear distribution gene E homolog (A. nidulans)-like 1, NDEL1"	1	-2987.7	0	High Confidence
hsa-miR-148b	FGF8	"fibroblast growth factor 8 (androgen-induced), FGF8"	1	-2987.7	0	High Confidence
hsa-miR-148b	PDIA3	"protein disulfide isomerase family A, member 3, PDIA3"	1	-2987.7	0	High Confidence
hsa-miR-148b	BAIAP2	"BAI1-associated protein 2, BAIAP2"	1	-2987.7	0	High Confidence
hsa-miR-148b	RTN4	"reticulon 4, RTN4"	1	-2987.7	0	High Confidence
hsa-miR-148b	BAG1	"BCL2-associated athanogene, BAG1"	1	-2987.7	0	High Confidence
hsa-miR-148b	AK2	"adenylate kinase 2, AK2"	1	-2987.7	0	High Confidence
hsa-miR-148b	RMND5A	"required for meiotic nuclear division 5 homolog A (S. cerevisiae), RMND5A"	1	-2987.7	0	High Confidence
hsa-miR-148b	CHD9	"chromodomain helicase DNA binding protein 9, CHD9"	1	-2987.7	0	High Confidence
hsa-miR-148b	PFAS	"phosphoribosylformylglycinamidine synthase (FGAR amidotransferase), PFAS"	1	-2987.7	0	High Confidence
hsa-miR-148b	TLE4	"transducin-like enhancer of split 4 (E(sp1) homolog, Drosophila), TLE4"	1	-2987.7	0	High Confidence
hsa-miR-148b	AASS	"aminoadipate-semialdehyde synthase, AASS"	1	-2987.7	0	High Confidence
hsa-miR-148b	DYRK1B	"dual-specificity tyrosine-(Y)-phosphorylation regulated kinase 1B, DYRK1B"	1	-2987.7	0	High Confidence
hsa-miR-148b	FAM55C	"Transcribed locus, ---"	1	-2987.7	0	High Confidence
hsa-miR-148b	ENOPH1	"enolase-phosphatase 1, ENOPH1"	1	-2987.7	0	High Confidence
hsa-miR-148b	CNOT6	"CCR4-NOT transcription complex, subunit 6, CNOT6"	1	-2987.7	0	High Confidence
hsa-miR-148b	LMBRD1	"LMBR1 domain containing 1, LMBRD1"	1	-2987.7	0	High Confidence
hsa-miR-148b	ANAPC2	"anaphase promoting complex subunit 2, ANAPC2"	1	-2987.7	0	High Confidence
hsa-miR-148b	DPP3	"Bardet-Biedl syndrome 1 /// dipeptidyl-peptidase 3, BBS1 /// DPP3"	1	-2987.7	0	High Confidence
hsa-miR-148b	FNDC4	"fibronectin type III domain containing 4, FNDC4"	1	-2987.7	0	High Confidence
hsa-miR-148b	GCNT3	"glucosaminyl (N-acetyl) transferase 3, mucin type, GCNT3"	1	-2987.7	0	High Confidence
hsa-miR-148b	NME7	"non-metastatic cells 7, protein expressed in (nucleoside-diphosphate kinase), NME7"	1	-2987.7	0	High Confidence
hsa-miR-148b	GPR77	"G protein-coupled receptor 77, GPR77"	1	-2987.7	0	High Confidence
hsa-miR-148b	BCL2L14	"BCL2-like 14 (apoptosis facilitator), BCL2L14"	1	-2987.7	0	High Confidence
hsa-miR-148b	FRS2	"fibroblast growth factor receptor substrate 2, FRS2"	1	-2987.7	0	High Confidence
hsa-miR-148b	CCDC99	"coiled-coil domain containing 99, CCDC99"	1	-2987.7	0	High Confidence
hsa-miR-148b	DOCK6	"dedicator of cytokinesis 6, DOCK6"	1	-2987.7	0	High Confidence
hsa-miR-148b	P4HTM	"hypoxia-inducible factor prolyl 4-hydroxylase, PH-4"	1	-2987.7	0	High Confidence
hsa-miR-148b	MKNK2	"MAP kinase interacting serine/threonine kinase 2, MKNK2"	1	-2987.7	0	High Confidence
hsa-miR-148b	STRADB	"amyotrophic lateral sclerosis 2 (juvenile) chromosome region, candidate 2, ALS2CR2"	1	-2987.7	0	High Confidence
hsa-miR-148b	AKT3	"v-akt murine thymoma viral oncogene homolog 3 (protein kinase B, gamma), AKT3"	1	-2987.7	0	High Confidence
hsa-miR-148b	SCAMP2	"secretory carrier membrane protein 2, SCAMP2"	1	-2987.7	0	High Confidence
hsa-miR-148b	CHMP4B	"chromatin modifying protein 4B, CHMP4B"	1	-2987.7	0	High Confidence
hsa-miR-148b	ZDHHC20	"zinc finger, DHHC-type containing 20, ZDHHC20"	1	-2987.7	0	High Confidence
hsa-miR-148b	TMEM141	"transmembrane protein 141, TMEM141"	1	-2987.7	0	High Confidence
hsa-miR-148b	NRARP	"Notch-regulated ankyrin repeat protein, NRARP"	1	-2987.7	0	High Confidence
hsa-miR-148b	ENTPD2	"ectonucleoside triphosphate diphosphohydrolase 2, ENTPD2"	1	-2987.7	0	High Confidence
hsa-miR-148b	RASAL1	"RAS protein activator like 1 (GAP1 like), RASAL1"	1	-2987.7	0	High Confidence
hsa-miR-148b	KLC3	"kinesin light chain 3, KLC3"	1	-2987.7	0	High Confidence
hsa-miR-148b	WHSC2	"Wolf-Hirschhorn syndrome candidate 2, WHSC2"	1	-2987.7	0	High Confidence
hsa-miR-148b	PRKCZ	"protein kinase C, zeta, PRKCZ"	0.8685	-2987.7	0	High Confidence
hsa-miR-148b	TRAFD1	"fucosidase, alpha-L- 1, tissue, FUCA1"	0.866	-2987.7	0	High Confidence
hsa-miR-148b	ITGB4	"integrin, beta 4, ITGB4"	0.8485	-2987.7	0	High Confidence
hsa-miR-148b	TMEM54	"transmembrane protein 54, TMEM54"	0.685	-2987.7	0	High Confidence
hsa-miR-148b	ZNF767	"zinc finger family member 767, ZNF767"	0.6795	-6112.11	0	High Confidence
hsa-miR-148b	EPB41L2	"erythrocyte membrane protein band 4.1-like 2, EPB41L2"	0.676	-6150.07	0	High Confidence
hsa-miR-148b	IL20RA	"interleukin 20 receptor, alpha, IL20RA"	0.671	-6192.51	0	High Confidence
hsa-miR-148b	STXBP2	"syntaxin binding protein 2, STXBP2"	0.659	-2987.7	0	High Confidence
hsa-miR-148b	C12orf24	"chromosome 12 open reading frame 24, C12orf24"	0.5605	-7277.51	0	High Confidence
hsa-miR-148b	EMG1	"EMG1 nucleolar protein homolog (S. cerevisiae), EMG1"	0.5595	-7296.91	0	High Confidence
hsa-miR-148b	TUBB6	"tubulin, beta 6, TUBB6"	0.5485	-7397.64	0	High Confidence
hsa-miR-15a	PPP2R1A	"protein phosphatase 2 (formerly 2A), regulatory subunit A , alpha isoform, PPP2R1A"	1	-2987.7	0	High Confidence
hsa-miR-15a	STMN1	"stathmin 1/oncoprotein 18, STMN1"	1	-2987.7	0	High Confidence
hsa-miR-15a	MAP4	"microtubule-associated protein 4, MAP4"	1	-2987.7	0	High Confidence
hsa-miR-15a	DNAJA1	"DnaJ (Hsp40) homolog, subfamily A, member 1, DNAJA1"	1	-2987.7	0	High Confidence
hsa-miR-15a	HDGF	"hepatoma-derived growth factor (high-mobility group protein 1-like), HDGF"	1	-2987.7	0	High Confidence
hsa-miR-15a	C3orf37	"Chromosome 3 open reading frame 37, C3orf37"	1	-2987.7	0	High Confidence
hsa-miR-15a	SMARCD2	"SWI/SNF related, matrix associated, actin dependent regulator of chromatin, subfamily d, member 2, SMARCD2"	1	-2987.7	0	High Confidence
hsa-miR-15a	ACAA1	"acetyl-Coenzyme A acyltransferase 1 (peroxisomal 3-oxoacyl-Coenzyme A thiolase), ACAA1"	1	-2987.7	0	High Confidence
hsa-miR-15a	POLR2G	"polymerase (RNA) II (DNA directed) polypeptide G, POLR2G"	1	-2987.7	0	High Confidence
hsa-miR-15a	C14orf1	"chromosome 14 open reading frame 1, C14orf1"	1	-2987.7	0	High Confidence
hsa-miR-15a	TYMS	"thymidylate synthetase, TYMS"	1	-2987.7	0	High Confidence
hsa-miR-15a	RANBP3	"RAN binding protein 3, RANBP3"	1	-2987.7	0	High Confidence
hsa-miR-15a	WIPF1	"WAS/WASL interacting protein family, member 1, WIPF1"	1	-2987.7	0	High Confidence
hsa-miR-15a	BCAT2	"branched chain aminotransferase 2, mitochondrial, BCAT2"	1	-2987.7	0	High Confidence
hsa-miR-15a	RALGPS1	"Ral GEF with PH domain and SH3 binding motif 1, RALGPS1"	1	-2987.7	0	High Confidence
hsa-miR-15a	TFF3	"trefoil factor 3 (intestinal), TFF3"	1	-2987.7	0	High Confidence
hsa-miR-15a	RAD9A	"RAD9 homolog A (S. pombe), RAD9A"	1	-2987.7	0	High Confidence
hsa-miR-15a	TMEFF1	"transmembrane protein with EGF-like and two follistatin-like domains 1, TMEFF1"	1	-2987.7	0	High Confidence
hsa-miR-15a	RAGE	"renal tumor antigen, RAGE"	1	-2987.7	0	High Confidence
hsa-miR-15a	DEPDC5	"DEP domain containing 5, DEPDC5"	1	-2987.7	0	High Confidence
hsa-miR-15a	GIPC1	"GIPC PDZ domain containing family, member 1, GIPC1"	1	-2987.7	0	High Confidence
hsa-miR-15a	FGF8	"fibroblast growth factor 8 (androgen-induced), FGF8"	1	-2987.7	0	High Confidence
hsa-miR-15a	CTNND1	"catenin (cadherin-associated protein), delta 1, CTNND1"	1	-2987.7	0	High Confidence
hsa-miR-15a	ABCF2	"ATP-binding cassette, sub-family F (GCN20), member 2, ABCF2"	1	-2987.7	0	High Confidence
hsa-miR-15a	CHEK2	"CHK2 checkpoint homolog (S. pombe), CHEK2"	1	-2987.7	0	High Confidence
hsa-miR-15a	ICA1	"islet cell autoantigen 1, 69kDa, ICA1"	1	-2987.7	0	High Confidence
hsa-miR-15a	GRB7	"growth factor receptor-bound protein 7, GRB7"	1	-2987.7	0	High Confidence
hsa-miR-15a	NF2	"neurofibromin 2 (merlin), NF2"	1	-2987.7	0	High Confidence
hsa-miR-15a	YWHAQ	"tyrosine 3-monooxygenase/tryptophan 5-monooxygenase activation protein, theta polypeptide, YWHAQ"	1	-2987.7	0	High Confidence
hsa-miR-15a	ASB1	"ankyrin repeat and SOCS box-containing 1, ASB1"	1	-2987.7	0	High Confidence
hsa-miR-15a	INPP5J	"phosphatidylinositol (4,5) bisphosphate 5-phosphatase, A, PIB5PA"	1	-2987.7	0	High Confidence
hsa-miR-15a	PDE4DIP	"phosphodiesterase 4D interacting protein (myomegalin), PDE4DIP"	1	-2987.7	0	High Confidence
hsa-miR-15a	KIAA0564	"KIAA0564, KIAA0564"	1	-2987.7	0	High Confidence
hsa-miR-15a	TLE4	"transducin-like enhancer of split 4 (E(sp1) homolog, Drosophila), TLE4"	1	-2987.7	0	High Confidence
hsa-miR-15a	AASS	"aminoadipate-semialdehyde synthase, AASS"	1	-2987.7	0	High Confidence
hsa-miR-15a	ZYX	"zyxin, ZYX"	1	-2987.7	0	High Confidence
hsa-miR-15a	PLXNB1	"plexin B1, PLXNB1"	1	-2987.7	0	High Confidence
hsa-miR-15a	TTC38	"Hypothetical protein FLJ20699, FLJ20699"	1	-2987.7	0	High Confidence
hsa-miR-15a	DYRK1B	"dual-specificity tyrosine-(Y)-phosphorylation regulated kinase 1B, DYRK1B"	1	-2987.7	0	High Confidence
hsa-miR-15a	MAPKSP1	"mitogen-activated protein kinase kinase 1 interacting protein 1, MAP2K1IP1"	1	-2987.7	0	High Confidence
hsa-miR-15a	NFS1	"NFS1 nitrogen fixation 1 homolog (S. cerevisiae), NFS1"	1	-2987.7	0	High Confidence
hsa-miR-15a	ADAP1	"centaurin, alpha 1, CENTA1"	1	-2987.7	0	High Confidence
hsa-miR-15a	SSH3	"slingshot homolog 3 (Drosophila), SSH3"	1	-2987.7	0	High Confidence
hsa-miR-15a	C12orf52	"chromosome 12 open reading frame 52, C12orf52"	1	-2987.7	0	High Confidence
hsa-miR-15a	TRAPPC9	"trafficking protein particle complex 9, NIBP"	1	-2987.7	0	High Confidence
hsa-miR-15a	NDUFB10	"NADH dehydrogenase (ubiquinone) 1 beta subcomplex, 10, 22kDa, NDUFB10"	1	-2987.7	0	High Confidence
hsa-miR-15a	SLC25A39	"solute carrier family 25, member 39, SLC25A39"	1	-2987.7	0	High Confidence
hsa-miR-15a	DLL1	"delta-like 1 (Drosophila), DLL1"	1	-2987.7	0	High Confidence
hsa-miR-15a	WIBG	"within bgcn homolog (Drosophila), WIBG"	1	-2987.7	0	High Confidence
hsa-miR-15a	TMEM55A	"transmembrane protein 55A, TMEM55A"	1	-2987.7	0	High Confidence
hsa-miR-15a	GYLTL1B	"glycosyltransferase-like 1B, GYLTL1B"	1	-2987.7	0	High Confidence
hsa-miR-15a	EPB41L5	"Transcribed locus, ---"	1	-2987.7	0	High Confidence
hsa-miR-15a	MIF4GD	"MIF4G domain containing, MIF4GD"	1	-2987.7	0	High Confidence
hsa-miR-15a	TASP1	"taspase, threonine aspartase, 1, TASP1"	1	-2987.7	0	High Confidence
hsa-miR-15a	ADAMTSL1	"ADAMTS-like 1, ADAMTSL1"	1	-2987.7	0	High Confidence
hsa-miR-15a	RHOD	"ras homolog gene family, member D, RHOD"	1	-2987.7	0	High Confidence
hsa-miR-15a	FER1L4	"fer-1-like 4 (C. elegans), FER1L4"	0.875	-2987.7	0	High Confidence
hsa-miR-15a	MLYCD	"malonyl-CoA decarboxylase, MLYCD"	0.8745	-2987.7	0	High Confidence
hsa-miR-15a	MVD	"mevalonate (diphospho) decarboxylase, MVD"	0.8725	-2987.7	0	High Confidence
hsa-miR-15a	MTMR11	"myotubularin related protein 11, MTMR11"	0.756	-2987.7	0	High Confidence
hsa-miR-15a	PWWP2B	"PWWP domain containing 2B, PWWP2B"	0.712	-2987.7	0	High Confidence
hsa-miR-15a	BIK	"BCL2-interacting killer (apoptosis-inducing), BIK"	0.6975	-2987.7	0	High Confidence
hsa-miR-15a	PECI	"peroxisomal D3,D2-enoyl-CoA isomerase, PECI"	0.6775	-6130.9	0	High Confidence
hsa-miR-15a	CBLC	"Cas-Br-M (murine) ecotropic retroviral transforming sequence c, CBLC"	0.676	-6150.07	0	High Confidence
hsa-miR-15a	LHPP	"phospholysine phosphohistidine inorganic pyrophosphate phosphatase, LHPP"	0.664	-2987.7	0	High Confidence
hsa-miR-15a	PEX13	"peroxisome biogenesis factor 13, PEX13"	0.5695	-2987.7	0	High Confidence
hsa-miR-15a	C14orf129	"chromosome 14 open reading frame 129, C14orf129"	0.5305	-2987.7	0.003	High Confidence
hsa-miR-18a	STMN1	"stathmin 1/oncoprotein 18, STMN1"	1	-2987.7	0	High Confidence
hsa-miR-18a	PFKP	"phosphofructokinase, platelet, PFKP"	1	-2987.7	0	High Confidence
hsa-miR-18a	ECHS1	"enoyl Coenzyme A hydratase, short chain, 1, mitochondrial, ECHS1"	1	-2987.7	0	High Confidence
hsa-miR-18a	IGF2R	"insulin-like growth factor 2 receptor, IGF2R"	1	-2987.7	0	High Confidence
hsa-miR-18a	TSTA3	"tissue specific transplantation antigen P35B, TSTA3"	1	-2987.7	0	High Confidence
hsa-miR-18a	FAM127A	"family with sequence similarity 127, member A, FAM127A"	1	-2987.7	0	High Confidence
hsa-miR-18a	WIPF1	"WAS/WASL interacting protein family, member 1, WIPF1"	1	-2987.7	0	High Confidence
hsa-miR-18a	LSM4	"LSM4 homolog, U6 small nuclear RNA associated (S. cerevisiae), LSM4"	1	-2987.7	0	High Confidence
hsa-miR-18a	SORL1	"sortilin-related receptor, L(DLR class) A repeats-containing, SORL1"	1	-2987.7	0	High Confidence
hsa-miR-18a	CCS	"copper chaperone for superoxide dismutase, CCS"	1	-2987.7	0	High Confidence
hsa-miR-18a	RALGPS1	"Ral GEF with PH domain and SH3 binding motif 1, RALGPS1"	1	-2987.7	0	High Confidence
hsa-miR-18a	FGFR2	"fibroblast growth factor receptor 2 (bacteria-expressed kinase, keratinocyte growth factor receptor, craniofacial dysostosis 1, Crouzon syndrome, Pfeiffer syndrome, Jackson-Weiss syndrome), FGFR2"	1	-2987.7	0	High Confidence
hsa-miR-18a	TSPAN4	"tetraspanin 4, TSPAN4"	1	-2987.7	0	High Confidence
hsa-miR-18a	POLR2H	"polymerase (RNA) II (DNA directed) polypeptide H, POLR2H"	1	-2987.7	0	High Confidence
hsa-miR-18a	FBP1	"fructose-1,6-bisphosphatase 1, FBP1"	1	-2987.7	0	High Confidence
hsa-miR-18a	PKP3	"plakophilin 3, PKP3"	1	-2987.7	0	High Confidence
hsa-miR-18a	CHEK2	"CHK2 checkpoint homolog (S. pombe), CHEK2"	1	-2987.7	0	High Confidence
hsa-miR-18a	DYNC1I2	"dynein, cytoplasmic 1, intermediate chain 2, DYNC1I2"	1	-2987.7	0	High Confidence
hsa-miR-18a	NTAN1	"N-terminal asparagine amidase, NTAN1"	1	-2987.7	0	High Confidence
hsa-miR-18a	TLE4	"transducin-like enhancer of split 4 (E(sp1) homolog, Drosophila), TLE4"	1	-2987.7	0	High Confidence
hsa-miR-18a	C19orf10	"chromosome 19 open reading frame 10, C19orf10"	1	-2987.7	0	High Confidence
hsa-miR-18a	MAP7D1	"MAP7 domain containing 1, MAP7D1"	1	-2987.7	0	High Confidence
hsa-miR-18a	TBC1D17	"TBC1 domain family, member 17, TBC1D17"	1	-2987.7	0	High Confidence
hsa-miR-18a	NUP37	"nucleoporin 37kDa, NUP37"	1	-2987.7	0	High Confidence
hsa-miR-18a	PIP4K2C	"phosphatidylinositol-5-phosphate 4-kinase, type II, gamma, PIP4K2C"	1	-2987.7	0	High Confidence
hsa-miR-18a	THNSL2	"threonine synthase-like 2 (S. cerevisiae), THNSL2"	1	-2987.7	0	High Confidence
hsa-miR-18a	RAG1AP1	"recombination activating gene 1 activating protein 1, RAG1AP1"	1	-2987.7	0	High Confidence
hsa-miR-18a	EPS8L3	"EPS8-like 3, EPS8L3"	1	-2987.7	0	High Confidence
hsa-miR-18a	PLEKHG6	"pleckstrin homology domain containing, family G (with RhoGef domain) member 6, PLEKHG6"	1	-2987.7	0	High Confidence
hsa-miR-18a	FRS2	"fibroblast growth factor receptor substrate 2, FRS2"	1	-2987.7	0	High Confidence
hsa-miR-18a	FBXW4	"F-box and WD repeat domain containing 4, FBXW4"	1	-2987.7	0	High Confidence
hsa-miR-18a	CC2D1A	"coiled-coil and C2 domain containing 1A, CC2D1A"	1	-2987.7	0	High Confidence
hsa-miR-18a	LIMA1	"LIM domain and actin binding 1, LIMA1"	1	-2987.7	0	High Confidence
hsa-miR-18a	SMUG1	"single-strand-selective monofunctional uracil-DNA glycosylase 1, SMUG1"	1	-2987.7	0	High Confidence
hsa-miR-18a	SCAMP2	"secretory carrier membrane protein 2, SCAMP2"	1	-2987.7	0	High Confidence
hsa-miR-18a	ZDHHC20	"zinc finger, DHHC-type containing 20, ZDHHC20"	1	-2987.7	0	High Confidence
hsa-miR-18a	FAM195A	"chromosome 16 open reading frame 14, C16orf14"	1	-2987.7	0	High Confidence
hsa-miR-18a	TMEM55A	"transmembrane protein 55A, TMEM55A"	1	-2987.7	0	High Confidence
hsa-miR-18a	C7orf46	"chromosome 7 open reading frame 46, C7orf46"	1	-2987.7	0	High Confidence
hsa-miR-18a	CELF5	"bruno-like 5, RNA binding protein (Drosophila), BRUNOL5"	1	-2987.7	0	High Confidence
hsa-miR-18a	ADAMTSL1	"ADAMTS-like 1, ADAMTSL1"	1	-2987.7	0	High Confidence
hsa-miR-18a	KLC3	"kinesin light chain 3, KLC3"	1	-2987.7	0	High Confidence
hsa-miR-18a	PRAP1	"proline-rich acidic protein 1, PRAP1"	0.875	-2987.7	0	High Confidence
hsa-miR-18a	BTG3	"BTG family, member 3, BTG3"	0.71	-5825.49	0	High Confidence
hsa-miR-18a	TNKS1BP1	"tankyrase 1 binding protein 1, 182kDa, TNKS1BP1"	0.6835	-2987.7	0	High Confidence
hsa-miR-18a	AGTPBP1	"ATP/GTP binding protein 1, AGTPBP1"	0.642	-2987.7	0	High Confidence
hsa-miR-18a	IPO7	"Importin 7, IPO7"	0.557	-7318.81	0	High Confidence
hsa-miR-18a	SH2D3A	"SH2 domain containing 3A, SH2D3A"	0.5555	-7331.28	0	High Confidence
hsa-miR-18b	STMN1	"stathmin 1/oncoprotein 18, STMN1"	1	-2987.7	0	High Confidence
hsa-miR-18b	PFKP	"phosphofructokinase, platelet, PFKP"	1	-2987.7	0	High Confidence
hsa-miR-18b	ECHS1	"enoyl Coenzyme A hydratase, short chain, 1, mitochondrial, ECHS1"	1	-2987.7	0	High Confidence
hsa-miR-18b	IGF2R	"insulin-like growth factor 2 receptor, IGF2R"	1	-2987.7	0	High Confidence
hsa-miR-18b	TSTA3	"tissue specific transplantation antigen P35B, TSTA3"	1	-2987.7	0	High Confidence
hsa-miR-18b	LSM4	"LSM4 homolog, U6 small nuclear RNA associated (S. cerevisiae), LSM4"	1	-2987.7	0	High Confidence
hsa-miR-18b	NSMAF	"neutral sphingomyelinase (N-SMase) activation associated factor, NSMAF"	1	-2987.7	0	High Confidence
hsa-miR-18b	SORL1	"sortilin-related receptor, L(DLR class) A repeats-containing, SORL1"	1	-2987.7	0	High Confidence
hsa-miR-18b	TFF3	"trefoil factor 3 (intestinal), TFF3"	1	-2987.7	0	High Confidence
hsa-miR-18b	FGFR2	"fibroblast growth factor receptor 2 (bacteria-expressed kinase, keratinocyte growth factor receptor, craniofacial dysostosis 1, Crouzon syndrome, Pfeiffer syndrome, Jackson-Weiss syndrome), FGFR2"	1	-2987.7	0	High Confidence
hsa-miR-18b	KRT6B	"keratin 6B, KRT6B"	1	-2987.7	0	High Confidence
hsa-miR-18b	TSPAN4	"tetraspanin 4, TSPAN4"	1	-2987.7	0	High Confidence
hsa-miR-18b	POLR2H	"polymerase (RNA) II (DNA directed) polypeptide H, POLR2H"	1	-2987.7	0	High Confidence
hsa-miR-18b	FBP1	"fructose-1,6-bisphosphatase 1, FBP1"	1	-2987.7	0	High Confidence
hsa-miR-18b	PKP3	"plakophilin 3, PKP3"	1	-2987.7	0	High Confidence
hsa-miR-18b	IKBKG	"inhibitor of kappa light polypeptide gene enhancer in B-cells, kinase gamma, IKBKG"	1	-2987.7	0	High Confidence
hsa-miR-18b	CHEK2	"CHK2 checkpoint homolog (S. pombe), CHEK2"	1	-2987.7	0	High Confidence
hsa-miR-18b	NTAN1	"N-terminal asparagine amidase, NTAN1"	1	-2987.7	0	High Confidence
hsa-miR-18b	DHRS1	"dehydrogenase/reductase (SDR family) member 1, DHRS1"	1	-2987.7	0	High Confidence
hsa-miR-18b	TLE4	"transducin-like enhancer of split 4 (E(sp1) homolog, Drosophila), TLE4"	1	-2987.7	0	High Confidence
hsa-miR-18b	C19orf10	"chromosome 19 open reading frame 10, C19orf10"	1	-2987.7	0	High Confidence
hsa-miR-18b	KLHDC2	"kelch domain containing 2, KLHDC2"	1	-2987.7	0	High Confidence
hsa-miR-18b	MAP7D1	"MAP7 domain containing 1, MAP7D1"	1	-2987.7	0	High Confidence
hsa-miR-18b	TBC1D17	"TBC1 domain family, member 17, TBC1D17"	1	-2987.7	0	High Confidence
hsa-miR-18b	NUP37	"nucleoporin 37kDa, NUP37"	1	-2987.7	0	High Confidence
hsa-miR-18b	PIP4K2C	"phosphatidylinositol-5-phosphate 4-kinase, type II, gamma, PIP4K2C"	1	-2987.7	0	High Confidence
hsa-miR-18b	THNSL2	"threonine synthase-like 2 (S. cerevisiae), THNSL2"	1	-2987.7	0	High Confidence
hsa-miR-18b	RAG1AP1	"recombination activating gene 1 activating protein 1, RAG1AP1"	1	-2987.7	0	High Confidence
hsa-miR-18b	EPS8L3	"EPS8-like 3, EPS8L3"	1	-2987.7	0	High Confidence
hsa-miR-18b	SLFN12	"schlafen family member 12, SLFN12"	1	-2987.7	0	High Confidence
hsa-miR-18b	PLEKHG6	"pleckstrin homology domain containing, family G (with RhoGef domain) member 6, PLEKHG6"	1	-2987.7	0	High Confidence
hsa-miR-18b	FRS2	"fibroblast growth factor receptor substrate 2, FRS2"	1	-2987.7	0	High Confidence
hsa-miR-18b	FBXW4	"F-box and WD repeat domain containing 4, FBXW4"	1	-2987.7	0	High Confidence
hsa-miR-18b	CC2D1A	"coiled-coil and C2 domain containing 1A, CC2D1A"	1	-2987.7	0	High Confidence
hsa-miR-18b	SCAMP2	"secretory carrier membrane protein 2, SCAMP2"	1	-2987.7	0	High Confidence
hsa-miR-18b	ZDHHC20	"zinc finger, DHHC-type containing 20, ZDHHC20"	1	-2987.7	0	High Confidence
hsa-miR-18b	FAM195A	"chromosome 16 open reading frame 14, C16orf14"	1	-2987.7	0	High Confidence
hsa-miR-18b	GPR176	"G protein-coupled receptor 176, GPR176"	1	-2987.7	0	High Confidence
hsa-miR-18b	C7orf46	"chromosome 7 open reading frame 46, C7orf46"	1	-2987.7	0	High Confidence
hsa-miR-18b	ADAMTSL1	"ADAMTS-like 1, ADAMTSL1"	1	-2987.7	0	High Confidence
hsa-miR-18b	KLC3	"kinesin light chain 3, KLC3"	1	-2987.7	0	High Confidence
hsa-miR-18b	BTG3	"BTG family, member 3, BTG3"	0.71	-5825.49	0	High Confidence
hsa-miR-18b	TNKS1BP1	"tankyrase 1 binding protein 1, 182kDa, TNKS1BP1"	0.6835	-2987.7	0	High Confidence
hsa-miR-18b	IPO7	"Importin 7, IPO7"	0.557	-7318.81	0	High Confidence
hsa-miR-18b	SH2D3A	"SH2 domain containing 3A, SH2D3A"	0.5555	-7331.28	0	High Confidence
hsa-miR-18b	DAB2	"disabled homolog 2, mitogen-responsive phosphoprotein (Drosophila), DAB2"	0.555	-7340.46	0	High Confidence
hsa-miR-200a	LRRC1	"leucine rich repeat containing 1, LRRC1"	0.8775	-2987.7	0	High Confidence
hsa-miR-200a	SPAG9	"sperm associated antigen 9, SPAG9"	0.826	-2987.7	0	High Confidence
hsa-miR-200a	DOCK10	"dedicator of cytokinesis 10, DOCK10"	0.7875	-2987.7	0	High Confidence
hsa-miR-200a	C16orf74	"chromosome 16 open reading frame 74, C16orf74"	0.7535	-2987.7	0	High Confidence
hsa-miR-200a	ATP5B	"ATP synthase, H+ transporting, mitochondrial F1 complex, beta polypeptide, ATP5B"	0.7195	-2987.7	0	High Confidence
hsa-miR-200a	PERP	"PERP, TP53 apoptosis effector, PERP"	0.7015	-2987.7	0	High Confidence
hsa-miR-200a	SRCAP	"Snf2-related CREBBP activator protein, SRCAP"	0.6865	-2987.7	0	High Confidence
hsa-miR-200a	TIMP1	"TIMP metallopeptidase inhibitor 1, TIMP1"	0.6855	-2987.7	0	High Confidence
hsa-miR-200a	BRWD1	"bromodomain and WD repeat domain containing 1, BRWD1"	0.6845	-2987.7	0	High Confidence
hsa-miR-200a	POLL	"polymerase (DNA directed), lambda, POLL"	0.6845	-2987.7	0	High Confidence
hsa-miR-200a	STX16	"syntaxin 16, STX16"	0.6845	-2987.7	0	High Confidence
hsa-miR-200a	C1orf77	"chromosome 1 open reading frame 77, C1orf77"	0.6835	-2987.7	0	High Confidence
hsa-miR-200a	SLC7A6	"solute carrier family 7 (cationic amino acid transporter, y+ system), member 6 /// transient receptor potential cation channel, subfamily V, member 6, SLC7A6 /// TRPV6"	0.6835	-2987.7	0	High Confidence
hsa-miR-200a	PTPRU	"protein tyrosine phosphatase, receptor type, U, PTPRU"	0.6835	-2987.7	0	High Confidence
hsa-miR-200a	GGCX	"gamma-glutamyl carboxylase, GGCX"	0.6835	-2987.7	0	High Confidence
hsa-miR-200a	RBMS1	"RNA binding motif, single stranded interacting protein 1, RBMS1"	0.6835	-2987.7	0	High Confidence
hsa-miR-200a	SLC39A9	"solute carrier family 39 (zinc transporter), member 9, SLC39A9"	0.6835	-2987.7	0	High Confidence
hsa-miR-200a	SLC29A2	"solute carrier family 29 (nucleoside transporters), member 2, SLC29A2"	0.6715	-2987.7	0	High Confidence
hsa-miR-200a	GJC1	"gap junction protein, gamma 1, 45kDa, GJC1"	0.634	-2987.7	0	High Confidence
hsa-miR-200a	ST3GAL3	"ST3 beta-galactoside alpha-2,3-sialyltransferase 3, ST3GAL3"	0.6275	-2987.7	0	High Confidence
hsa-miR-200a	ZC3HC1	"zinc finger, C3HC-type containing 1, ZC3HC1"	0.627	-2987.7	0	High Confidence
hsa-miR-200a	SLC20A1	"solute carrier family 20 (phosphate transporter), member 1, SLC20A1"	0.6245	-2987.7	0	High Confidence
hsa-miR-200a	BRD4	"bromodomain containing 4, BRD4"	0.624	-2987.7	0	High Confidence
hsa-miR-200a	OGFOD1	"2-oxoglutarate and iron-dependent oxygenase domain containing 1, OGFOD1"	0.624	-2987.7	0	High Confidence
hsa-miR-200a	ARPM1	"actin related protein M1, ARPM1"	0.624	-2987.7	0	High Confidence
hsa-miR-200a	FBXO34	"F-box protein 34, FBXO34"	0.617	-2987.7	0	High Confidence
hsa-miR-200a	CHD9	"chromodomain helicase DNA binding protein 9, CHD9"	0.58	-2987.7	0	High Confidence
hsa-miR-200a	DZIP1	"DAZ interacting protein 1, DZIP1"	0.578	-2987.7	0	High Confidence
hsa-miR-200a	PRKD1	"protein kinase D1, PRKD1"	0.578	-2987.7	0	High Confidence
hsa-miR-200a	CMTM8	"CKLF-like MARVEL transmembrane domain containing 8, CMTM8"	0.5695	-2987.7	0	High Confidence
hsa-miR-200a	LHPP	"phospholysine phosphohistidine inorganic pyrophosphate phosphatase, LHPP"	0.552	-2987.7	0	High Confidence
hsa-miR-200a	SHROOM3	"shroom family member 3, SHROOM3"	0.5495	-4713.18	0	High Confidence
hsa-miR-200a	BAG2	"BCL2-associated athanogene 2, BAG2"	0.5335	-2987.7	0.0013	High Confidence
hsa-miR-200a	DENND4C	"DENN/MADD domain containing 4C, DENND4C"	0.5195	-2987.7	0.0386	High Confidence
hsa-miR-200b	CCDC50	"coiled-coil domain containing 50, CCDC50"	0.82	-2987.7	0	High Confidence
hsa-miR-200b	TUBB2A	"tubulin, beta 2A, TUBB2A"	0.77	-2987.7	0	High Confidence
hsa-miR-200b	MAPK13	"mitogen-activated protein kinase 13, MAPK13"	0.7585	-2987.7	0	High Confidence
hsa-miR-200b	MTMR11	"myotubularin related protein 11, MTMR11"	0.7575	-2987.7	0	High Confidence
hsa-miR-200b	PKP3	"plakophilin 3, PKP3"	0.7125	-2987.7	0	High Confidence
hsa-miR-200b	TPD52L1	"tumor protein D52-like 1, TPD52L1"	0.7025	-2987.7	0	High Confidence
hsa-miR-200b	PERP	"PERP, TP53 apoptosis effector, PERP"	0.678	-2987.7	0	High Confidence
hsa-miR-200b	ESRP1	"RNA binding motif protein 35A, RBM35A"	0.67	-2987.7	0	High Confidence
hsa-miR-200b	BAG2	"BCL2-associated athanogene 2, BAG2"	0.669	-2987.7	0	High Confidence
hsa-miR-200b	GJC1	"gap junction protein, gamma 1, 45kDa, GJC1"	0.6565	-2987.7	0	High Confidence
hsa-miR-200b	DENND5A	"RAB6 interacting protein 1, RAB6IP1"	0.654	-2987.7	0	High Confidence
hsa-miR-200b	FN1	"fibronectin 1, FN1"	0.6455	-2987.7	0	High Confidence
hsa-miR-200b	EFNA1	"ephrin-A1, EFNA1"	0.645	-2987.7	0	High Confidence
hsa-miR-200b	MARVELD2	"MARVEL domain containing 2, MARVELD2"	0.628	-2987.7	0	High Confidence
hsa-miR-200b	OCLN	"occludin, OCLN"	0.6245	-2987.7	0	High Confidence
hsa-miR-200b	SECISBP2L	"KIAA0256 gene product, KIAA0256"	0.6135	-2987.7	0	High Confidence
hsa-miR-200b	AKT2	"v-akt murine thymoma viral oncogene homolog 2, AKT2"	0.551	-2987.7	0	High Confidence
hsa-miR-200b	CC2D1A	"coiled-coil and C2 domain containing 1A, CC2D1A"	0.5465	-2987.7	0	High Confidence
hsa-miR-200c	CCDC50	"coiled-coil domain containing 50, CCDC50"	0.839	-2987.7	0	High Confidence
hsa-miR-200c	SSH3	"slingshot homolog 3 (Drosophila), SSH3"	0.722	-2987.7	0	High Confidence
hsa-miR-200c	SECISBP2L	"KIAA0256 gene product, KIAA0256"	0.7215	-2987.7	0	High Confidence
hsa-miR-200c	PERP	"PERP, TP53 apoptosis effector, PERP"	0.6945	-2987.7	0	High Confidence
hsa-miR-200c	TPD52L1	"tumor protein D52-like 1, TPD52L1"	0.6775	-2987.7	0	High Confidence
hsa-miR-200c	ESRP1	"RNA binding motif protein 35A, RBM35A"	0.6645	-2987.7	0	High Confidence
hsa-miR-200c	AP1S2	"adaptor-related protein complex 1, sigma 2 subunit, AP1S2"	0.647	-2987.7	0	High Confidence
hsa-miR-200c	NMT2	"N-myristoyltransferase 2, NMT2"	0.6455	-2987.7	0	High Confidence
hsa-miR-200c	CHD9	"chromodomain helicase DNA binding protein 9, CHD9"	0.623	-2987.7	0	High Confidence
hsa-miR-200c	AKT2	"v-akt murine thymoma viral oncogene homolog 2, AKT2"	0.588	-2987.7	0	High Confidence
hsa-miR-200c	PKP3	"plakophilin 3, PKP3"	0.5635	-2987.7	0	High Confidence
hsa-miR-200c	GJC1	"gap junction protein, gamma 1, 45kDa, GJC1"	0.527	-2987.7	0.0074	High Confidence
hsa-miR-203	CCDC50	"coiled-coil domain containing 50, CCDC50"	0.769	-2987.7	0	High Confidence
hsa-miR-203	SECISBP2L	"KIAA0256 gene product, KIAA0256"	0.7495	-2987.7	0	High Confidence
hsa-miR-203	AKT3	"V-akt murine thymoma viral oncogene homolog 3 (protein kinase B, gamma), AKT3"	0.572	-2987.7	0	High Confidence
hsa-miR-203	C1orf172	"chromosome 1 open reading frame 172, C1orf172"	0.554	-2987.7	0	High Confidence
hsa-miR-203	NAT1	"N-acetyltransferase 1 (arylamine N-acetyltransferase), NAT1"	0.543	-2987.7	0.0001	High Confidence
hsa-miR-205	ITGB4	"integrin, beta 4, ITGB4"	0.826	-3835.42	0	High Confidence
hsa-miR-205	MIB2	"mindbomb homolog 2 (Drosophila), MIB2"	0.559	-3803.64	0	High Confidence
hsa-miR-301a	JTB	"jumping translocation breakpoint, JTB"	1	-2987.7	0	High Confidence
hsa-miR-301a	SEC23B	"Sec23 homolog B (S. cerevisiae), SEC23B"	1	-2987.7	0	High Confidence
hsa-miR-301a	PWP1	"PWP1 homolog (S. cerevisiae), PWP1"	1	-2987.7	0	High Confidence
hsa-miR-301a	FXR1	"fragile X mental retardation, autosomal homolog 1, FXR1"	1	-2987.7	0	High Confidence
hsa-miR-301a	CNIH	"cornichon homolog (Drosophila), CNIH"	1	-2987.7	0	High Confidence
hsa-miR-301a	FIBP	"fibroblast growth factor (acidic) intracellular binding protein, FIBP"	1	-2987.7	0	High Confidence
hsa-miR-301a	HNRNPL	"heterogeneous nuclear ribonucleoprotein L, HNRNPL"	1	-2987.7	0	High Confidence
hsa-miR-301a	PLIN3	"mannose-6-phosphate receptor binding protein 1, M6PRBP1"	1	-2987.7	0	High Confidence
hsa-miR-301a	TLN1	"talin 1, TLN1"	1	-2987.7	0	High Confidence
hsa-miR-301a	RTCD1	"RNA terminal phosphate cyclase domain 1, RTCD1"	1	-2987.7	0	High Confidence
hsa-miR-301a	SPATA2	"spermatogenesis associated 2, SPATA2"	1	-2987.7	0	High Confidence
hsa-miR-301a	OSTF1	"osteoclast stimulating factor 1, OSTF1"	1	-2987.7	0	High Confidence
hsa-miR-301a	ARHGEF5	"Rho guanine nucleotide exchange factor (GEF) 5, ARHGEF5"	1	-2987.7	0	High Confidence
hsa-miR-301a	DEPDC5	"DEP domain containing 5, DEPDC5"	1	-2987.7	0	High Confidence
hsa-miR-301a	ALG13	"chromosome X open reading frame 45, CXorf45"	1	-2987.7	0	High Confidence
hsa-miR-301a	MED6	"mediator complex subunit 6, MED6"	1	-2987.7	0	High Confidence
hsa-miR-301a	FGFR2	"fibroblast growth factor receptor 2 (bacteria-expressed kinase, keratinocyte growth factor receptor, craniofacial dysostosis 1, Crouzon syndrome, Pfeiffer syndrome, Jackson-Weiss syndrome), FGFR2"	1	-2987.7	0	High Confidence
hsa-miR-301a	EZR	"ezrin, EZR"	1	-2987.7	0	High Confidence
hsa-miR-301a	NRD1	"nardilysin (N-arginine dibasic convertase), NRD1"	1	-2987.7	0	High Confidence
hsa-miR-301a	FADS1	"fatty acid desaturase 1 /// fatty acid desaturase 3, FADS1 /// FADS3"	1	-2987.7	0	High Confidence
hsa-miR-301a	MDH2	"malate dehydrogenase 2, NAD (mitochondrial), MDH2"	1	-2987.7	0	High Confidence
hsa-miR-301a	APBA2	"amyloid beta (A4) precursor protein-binding, family A, member 2 (X11-like), APBA2"	1	-2987.7	0	High Confidence
hsa-miR-301a	CCDC46	"coiled-coil domain containing 46, CCDC46"	1	-2987.7	0	High Confidence
hsa-miR-301a	GLB1L2	"galactosidase, beta 1-like 2, GLB1L2"	1	-2987.7	0	High Confidence
hsa-miR-301a	SEC24D	"SEC24 related gene family, member D (S. cerevisiae), SEC24D"	1	-2987.7	0	High Confidence
hsa-miR-301a	ROGDI	"rogdi homolog (Drosophila), ROGDI"	1	-2987.7	0	High Confidence
hsa-miR-301a	PLEK2	"pleckstrin 2, PLEK2"	1	-2987.7	0	High Confidence
hsa-miR-301a	NME7	"non-metastatic cells 7, protein expressed in (nucleoside-diphosphate kinase), NME7"	1	-2987.7	0	High Confidence
hsa-miR-301a	USP48	"ubiquitin specific peptidase 48, USP48"	1	-2987.7	0	High Confidence
hsa-miR-301a	BCL2L14	"BCL2-like 14 (apoptosis facilitator), BCL2L14"	1	-2987.7	0	High Confidence
hsa-miR-301a	EBPL	"emopamil binding protein-like, EBPL"	1	-2987.7	0	High Confidence
hsa-miR-301a	DLL1	"delta-like 1 (Drosophila), DLL1"	1	-2987.7	0	High Confidence
hsa-miR-301a	MBD6	"methyl-CpG binding domain protein 6, MBD6"	1	-2987.7	0	High Confidence
hsa-miR-301a	CDS1	"CDNA: FLJ23044 fis, clone LNG02454, ---"	1	-2987.7	0	High Confidence
hsa-miR-301a	C10orf118	"chromosome 10 open reading frame 118, C10orf118"	1	-2987.7	0	High Confidence
hsa-miR-301a	TTC39B	"Chromosome 9 open reading frame 52, C9orf52"	1	-2987.7	0	High Confidence
hsa-miR-301a	RAB3IP	"RAB3A interacting protein (rabin3), RAB3IP"	1	-2987.7	0	High Confidence
hsa-miR-301a	MARVELD3	"MARVEL domain containing 3, MARVELD3"	1	-2987.7	0	High Confidence
hsa-miR-301a	SECISBP2L	"KIAA0256 gene product, KIAA0256"	0.854	-2987.7	0	High Confidence
hsa-miR-301a	EPB41L1	"erythrocyte membrane protein band 4.1-like 1, EPB41L1"	0.82	-2987.7	0	High Confidence
hsa-miR-301a	HS3ST1	"heparan sulfate (glucosamine) 3-O-sulfotransferase 1, HS3ST1"	0.79	-5045.98	0	High Confidence
hsa-miR-301a	PAQR3	"progestin and adipoQ receptor family member III, PAQR3"	0.7075	-2987.7	0	High Confidence
hsa-miR-301a	CASP6	"caspase 6, apoptosis-related cysteine peptidase, CASP6"	0.687	-2987.7	0	High Confidence
hsa-miR-301a	TWF1	"twinfilin, actin-binding protein, homolog 1 (Drosophila), TWF1"	0.6865	-2987.7	0	High Confidence
hsa-miR-301a	WDR47	"WD repeat domain 47, WDR47"	0.585	-2987.7	0	High Confidence
hsa-miR-301a	STXBP2	"syntaxin binding protein 2, STXBP2"	0.5735	-2987.7	0	High Confidence
hsa-miR-301a	C3orf64	"chromosome 3 open reading frame 64, C3orf64"	0.562	-2987.7	0	High Confidence
hsa-miR-301a	EMG1	"EMG1 nucleolar protein homolog (S. cerevisiae), EMG1"	0.5595	-7296.91	0	High Confidence
hsa-miR-301a	ASAM	"adipocyte-specific adhesion molecule, ASAM"	0.557	-2987.7	0	High Confidence
hsa-miR-301a	PRRG4	"proline rich Gla (G-carboxyglutamic acid) 4 (transmembrane), PRRG4"	0.553	-7357.47	0	High Confidence
hsa-miR-301a	BICD1	"bicaudal D homolog 1 (Drosophila), BICD1"	0.535	-2987.7	0.0008	High Confidence
hsa-miR-301b	OSTF1	"osteoclast stimulating factor 1, OSTF1"	1	-2987.7	0	High Confidence
hsa-miR-301b	MCCC2	"methylcrotonoyl-Coenzyme A carboxylase 2 (beta), MCCC2"	0.866	-2987.7	0	High Confidence
hsa-miR-301b	GGPS1	"geranylgeranyl diphosphate synthase 1, GGPS1"	0.7945	-2987.7	0	High Confidence
hsa-miR-301b	CAPN10	"calpain 10, CAPN10"	0.7935	-2987.7	0	High Confidence
hsa-miR-301b	CDS1	"CDNA: FLJ23044 fis, clone LNG02454, ---"	0.7905	-2987.7	0	High Confidence
hsa-miR-301b	TMEM159	"transmembrane protein 159, TMEM159"	0.698	-2987.7	0	High Confidence
hsa-miR-301b	MAP4	"microtubule-associated protein 4, MAP4"	0.6785	-2987.7	0	High Confidence
hsa-miR-301b	CTBP2	"C-terminal binding protein 2, CTBP2"	0.6785	-2987.7	0	High Confidence
hsa-miR-301b	IGF2R	"insulin-like growth factor 2 receptor, IGF2R"	0.6785	-2987.7	0	High Confidence
hsa-miR-301b	SEC23B	"Sec23 homolog B (S. cerevisiae), SEC23B"	0.6785	-2987.7	0	High Confidence
hsa-miR-301b	PWP1	"PWP1 homolog (S. cerevisiae), PWP1"	0.6785	-2987.7	0	High Confidence
hsa-miR-301b	FXR1	"fragile X mental retardation, autosomal homolog 1, FXR1"	0.6785	-2987.7	0	High Confidence
hsa-miR-301b	CNIH	"cornichon homolog (Drosophila), CNIH"	0.6785	-2987.7	0	High Confidence
hsa-miR-301b	FIBP	"fibroblast growth factor (acidic) intracellular binding protein, FIBP"	0.6785	-2987.7	0	High Confidence
hsa-miR-301b	HNRNPL	"heterogeneous nuclear ribonucleoprotein L, HNRNPL"	0.6785	-2987.7	0	High Confidence
hsa-miR-301b	PLIN3	"mannose-6-phosphate receptor binding protein 1, M6PRBP1"	0.6785	-2987.7	0	High Confidence
hsa-miR-301b	TLN1	"talin 1, TLN1"	0.6785	-2987.7	0	High Confidence
hsa-miR-301b	RTCD1	"RNA terminal phosphate cyclase domain 1, RTCD1"	0.6785	-2987.7	0	High Confidence
hsa-miR-301b	SPATA2	"spermatogenesis associated 2, SPATA2"	0.6785	-2987.7	0	High Confidence
hsa-miR-301b	ALG13	"chromosome X open reading frame 45, CXorf45"	0.6785	-2987.7	0	High Confidence
hsa-miR-301b	FGFR2	"fibroblast growth factor receptor 2 (bacteria-expressed kinase, keratinocyte growth factor receptor, craniofacial dysostosis 1, Crouzon syndrome, Pfeiffer syndrome, Jackson-Weiss syndrome), FGFR2"	0.6785	-2987.7	0	High Confidence
hsa-miR-301b	EZR	"ezrin, EZR"	0.6785	-2987.7	0	High Confidence
hsa-miR-301b	NRD1	"nardilysin (N-arginine dibasic convertase), NRD1"	0.6785	-2987.7	0	High Confidence
hsa-miR-301b	FADS1	"fatty acid desaturase 1 /// fatty acid desaturase 3, FADS1 /// FADS3"	0.6785	-2987.7	0	High Confidence
hsa-miR-301b	MDH2	"malate dehydrogenase 2, NAD (mitochondrial), MDH2"	0.6785	-2987.7	0	High Confidence
hsa-miR-301b	APBA2	"amyloid beta (A4) precursor protein-binding, family A, member 2 (X11-like), APBA2"	0.6785	-2987.7	0	High Confidence
hsa-miR-301b	CCDC46	"coiled-coil domain containing 46, CCDC46"	0.6785	-2987.7	0	High Confidence
hsa-miR-301b	GLB1L2	"galactosidase, beta 1-like 2, GLB1L2"	0.6785	-2987.7	0	High Confidence
hsa-miR-301b	SEC24D	"SEC24 related gene family, member D (S. cerevisiae), SEC24D"	0.6785	-2987.7	0	High Confidence
hsa-miR-301b	ROGDI	"rogdi homolog (Drosophila), ROGDI"	0.6785	-2987.7	0	High Confidence
hsa-miR-301b	PLEK2	"pleckstrin 2, PLEK2"	0.6785	-2987.7	0	High Confidence
hsa-miR-301b	NME7	"non-metastatic cells 7, protein expressed in (nucleoside-diphosphate kinase), NME7"	0.6785	-2987.7	0	High Confidence
hsa-miR-301b	BCL2L14	"BCL2-like 14 (apoptosis facilitator), BCL2L14"	0.6785	-2987.7	0	High Confidence
hsa-miR-301b	EBPL	"emopamil binding protein-like, EBPL"	0.6785	-2987.7	0	High Confidence
hsa-miR-301b	DLL1	"delta-like 1 (Drosophila), DLL1"	0.6785	-2987.7	0	High Confidence
hsa-miR-301b	CHMP4B	"chromatin modifying protein 4B, CHMP4B"	0.6785	-2987.7	0	High Confidence
hsa-miR-301b	MBD6	"methyl-CpG binding domain protein 6, MBD6"	0.6785	-2987.7	0	High Confidence
hsa-miR-301b	TTC39B	"Chromosome 9 open reading frame 52, C9orf52"	0.6785	-2987.7	0	High Confidence
hsa-miR-301b	RASAL1	"RAS protein activator like 1 (GAP1 like), RASAL1"	0.6785	-2987.7	0	High Confidence
hsa-miR-301b	RAB3IP	"RAB3A interacting protein (rabin3), RAB3IP"	0.6785	-2987.7	0	High Confidence
hsa-miR-301b	MARVELD3	"MARVEL domain containing 3, MARVELD3"	0.6785	-2987.7	0	High Confidence
hsa-miR-301b	CASP6	"caspase 6, apoptosis-related cysteine peptidase, CASP6"	0.6245	-2987.7	0	High Confidence
hsa-miR-301b	SECISBP2L	"KIAA0256 gene product, KIAA0256"	0.6065	-2987.7	0	High Confidence
hsa-miR-301b	EPB41L1	"erythrocyte membrane protein band 4.1-like 1, EPB41L1"	0.592	-2987.7	0	High Confidence
hsa-miR-301b	STXBP2	"syntaxin binding protein 2, STXBP2"	0.575	-2987.7	0	High Confidence
hsa-miR-301b	WDR47	"WD repeat domain 47, WDR47"	0.5715	-2987.7	0	High Confidence
hsa-miR-301b	TWF1	"twinfilin, actin-binding protein, homolog 1 (Drosophila), TWF1"	0.541	-2987.7	0.0001	High Confidence
hsa-miR-301b	CSF1	"colony stimulating factor 1 (macrophage), CSF1"	0.534	-4729.92	0.0011	High Confidence
hsa-miR-301b	ASAM	"adipocyte-specific adhesion molecule, ASAM"	0.5185	-2987.7	0.0468	High Confidence
hsa-miR-30e	FKBP7	"Transcribed locus, ---"	1	-2987.7	0	High Confidence
hsa-miR-30e	MIA3	"melanoma inhibitory activity family, member 3, MIA3"	0.872	-2987.7	0	High Confidence
hsa-miR-30e	GNAI2	"guanine nucleotide binding protein (G protein), alpha inhibiting activity polypeptide 2, GNAI2"	0.869	-2987.7	0	High Confidence
hsa-miR-30e	RAD54L	"RAD54-like (S. cerevisiae), RAD54L"	0.869	-2987.7	0	High Confidence
hsa-miR-30e	HIST1H2BD	"histone cluster 1, H2bd, HIST1H2BD"	0.869	-2987.7	0	High Confidence
hsa-miR-30e	SUGP2	"Splicing factor, arginine/serine-rich 14, SFRS14"	0.869	-2987.7	0	High Confidence
hsa-miR-30e	CYP51A1	"cytochrome P450, family 51, subfamily A, polypeptide 1, CYP51A1"	0.869	-2987.7	0	High Confidence
hsa-miR-30e	GALNT2	"UDP-N-acetyl-alpha-D-galactosamine:polypeptide N-acetylgalactosaminyltransferase 2 (GalNAc-T2), GALNT2"	0.869	-2987.7	0	High Confidence
hsa-miR-30e	EXD2	"exonuclease 3'-5' domain-like 2, EXDL2"	0.869	-2987.7	0	High Confidence
hsa-miR-30e	GNPNAT1	"glucosamine-phosphate N-acetyltransferase 1, GNPNAT1"	0.869	-2987.7	0	High Confidence
hsa-miR-30e	ECE2	"endothelin converting enzyme 2, ECE2"	0.869	-2987.7	0	High Confidence
hsa-miR-30e	ANKRD22	"ankyrin repeat domain 22, ANKRD22"	0.869	-2987.7	0	High Confidence
hsa-miR-30e	IFNAR2	"interferon (alpha, beta and omega) receptor 2, IFNAR2"	0.8685	-2987.7	0	High Confidence
hsa-miR-30e	ALDH2	"aldehyde dehydrogenase 2 family (mitochondrial), ALDH2"	0.8185	-2987.7	0	High Confidence
hsa-miR-30e	FBXO34	"F-box protein 34, FBXO34"	0.8005	-2987.7	0	High Confidence
hsa-miR-30e	GGPS1	"geranylgeranyl diphosphate synthase 1, GGPS1"	0.7335	-2987.7	0	High Confidence
hsa-miR-30e	PHTF1	"putative homeodomain transcription factor 1, PHTF1"	0.7205	-2987.7	0	High Confidence
hsa-miR-30e	PGD	"phosphogluconate dehydrogenase, PGD"	0.684	-2987.7	0	High Confidence
hsa-miR-30e	SEC23B	"Sec23 homolog B (S. cerevisiae), SEC23B"	0.684	-2987.7	0	High Confidence
hsa-miR-30e	SMARCD2	"SWI/SNF related, matrix associated, actin dependent regulator of chromatin, subfamily d, member 2, SMARCD2"	0.684	-2987.7	0	High Confidence
hsa-miR-30e	ETFA	"electron-transfer-flavoprotein, alpha polypeptide (glutaric aciduria II), ETFA"	0.684	-2987.7	0	High Confidence
hsa-miR-30e	GCLC	"glutamate-cysteine ligase, catalytic subunit, GCLC"	0.684	-2987.7	0	High Confidence
hsa-miR-30e	PIK3CD	"phosphoinositide-3-kinase, catalytic, delta polypeptide, PIK3CD"	0.684	-2987.7	0	High Confidence
hsa-miR-30e	RAB32	"RAB32, member RAS oncogene family, RAB32"	0.684	-2987.7	0	High Confidence
hsa-miR-30e	TMEFF1	"transmembrane protein with EGF-like and two follistatin-like domains 1, TMEFF1"	0.684	-2987.7	0	High Confidence
hsa-miR-30e	ALG13	"chromosome X open reading frame 45, CXorf45"	0.684	-2987.7	0	High Confidence
hsa-miR-30e	FGF8	"fibroblast growth factor 8 (androgen-induced), FGF8"	0.684	-2987.7	0	High Confidence
hsa-miR-30e	TMPO	"thymopoietin, TMPO"	0.684	-2987.7	0	High Confidence
hsa-miR-30e	SPAG9	"sperm associated antigen 9, SPAG9"	0.684	-2987.7	0	High Confidence
hsa-miR-30e	RMND5A	"required for meiotic nuclear division 5 homolog A (S. cerevisiae), RMND5A"	0.684	-2987.7	0	High Confidence
hsa-miR-30e	DHRS1	"dehydrogenase/reductase (SDR family) member 1, DHRS1"	0.684	-2987.7	0	High Confidence
hsa-miR-30e	CCDC46	"coiled-coil domain containing 46, CCDC46"	0.684	-2987.7	0	High Confidence
hsa-miR-30e	USP48	"ubiquitin specific peptidase 48, USP48"	0.684	-2987.7	0	High Confidence
hsa-miR-30e	NT5C3	"5'-nucleotidase, cytosolic III, NT5C3"	0.684	-2987.7	0	High Confidence
hsa-miR-30e	WIBG	"within bgcn homolog (Drosophila), WIBG"	0.684	-2987.7	0	High Confidence
hsa-miR-30e	SFXN4	"sideroflexin 4, SFXN4"	0.684	-2987.7	0	High Confidence
hsa-miR-30e	DENND4C	"DENN/MADD domain containing 4C, DENND4C"	0.684	-2987.7	0	High Confidence
hsa-miR-30e	TMEM179B	"transmembrane protein 179B, TMEM179B"	0.684	-2987.7	0	High Confidence
hsa-miR-30e	CCDC50	"coiled-coil domain containing 50, CCDC50"	0.6575	-2987.7	0	High Confidence
hsa-miR-30e	MEX3B	"mex-3 homolog B (C. elegans), MEX3B"	0.5905	-2987.7	0	High Confidence
hsa-miR-30e	TMCO6	"transmembrane and coiled-coil domains 6, TMCO6"	0.5855	-2987.7	0	High Confidence
hsa-miR-30e	TRAFD1	"fucosidase, alpha-L- 1, tissue, FUCA1"	0.567	-2987.7	0	High Confidence
hsa-miR-30e	CHN1	"chimerin (chimaerin) 1, CHN1"	0.549	-4899.22	0	High Confidence
hsa-miR-32	TACC2	"transforming, acidic coiled-coil containing protein 2, TACC2"	0.9835	-2987.7	0	High Confidence
hsa-miR-32	ACAA1	"acetyl-Coenzyme A acyltransferase 1 (peroxisomal 3-oxoacyl-Coenzyme A thiolase), ACAA1"	0.8	-2987.7	0	High Confidence
hsa-miR-32	CCNO	"cyclin O, CCNO"	0.7175	-2987.7	0	High Confidence
hsa-miR-32	TOB1	"transducer of ERBB2, 1, TOB1"	0.7025	-2987.7	0	High Confidence
hsa-miR-32	C6orf136	"chromosome 6 open reading frame 136, C6orf136"	0.5585	-2987.7	0	High Confidence
hsa-miR-32	EPCAM	"tumor-associated calcium signal transducer 1, TACSTD1"	0.5545	-2987.7	0	High Confidence
hsa-miR-32	FBN1	"fibrillin 1, FBN1"	0.552	-2987.7	0	High Confidence
hsa-miR-32	CDK10	"cyclin-dependent kinase 10, CDK10"	0.549	-2987.7	0	High Confidence
hsa-miR-32	LRRC1	"leucine rich repeat containing 1, LRRC1"	0.543	-2987.7	0.0001	High Confidence
hsa-miR-32	RGS17	"regulator of G-protein signaling 17, RGS17"	0.5385	-2987.7	0.0003	High Confidence
hsa-miR-32	FAAH2	"fatty acid amide hydrolase 2, FAAH2"	0.528	-2987.7	0.0057	High Confidence
hsa-miR-33b	SHCBP1	"SHC SH2-domain binding protein 1, SHCBP1"	0.5375	-4853.98	0.0004	High Confidence
hsa-miR-33b	NUDT7	"nudix (nucleoside diphosphate linked moiety X)-type motif 7, NUDT7"	0.528	-2714.81	0.0057	High Confidence
hsa-miR-429	SPAG9	"sperm associated antigen 9, SPAG9"	0.8265	-2987.7	0	High Confidence
hsa-miR-429	ALG13	"chromosome X open reading frame 45, CXorf45"	0.7665	-2987.7	0	High Confidence
hsa-miR-429	QKI	"quaking homolog, KH domain RNA binding (mouse), QKI"	0.698	-2987.7	0	High Confidence
hsa-miR-429	SOAT1	"sterol O-acyltransferase (acyl-Coenzyme A: cholesterol acyltransferase) 1, SOAT1"	0.685	-2987.7	0	High Confidence
hsa-miR-429	CCNO	"cyclin O, CCNO"	0.6795	-2987.7	0	High Confidence
hsa-miR-429	SECISBP2L	"KIAA0256 gene product, KIAA0256"	0.6485	-2987.7	0	High Confidence
hsa-miR-429	BAG2	"BCL2-associated athanogene 2, BAG2"	0.6335	-2987.7	0	High Confidence
hsa-miR-429	C16orf74	"chromosome 16 open reading frame 74, C16orf74"	0.6135	-2987.7	0	High Confidence
hsa-miR-429	AKT2	"v-akt murine thymoma viral oncogene homolog 2, AKT2"	0.594	-2987.7	0	High Confidence
hsa-miR-429	GJC1	"gap junction protein, gamma 1, 45kDa, GJC1"	0.58	-2987.7	0	High Confidence
hsa-miR-429	CYP20A1	"cytochrome P450, family 20, subfamily A, polypeptide 1, CYP20A1"	0.573	-2987.7	0	High Confidence
hsa-miR-429	ATP5B	"ATP synthase, H+ transporting, mitochondrial F1 complex, beta polypeptide, ATP5B"	0.5615	-2987.7	0	High Confidence
hsa-miR-429	MARVELD2	"MARVEL domain containing 2, MARVELD2"	0.5255	-2987.7	0.0106	High Confidence
hsa-miR-454	LLGL2	"lethal giant larvae homolog 2 (Drosophila), LLGL2"	0.6105	-4515.73	0	High Confidence
hsa-miR-577	CTSL1	"cathepsin L1, CTSL1"	1	-2987.7	0	High Confidence
hsa-miR-577	MPP1	"membrane protein, palmitoylated 1, 55kDa, MPP1"	1	-2987.7	0	High Confidence
hsa-miR-577	SORL1	"sortilin-related receptor, L(DLR class) A repeats-containing, SORL1"	1	-2987.7	0	High Confidence
hsa-miR-577	CCS	"copper chaperone for superoxide dismutase, CCS"	1	-2987.7	0	High Confidence
hsa-miR-577	PIK3CD	"phosphoinositide-3-kinase, catalytic, delta polypeptide, PIK3CD"	1	-2987.7	0	High Confidence
hsa-miR-577	RAB21	"RAB21, member RAS oncogene family, RAB21"	1	-2987.7	0	High Confidence
hsa-miR-577	RALGPS1	"Ral GEF with PH domain and SH3 binding motif 1, RALGPS1"	1	-2987.7	0	High Confidence
hsa-miR-577	ALG13	"chromosome X open reading frame 45, CXorf45"	1	-2987.7	0	High Confidence
hsa-miR-577	UAP1	"UDP-N-acteylglucosamine pyrophosphorylase 1, UAP1"	1	-2987.7	0	High Confidence
hsa-miR-577	CTSL2	"cathepsin L2, CTSL2"	1	-2987.7	0	High Confidence
hsa-miR-577	TRIM15	"tripartite motif-containing 15, TRIM15"	1	-2987.7	0	High Confidence
hsa-miR-577	RAB25	"RAB25, member RAS oncogene family, RAB25"	1	-2987.7	0	High Confidence
hsa-miR-577	ATPIF1	"ATPase inhibitory factor 1, ATPIF1"	1	-2987.7	0	High Confidence
hsa-miR-577	STYK1	"serine/threonine/tyrosine kinase 1, STYK1"	1	-2987.7	0	High Confidence
hsa-miR-577	NT5C3	"5'-nucleotidase, cytosolic III, NT5C3"	1	-2987.7	0	High Confidence
hsa-miR-577	NIN	"ninein (GSK3B interacting protein), NIN"	1	-2987.7	0	High Confidence
hsa-miR-577	SH3GLB2	"SH3-domain GRB2-like endophilin B2, SH3GLB2"	1	-2987.7	0	High Confidence
hsa-miR-577	C7orf46	"chromosome 7 open reading frame 46, C7orf46"	1	-2987.7	0	High Confidence
hsa-miR-577	CELF5	"bruno-like 5, RNA binding protein (Drosophila), BRUNOL5"	1	-2987.7	0	High Confidence
hsa-miR-577	RAB3IP	"RAB3A interacting protein (rabin3), RAB3IP"	1	-2987.7	0	High Confidence
hsa-miR-577	TSGA10	"Transcribed locus, ---"	1	-2987.7	0	High Confidence
hsa-miR-577	GAD2	"glutamate decarboxylase 2 (pancreatic islets and brain, 65kDa), GAD2"	1	-2987.7	0	High Confidence
hsa-miR-577	HEBP2	"heme binding protein 2, HEBP2"	0.859	-2987.7	0	High Confidence
hsa-miR-577	DDC	"dopa decarboxylase (aromatic L-amino acid decarboxylase), DDC"	0.68	-6111.01	0	High Confidence
hsa-miR-577	C3orf63	"chromosome 3 open reading frame 63, C3orf63"	0.6795	-6112.11	0	High Confidence
hsa-miR-577	KLHL7	"kelch-like 7 (Drosophila), KLHL7"	0.676	-6150.07	0	High Confidence
hsa-miR-577	CCNO	"cyclin O, CCNO"	0.62	-2987.7	0	High Confidence
hsa-miR-590-3p	HS3ST1	"heparan sulfate (glucosamine) 3-O-sulfotransferase 1, HS3ST1"	0.786	-5082.41	0	High Confidence
hsa-miR-590-3p	RABGAP1L	"RAB GTPase activating protein 1-like, RABGAP1L"	0.662	-6296.01	0	High Confidence
hsa-miR-590-3p	TMC5	"transmembrane channel-like 5, TMC5"	0.651	-6396.15	0	High Confidence
hsa-miR-590-3p	SMPDL3B	"sphingomyelin phosphodiesterase, acid-like 3B, SMPDL3B"	0.614	-6754.73	0	High Confidence
hsa-miR-590-3p	SLC16A5	"solute carrier family 16, member 5 (monocarboxylic acid transporter 6) /// similar to MCT, LOC100133772 /// SLC16A5"	0.594	-6956.6	0	High Confidence
hsa-miR-590-3p	KRT13	"keratin 13, KRT13"	0.5925	-6972.67	0	High Confidence
hsa-miR-590-3p	C13orf27	"chromosome 13 open reading frame 27, C13orf27"	0.5245	-7636.45	0.0134	High Confidence
hsa-miR-590-3p	PEX7	"peroxisomal biogenesis factor 7, PEX7"	0.521	-7675.25	0.0287	High Confidence
hsa-miR-590-5p	C19orf46	"alkB, alkylation repair homolog 6 (E. coli) /// chromosome 19 open reading frame 46, ALKBH6 /// C19orf46"	0.7725	-3697.4	0	High Confidence
hsa-miR-590-5p	BICD1	"bicaudal D homolog 1 (Drosophila), BICD1"	0.5665	-5048.91	0	High Confidence
hsa-miR-590-5p	ERMP1	"endoplasmic reticulum metallopeptidase 1, ERMP1"	0.534	-2987.7	0.0011	High Confidence
hsa-miR-7	JTB	"jumping translocation breakpoint, JTB"	1	-2987.7	0	High Confidence
hsa-miR-7	STMN1	"stathmin 1/oncoprotein 18, STMN1"	1	-2987.7	0	High Confidence
hsa-miR-7	FLNA	"filamin A, alpha (actin binding protein 280), FLNA"	1	-2987.7	0	High Confidence
hsa-miR-7	SLC3A2	"solute carrier family 3 (activators of dibasic and neutral amino acid transport), member 2 /// hypothetical protein LOC442497, LOC442497 /// SLC3A2"	1	-2987.7	0	High Confidence
hsa-miR-7	COX6A1	"cytochrome c oxidase subunit VIa polypeptide 1, COX6A1"	1	-2987.7	0	High Confidence
hsa-miR-7	C3orf37	"Chromosome 3 open reading frame 37, C3orf37"	1	-2987.7	0	High Confidence
hsa-miR-7	ALDOC	"aldolase C, fructose-bisphosphate, ALDOC"	1	-2987.7	0	High Confidence
hsa-miR-7	BCKDHA	"branched chain keto acid dehydrogenase E1, alpha polypeptide, BCKDHA"	1	-2987.7	0	High Confidence
hsa-miR-7	C14orf1	"chromosome 14 open reading frame 1, C14orf1"	1	-2987.7	0	High Confidence
hsa-miR-7	MPP1	"membrane protein, palmitoylated 1, 55kDa, MPP1"	1	-2987.7	0	High Confidence
hsa-miR-7	SETDB1	"SET domain, bifurcated 1, SETDB1"	1	-2987.7	0	High Confidence
hsa-miR-7	NSMAF	"neutral sphingomyelinase (N-SMase) activation associated factor, NSMAF"	1	-2987.7	0	High Confidence
hsa-miR-7	ALDH4A1	"aldehyde dehydrogenase 4 family, member A1, ALDH4A1"	1	-2987.7	0	High Confidence
hsa-miR-7	RAB32	"RAB32, member RAS oncogene family, RAB32"	1	-2987.7	0	High Confidence
hsa-miR-7	GJB3	"gap junction protein, beta 3, 31kDa, GJB3"	1	-2987.7	0	High Confidence
hsa-miR-7	FLAD1	"FAD1 flavin adenine dinucleotide synthetase homolog (S. cerevisiae), FLAD1"	1	-2987.7	0	High Confidence
hsa-miR-7	HUWE1	"HECT, UBA and WWE domain containing 1, HUWE1"	1	-2987.7	0	High Confidence
hsa-miR-7	IFFO1	"intermediate filament family orphan, IFFO"	1	-2987.7	0	High Confidence
hsa-miR-7	TMPO	"thymopoietin, TMPO"	1	-2987.7	0	High Confidence
hsa-miR-7	FBXL4	"F-box and leucine-rich repeat protein 4, FBXL4"	1	-2987.7	0	High Confidence
hsa-miR-7	SC5DL	"sterol-C5-desaturase (ERG3 delta-5-desaturase homolog, S. cerevisiae)-like, SC5DL"	1	-2987.7	0	High Confidence
hsa-miR-7	RNF167	"ring finger protein 167, RNF167"	1	-2987.7	0	High Confidence
hsa-miR-7	ASXL1	"additional sex combs like 1 (Drosophila), ASXL1"	1	-2987.7	0	High Confidence
hsa-miR-7	SPAG9	"sperm associated antigen 9, SPAG9"	1	-2987.7	0	High Confidence
hsa-miR-7	ASB1	"ankyrin repeat and SOCS box-containing 1, ASB1"	1	-2987.7	0	High Confidence
hsa-miR-7	DHRS1	"dehydrogenase/reductase (SDR family) member 1, DHRS1"	1	-2987.7	0	High Confidence
hsa-miR-7	PDE4DIP	"phosphodiesterase 4D interacting protein (myomegalin), PDE4DIP"	1	-2987.7	0	High Confidence
hsa-miR-7	SPRR1A	"small proline-rich protein 1A, SPRR1A"	1	-2987.7	0	High Confidence
hsa-miR-7	UMPS	"uridine monophosphate synthetase, UMPS"	1	-2987.7	0	High Confidence
hsa-miR-7	C19orf10	"chromosome 19 open reading frame 10, C19orf10"	1	-2987.7	0	High Confidence
hsa-miR-7	HOOK2	"hook homolog 2 (Drosophila), HOOK2"	1	-2987.7	0	High Confidence
hsa-miR-7	SPRR3	"small proline-rich protein 3, SPRR3"	1	-2987.7	0	High Confidence
hsa-miR-7	RAB26	"RAB26, member RAS oncogene family, RAB26"	1	-2987.7	0	High Confidence
hsa-miR-7	BCAS4	"breast carcinoma amplified sequence 4, BCAS4"	1	-2987.7	0	High Confidence
hsa-miR-7	LEPRE1	"leucine proline-enriched proteoglycan (leprecan) 1, LEPRE1"	1	-2987.7	0	High Confidence
hsa-miR-7	EPS8L1	"EPS8-like 1, EPS8L1"	1	-2987.7	0	High Confidence
hsa-miR-7	AIF1L	"chromosome 9 open reading frame 58, C9orf58"	1	-2987.7	0	High Confidence
hsa-miR-7	TRPT1	"tRNA phosphotransferase 1, TRPT1"	1	-2987.7	0	High Confidence
hsa-miR-7	CNFN	"cornifelin, CNFN"	1	-2987.7	0	High Confidence
hsa-miR-7	SFXN4	"sideroflexin 4, SFXN4"	1	-2987.7	0	High Confidence
hsa-miR-7	ABL2	"v-abl Abelson murine leukemia viral oncogene homolog 2 (arg, Abelson-related gene), ABL2"	1	-2987.7	0	High Confidence
hsa-miR-7	TMEM179B	"transmembrane protein 179B, TMEM179B"	1	-2987.7	0	High Confidence
hsa-miR-7	EVPL	"envoplakin, EVPL"	0.8755	-2987.7	0	High Confidence
hsa-miR-7	TUBB2A	"tubulin, beta 2A, TUBB2A"	0.775	-2987.7	0	High Confidence
hsa-miR-7	DHRS7B	"dehydrogenase/reductase (SDR family) member 7B, DHRS7B"	0.683	-2987.7	0	High Confidence
hsa-miR-7	CTSC	"cathepsin C, CTSC"	0.677	-6135.67	0	High Confidence
hsa-miR-7	GJB6	"gap junction protein, beta 6, 30kDa, GJB6"	0.676	-6150.07	0	High Confidence
hsa-miR-7	TMC5	"transmembrane channel-like 5, TMC5"	0.671	-6192.51	0	High Confidence
hsa-miR-7	CCNO	"cyclin O, CCNO"	0.6705	-2987.7	0	High Confidence
hsa-miR-7	FAM71E1	"family with sequence similarity 71, member E1, FAM71E1"	0.6015	-2987.7	0	High Confidence
hsa-miR-7	GSDMB	"gasdermin-like, GSDML"	0.539	-2987.7	0.0002	High Confidence
hsa-miR-7	GJC1	"gap junction protein, gamma 1, 45kDa, GJC1"	0.5385	-2987.7	0.0003	High Confidence
hsa-miR-7	SIKE1	"suppressor of IKK epsilon, RP5-1000E10.4"	0.5305	-4896.94	0.003	High Confidence
hsa-miR-7-1*	BTG3	"BTG family, member 3, BTG3"	0.812	-4829.71	0	High Confidence
hsa-miR-7-1*	C12orf24	"chromosome 12 open reading frame 24, C12orf24"	0.6805	-6111.13	0	High Confidence
hsa-miR-7-1*	TMEM30B	"transmembrane protein 30B, TMEM30B"	0.679	-4031.71	0	High Confidence
hsa-miR-7-1*	EMG1	"EMG1 nucleolar protein homolog (S. cerevisiae), EMG1"	0.664	-6273.17	0	High Confidence
hsa-miR-96	OGDH	"oxoglutarate (alpha-ketoglutarate) dehydrogenase (lipoamide), OGDH"	0.859	-2987.7	0	High Confidence
hsa-miR-96	ACY1	"aminoacylase 1, ACY1"	0.859	-2987.7	0	High Confidence
hsa-miR-96	MTRR	"5-methyltetrahydrofolate-homocysteine methyltransferase reductase, MTRR"	0.859	-2987.7	0	High Confidence
hsa-miR-96	APRT	"adenine phosphoribosyltransferase, APRT"	0.859	-2987.7	0	High Confidence
hsa-miR-96	MVK	"mevalonate kinase, MVK"	0.859	-2987.7	0	High Confidence
hsa-miR-96	TRAPPC6A	"trafficking protein particle complex 6A, TRAPPC6A"	0.859	-2987.7	0	High Confidence
hsa-miR-96	RUSC1	"RUN and SH3 domain containing 1, RUSC1"	0.859	-2987.7	0	High Confidence
hsa-miR-96	LAS1L	"LAS1-like (S. cerevisiae), LAS1L"	0.859	-2987.7	0	High Confidence
hsa-miR-96	SLC25A1	"solute carrier family 25 (mitochondrial carrier; citrate transporter), member 1, SLC25A1"	0.859	-2987.7	0	High Confidence
hsa-miR-96	C1orf216	"chromosome 1 open reading frame 216, C1orf216"	0.859	-2987.7	0	High Confidence
hsa-miR-96	HAUS7	"three prime repair exonuclease 2 /// UCHL5 interacting protein, TREX2 /// UCHL5IP"	0.859	-2987.7	0	High Confidence
hsa-miR-96	ELOVL5	"ELOVL family member 5, elongation of long chain fatty acids (FEN1/Elo2, SUR4/Elo3-like, yeast), ELOVL5"	0.859	-2987.7	0	High Confidence
hsa-miR-96	GGCT	"chromosome 7 open reading frame 24, C7orf24"	0.859	-2987.7	0	High Confidence
hsa-miR-96	PPCS	"phosphopantothenoylcysteine synthetase, PPCS"	0.859	-2987.7	0	High Confidence
hsa-miR-96	RIC8B	"resistance to inhibitors of cholinesterase 8 homolog B (C. elegans), RIC8B"	0.859	-2987.7	0	High Confidence
hsa-miR-96	WDR34	"WD repeat domain 34, WDR34"	0.859	-2987.7	0	High Confidence
hsa-miR-96	FUK	"fucokinase, FUK"	0.859	-2987.7	0	High Confidence
hsa-miR-96	FERMT1	"fermitin family homolog 1 (Drosophila), FERMT1"	0.859	-2987.7	0	High Confidence
hsa-miR-96	RASSF7	"Ras association (RalGDS/AF-6) domain family (N-terminal) member 7, RASSF7"	0.859	-2987.7	0	High Confidence
hsa-miR-96	NSMCE4A	"non-SMC element 4 homolog A (S. cerevisiae), NSMCE4A"	0.857	-2987.7	0	High Confidence
hsa-miR-96	OCIAD1	"OCIA domain containing 1, OCIAD1"	0.832	-2987.7	0	High Confidence
hsa-miR-96	BRD4	"bromodomain containing 4, BRD4"	0.7915	-2987.7	0	High Confidence
hsa-miR-96	OGFOD1	"2-oxoglutarate and iron-dependent oxygenase domain containing 1, OGFOD1"	0.7915	-2987.7	0	High Confidence
hsa-miR-96	ARPM1	"actin related protein M1, ARPM1"	0.7915	-2987.7	0	High Confidence
hsa-miR-96	SLC20A1	"solute carrier family 20 (phosphate transporter), member 1, SLC20A1"	0.791	-2987.7	0	High Confidence
hsa-miR-96	CDC20	"TNF receptor-associated factor 4, TRAF4"	0.791	-2987.7	0	High Confidence
hsa-miR-96	TRAF4	"TNF receptor-associated factor 4, TRAF4"	0.791	-2987.7	0	High Confidence
hsa-miR-96	ST3GAL3	"ST3 beta-galactoside alpha-2,3-sialyltransferase 3, ST3GAL3"	0.7905	-2987.7	0	High Confidence
hsa-miR-96	ZC3HC1	"zinc finger, C3HC-type containing 1, ZC3HC1"	0.7855	-2987.7	0	High Confidence
hsa-miR-96	TMEM187	"transmembrane protein 187, TMEM187"	0.742	-2987.7	0	High Confidence
hsa-miR-96	VIM	"vimentin, VIM"	0.727	-2987.7	0	High Confidence
hsa-miR-96	B3GALT4	"UDP-Gal:betaGlcNAc beta 1,3-galactosyltransferase, polypeptide 4, B3GALT4"	0.7025	-2987.7	0	High Confidence
hsa-miR-96	RAB17	"RAB17, member RAS oncogene family, RAB17"	0.6945	-2987.7	0	High Confidence
hsa-miR-96	HNRNPUL2	"heterogeneous nuclear ribonucleoprotein U-like 2, HNRNPUL2"	0.686	-2987.7	0	High Confidence
hsa-miR-96	ARIH2	"ariadne homolog 2 (Drosophila), ARIH2"	0.6825	-2987.7	0	High Confidence
hsa-miR-96	TSTA3	"tissue specific transplantation antigen P35B, TSTA3"	0.6825	-2987.7	0	High Confidence
hsa-miR-96	TYMS	"thymidylate synthetase, TYMS"	0.6825	-2987.7	0	High Confidence
hsa-miR-96	CTPS	"CTP synthase, CTPS"	0.6825	-2987.7	0	High Confidence
hsa-miR-96	ALDH4A1	"aldehyde dehydrogenase 4 family, member A1, ALDH4A1"	0.6825	-2987.7	0	High Confidence
hsa-miR-96	RAP1GAP	"RAP1 GTPase activating protein, RAP1GAP"	0.6825	-2987.7	0	High Confidence
hsa-miR-96	P2RX4	"purinergic receptor P2X, ligand-gated ion channel, 4, P2RX4"	0.6825	-2987.7	0	High Confidence
hsa-miR-96	RALGPS1	"Ral GEF with PH domain and SH3 binding motif 1, RALGPS1"	0.6825	-2987.7	0	High Confidence
hsa-miR-96	ACO1	"aconitase 1, soluble, ACO1"	0.6825	-2987.7	0	High Confidence
hsa-miR-96	DEGS1	"degenerative spermatocyte homolog 1, lipid desaturase (Drosophila), DEGS1"	0.6825	-2987.7	0	High Confidence
hsa-miR-96	EZR	"ezrin, EZR"	0.6825	-2987.7	0	High Confidence
hsa-miR-96	BAIAP2	"BAI1-associated protein 2, BAIAP2"	0.6825	-2987.7	0	High Confidence
hsa-miR-96	FBP1	"fructose-1,6-bisphosphatase 1, FBP1"	0.6825	-2987.7	0	High Confidence
hsa-miR-96	TLE4	"transducin-like enhancer of split 4 (E(sp1) homolog, Drosophila), TLE4"	0.6825	-2987.7	0	High Confidence
hsa-miR-96	LMBRD1	"LMBR1 domain containing 1, LMBRD1"	0.6825	-2987.7	0	High Confidence
hsa-miR-96	ROGDI	"rogdi homolog (Drosophila), ROGDI"	0.6825	-2987.7	0	High Confidence
hsa-miR-96	PLEK2	"pleckstrin 2, PLEK2"	0.6825	-2987.7	0	High Confidence
hsa-miR-96	RAG1AP1	"recombination activating gene 1 activating protein 1, RAG1AP1"	0.6825	-2987.7	0	High Confidence
hsa-miR-96	C12orf52	"chromosome 12 open reading frame 52, C12orf52"	0.6825	-2987.7	0	High Confidence
hsa-miR-96	SFXN4	"sideroflexin 4, SFXN4"	0.6825	-2987.7	0	High Confidence
hsa-miR-96	CELF5	"bruno-like 5, RNA binding protein (Drosophila), BRUNOL5"	0.6825	-2987.7	0	High Confidence
hsa-miR-96	MORF4L2	"Mortality factor 4 like 2, MORF4L2"	0.6825	-2987.7	0	High Confidence
hsa-miR-96	EFNA1	"ephrin-A1, EFNA1"	0.68	-2987.7	0	High Confidence
hsa-miR-96	DENND5A	"RAB6 interacting protein 1, RAB6IP1"	0.6765	-2987.7	0	High Confidence
hsa-miR-96	GMDS	"GDP-mannose 4,6-dehydratase, GMDS"	0.6325	-2987.7	0	High Confidence
hsa-miR-96	GCH1	"GTP cyclohydrolase 1 (dopa-responsive dystonia), GCH1"	0.6225	-2987.7	0	High Confidence
hsa-miR-96	DZIP1	"DAZ interacting protein 1, DZIP1"	0.581	-2987.7	0	High Confidence
hsa-miR-96	FER1L4	"fer-1-like 4 (C. elegans), FER1L4"	0.5665	-2987.7	0	High Confidence
hsa-miR-96	CMTM8	"CKLF-like MARVEL transmembrane domain containing 8, CMTM8"	0.5645	-2987.7	0	High Confidence
hsa-miR-96	KIAA0090	"KIAA0090, KIAA0090"	0.535	-4625.59	0.0008	High Confidence
hsa-miR-96	VAMP8	"vesicle-associated membrane protein 8 (endobrevin), VAMP8"	0.522	-2987.7	0.0233	High Confidence
hsa-miR-96	REPS2	"RALBP1 associated Eps domain containing 2, REPS2"	0.5215	-4818.98	0.0259	High Confidence
hsa-miR-107	ESRRA	estrogen-related receptor alpha	1	-307.064	0	High Confidence
hsa-miR-107	VDR	"vitamin D (1,25- dihydroxyvitamin D3) receptor"	1	-307.064	0	High Confidence
hsa-miR-107	ZNF529	zinc finger protein 529	1	-307.064	0	High Confidence
hsa-miR-107	CASZ1	castor zinc finger 1	1	-307.064	0	High Confidence
hsa-miR-15a	SPDEF	SAM pointed domain containing ets transcription factor	1	-307.064	0	High Confidence
hsa-miR-15a	CASZ1	castor zinc finger 1	1	-307.064	0	High Confidence
hsa-miR-18a	SREBF1	sterol regulatory element binding transcription factor 1	1	-307.064	0	High Confidence
hsa-miR-18a	HIVEP2	human immunodeficiency virus type I enhancer binding protein 2	1	-307.064	0	High Confidence
hsa-miR-18b	SREBF1	sterol regulatory element binding transcription factor 1	1	-307.064	0	High Confidence
hsa-miR-301a	PHF20	PHD finger protein 20	1	-307.064	0	High Confidence
hsa-miR-301a	ZNF688	zinc finger protein 688	1	-307.064	0	High Confidence
hsa-miR-106b	ZNF688	zinc finger protein 688	1	-307.064	0	High Confidence
hsa-miR-148b	ZNF175	zinc finger protein 175	1	-307.064	0	High Confidence
hsa-miR-148b	PHF20	PHD finger protein 20	1	-307.064	0	High Confidence
hsa-miR-148b	ZNF274	zinc finger protein 274	1	-307.064	0	High Confidence
hsa-miR-7	ZNF524	zinc finger protein 524	1	-307.064	0	High Confidence
hsa-miR-577	HIVEP2	human immunodeficiency virus type I enhancer binding protein 2	1	-307.064	0	High Confidence
hsa-miR-30e	TCF7L2	"transcription factor 7-like 2 (T-cell specific, HMG-box)"	0.8845	-307.064	0	High Confidence
hsa-miR-30e	JDP2	Jun dimerization protein 2	0.871	-307.064	0	High Confidence
hsa-miR-101	TSC22D1	"TSC22 domain family, member 1"	0.822	-307.064	0	High Confidence
hsa-miR-200b	TSC22D1	"TSC22 domain family, member 1"	0.819	-307.064	0	High Confidence
hsa-miR-30e	CREM	cAMP responsive element modulator	0.8045	-307.064	0	High Confidence
hsa-miR-148b	TCF7L2	"transcription factor 7-like 2 (T-cell specific, HMG-box)"	0.741	-307.064	0	High Confidence
hsa-miR-200b	TCF4	transcription factor 4	0.723	-307.064	0	High Confidence
hsa-miR-200b	ZEB1	zinc finger E-box binding homeobox 1	0.7225	-307.064	0	High Confidence
hsa-miR-200a	ZEB2	zinc finger E-box binding homeobox 2	0.713	-307.064	0	High Confidence
hsa-miR-18a	HES1	"hairy and enhancer of split 1, (Drosophila)"	0.709	-307.064	0	High Confidence
hsa-miR-577	CREB3L4	cAMP responsive element binding protein 3-like 4	0.6985	-307.064	0	High Confidence
hsa-miR-301b	ZNF688	zinc finger protein 688	0.6825	-307.064	0	High Confidence
hsa-miR-200a	NR3C1	"nuclear receptor subfamily 3, group C, member 1 (glucocorticoid receptor)"	0.6785	-307.064	0	High Confidence
hsa-miR-200a	YY1	YY1 transcription factor	0.678	-307.064	0	High Confidence
hsa-miR-7	BNC2	basonuclin 2	0.678	-653.273	0	High Confidence
hsa-miR-301a	TSHZ3	teashirt zinc finger homeobox 3	0.677	-307.064	0	High Confidence
hsa-miR-96	ZNF175	zinc finger protein 175	0.675	-307.064	0	High Confidence
hsa-miR-96	ZNF524	zinc finger protein 524	0.675	-307.064	0	High Confidence
hsa-miR-200b	ZEB2	zinc finger E-box binding homeobox 2	0.6375	-307.064	0	High Confidence
hsa-miR-200b	TSHZ3	teashirt zinc finger homeobox 3	0.6115	-307.064	0	High Confidence
hsa-miR-200c	ZEB1	zinc finger E-box binding homeobox 1	0.592	-307.064	0	High Confidence
hsa-miR-200c	TSHZ3	teashirt zinc finger homeobox 3	0.578	-307.064	0	High Confidence
hsa-miR-429	TSHZ3	teashirt zinc finger homeobox 3	0.572	-307.064	0	High Confidence
hsa-miR-141	TSHZ3	teashirt zinc finger homeobox 3	0.5695	-307.064	0	High Confidence
hsa-miR-7	CREB3L4	cAMP responsive element binding protein 3-like 4	0.568	-307.064	0	High Confidence
hsa-miR-18b	HES1	"hairy and enhancer of split 1, (Drosophila)"	0.567	-307.064	0	High Confidence
hsa-miR-301b	TSHZ3	teashirt zinc finger homeobox 3	0.561	-307.064	0	High Confidence
hsa-miR-429	ZEB2	zinc finger E-box binding homeobox 2	0.557	-307.064	0	High Confidence
hsa-miR-205	PBX1	pre-B-cell leukemia homeobox 1	0.5555	-298.653	0	High Confidence
hsa-miR-96	GRHL2	grainyhead-like 2 (Drosophila)	0.5485	-518.013	0	High Confidence
hsa-miR-200a	TSHZ3	teashirt zinc finger homeobox 3	0.545	-307.064	0	High Confidence
hsa-miR-454	ELK3	"ELK3, ETS-domain protein (SRF accessory protein 2)"	0.5435	-299.157	0	High Confidence
hsa-miR-429	ZEB1	zinc finger E-box binding homeobox 1	0.5295	-307.064	0.0039	High Confidence
NR3C1	hsa-mir-15a	hsa-mir-15a	1	-29.0503	0	High Confidence
NR3C1	hsa-mir-30e	hsa-mir-30e	1	-29.0503	0	High Confidence
YY1	hsa-mir-107	hsa-mir-107	1	-29.0503	0	High Confidence
YY1	hsa-mir-15a	hsa-mir-15a	1	-29.0503	0	High Confidence
YY1	hsa-mir-18a	hsa-mir-18a	1	-29.0503	0	High Confidence
YY1	hsa-mir-18b	hsa-mir-18b	1	-29.0503	0	High Confidence
YY1	hsa-mir-301a	hsa-mir-301a	1	-29.0503	0	High Confidence
YY1	hsa-mir-106b	hsa-mir-106b	1	-29.0503	0	High Confidence
YY1	hsa-mir-148b	hsa-mir-148b	1	-29.0503	0	High Confidence
YY1	hsa-mir-30e	hsa-mir-30e	1	-29.0503	0	High Confidence
YY1	hsa-mir-107	hsa-mir-107	1	-29.0503	0	High Confidence
YY1	hsa-mir-577	hsa-mir-577	1	-29.0503	0	High Confidence
VDR	hsa-mir-107	hsa-mir-107	1	-29.0503	0	High Confidence
VDR	hsa-mir-148b	hsa-mir-148b	1	-29.0503	0	High Confidence
VDR	hsa-mir-107	hsa-mir-107	1	-29.0503	0	High Confidence
VDR	hsa-mir-107	hsa-mir-107	1	-29.0503	0	High Confidence
VDR	hsa-mir-148b	hsa-mir-148b	1	-29.0503	0	High Confidence
VDR	hsa-mir-107	hsa-mir-107	1	-29.0503	0	High Confidence
FOSL1	hsa-mir-107	hsa-mir-107	1	-29.0503	0	High Confidence
FOSL1	hsa-mir-15a	hsa-mir-15a	1	-29.0503	0	High Confidence
FOSL1	hsa-mir-18a	hsa-mir-18a	1	-29.0503	0	High Confidence
FOSL1	hsa-mir-18b	hsa-mir-18b	1	-29.0503	0	High Confidence
FOSL1	hsa-mir-301a	hsa-mir-301a	1	-29.0503	0	High Confidence
FOSL1	hsa-mir-106b	hsa-mir-106b	1	-29.0503	0	High Confidence
FOSL1	hsa-mir-148b	hsa-mir-148b	1	-29.0503	0	High Confidence
FOSL1	hsa-mir-30e	hsa-mir-30e	1	-29.0503	0	High Confidence
FOSL1	hsa-mir-107	hsa-mir-107	1	-29.0503	0	High Confidence
FOSL1	hsa-mir-577	hsa-mir-577	1	-29.0503	0	High Confidence
YY1	hsa-mir-301b	hsa-mir-301b	0.866	-29.0503	0	High Confidence
SP4	hsa-mir-429	hsa-mir-429	0.806	-29.0503	0	High Confidence
NR3C1	hsa-mir-33b	hsa-mir-33b	0.802	-121.199	0	High Confidence
YY1	hsa-mir-33b	hsa-mir-33b	0.802	-121.199	0	High Confidence
FOSL1	hsa-mir-33b	hsa-mir-33b	0.802	-121.199	0	High Confidence
YY1	hsa-mir-96	hsa-mir-96	0.7995	-29.0503	0	High Confidence
VDR	hsa-mir-96	hsa-mir-96	0.7995	-29.0503	0	High Confidence
VDR	hsa-mir-96	hsa-mir-96	0.7995	-29.0503	0	High Confidence
FOSL1	hsa-mir-96	hsa-mir-96	0.7995	-29.0503	0	High Confidence
SP4	hsa-mir-200a	hsa-mir-200a	0.752	-29.0503	0	High Confidence
YY1	hsa-mir-1180	hsa-mir-1180	0.7465	-29.0503	0	High Confidence
SP4	hsa-mir-200a	hsa-mir-200a	0.7465	-29.0503	0	High Confidence
SP4	hsa-mir-301a	hsa-mir-301a	0.741	-29.0503	0	High Confidence
SNAI2	hsa-mir-301a	hsa-mir-301a	0.7365	-29.0503	0	High Confidence
SNAI2	hsa-mir-200b	hsa-mir-200b	0.7175	-29.0503	0	High Confidence
SP4	hsa-mir-32	hsa-mir-32	0.6995	-29.0503	0	High Confidence
FOSL1	hsa-mir-1180	hsa-mir-1180	0.6795	-29.0503	0	High Confidence
SNAI2	hsa-mir-200a	hsa-mir-200a	0.6795	-29.0503	0	High Confidence
VDR	hsa-mir-301b	hsa-mir-301b	0.6785	-29.0503	0	High Confidence
VDR	hsa-mir-301b	hsa-mir-301b	0.6785	-29.0503	0	High Confidence
FOSL1	hsa-mir-301b	hsa-mir-301b	0.6785	-29.0503	0	High Confidence
SP4	hsa-let-7g	hsa-let-7g	0.6685	-29.0503	0	High Confidence
SP4	hsa-mir-200b	hsa-mir-200b	0.6335	-29.0503	0	High Confidence
SNAI2	hsa-mir-32	hsa-mir-32	0.6295	-29.0503	0	High Confidence
SNAI2	hsa-let-7g	hsa-let-7g	0.629	-29.0503	0	High Confidence
SNAI2	hsa-mir-200a	hsa-mir-200a	0.6255	-29.0503	0	High Confidence
SNAI2	hsa-mir-200c	hsa-mir-200c	0.621	-29.0503	0	High Confidence
VDR	hsa-let-7g	hsa-let-7g	0.6185	-29.0503	0	High Confidence
VDR	hsa-mir-205	hsa-mir-205	0.607	-79.7028	0	High Confidence
SNAI2	hsa-mir-203	hsa-mir-203	0.6065	-29.0503	0	High Confidence
NFIC	hsa-mir-33b	hsa-mir-33b	0.5945	-220.804	0	High Confidence
SNAI2	hsa-mir-429	hsa-mir-429	0.5855	-29.0503	0	High Confidence
SNAI2	hsa-mir-96	hsa-mir-96	0.5795	-29.0503	0	High Confidence
SP4	hsa-mir-200c	hsa-mir-200c	0.5715	-29.0503	0	High Confidence
SP4	hsa-mir-200b	hsa-mir-200b	0.5685	-29.0503	0	High Confidence
SP4	hsa-mir-107	hsa-mir-107	0.5625	-29.0503	0	High Confidence
SP4	hsa-mir-15a	hsa-mir-15a	0.5625	-29.0503	0	High Confidence
SP4	hsa-mir-18a	hsa-mir-18a	0.5625	-29.0503	0	High Confidence
SP4	hsa-mir-18b	hsa-mir-18b	0.5625	-29.0503	0	High Confidence
SP4	hsa-mir-301a	hsa-mir-301a	0.5625	-29.0503	0	High Confidence
SP4	hsa-mir-106b	hsa-mir-106b	0.5625	-29.0503	0	High Confidence
SP4	hsa-mir-148b	hsa-mir-148b	0.5625	-29.0503	0	High Confidence
SP4	hsa-mir-30e	hsa-mir-30e	0.5625	-29.0503	0	High Confidence
SP4	hsa-mir-107	hsa-mir-107	0.5625	-29.0503	0	High Confidence
SNAI2	hsa-mir-141	hsa-mir-141	0.558	-29.0503	0	High Confidence
RXRA	hsa-mir-30e	hsa-mir-30e	0.551	-139.431	0	High Confidence
NFIC	hsa-mir-107	hsa-mir-107	0.55	-242.272	0	High Confidence
NFIC	hsa-mir-15a	hsa-mir-15a	0.55	-242.272	0	High Confidence
NFIC	hsa-mir-18a	hsa-mir-18a	0.55	-242.272	0	High Confidence
NFIC	hsa-mir-18b	hsa-mir-18b	0.55	-242.272	0	High Confidence
NFIC	hsa-mir-301a	hsa-mir-301a	0.55	-242.272	0	High Confidence
NFIC	hsa-mir-106b	hsa-mir-106b	0.55	-242.272	0	High Confidence
NFIC	hsa-mir-148b	hsa-mir-148b	0.55	-242.272	0	High Confidence
NFIC	hsa-mir-30e	hsa-mir-30e	0.55	-242.272	0	High Confidence
NFIC	hsa-mir-107	hsa-mir-107	0.55	-242.272	0	High Confidence
NFIC	hsa-mir-577	hsa-mir-577	0.55	-242.272	0	High Confidence
SNAI2	hsa-mir-200b	hsa-mir-200b	0.5455	-29.0503	0	High Confidence
SNAI2	hsa-mir-454	hsa-mir-454	0.538	-29.0503	0.0003	High Confidence
NR3C1	hsa-mir-200c	hsa-mir-200c	0.534	-29.0503	0.0011	High Confidence
YY1	hsa-mir-200c	hsa-mir-200c	0.534	-29.0503	0.0011	High Confidence
FOSL1	hsa-mir-200c	hsa-mir-200c	0.534	-29.0503	0.0011	High Confidence
SP4	hsa-mir-96	hsa-mir-96	0.5325	-29.0503	0.0017	High Confidence
ETS1	hsa-mir-33b	hsa-mir-33b	0.526	-119.698	0.0094	High Confidence
VDR	hsa-mir-301b	hsa-mir-301b	0.5255	-29.0503	0.0106	High Confidence
YY1	hsa-mir-301a	hsa-mir-301a	0.523	-29.0503	0.0188	High Confidence
CDX2	hsa-mir-18a	hsa-mir-18a	0.523	-29.0503	0.0188	High Confidence
FOSL1	hsa-mir-301a	hsa-mir-301a	0.521	-29.0503	0.0287	High Confidence
SP4	hsa-mir-1180	hsa-mir-1180	0.519	-29.0503	0.0425	High Confidence
XBP1	UBE2D3	"Threonine synthase, chloroplast"	1	-1947.48	0	High Confidence
XBP1	FLNA	"Filamin A, alpha (actin binding protein 280)"	1	-1947.48	0	High Confidence
XBP1	DNAJA1	"DnaJ (Hsp40) homolog, subfamily A, member 1"	1	-1947.48	0	High Confidence
XBP1	EIF5B	Eukaryotic translation initiation factor 5B	1	-1947.48	0	High Confidence
XBP1	PRNP	"Prion protein (p27-30) (Creutzfeld-Jakob disease, Gerstmann-Strausler-Scheinker syndrome, fatal familial insomnia)"	1	-1947.48	0	High Confidence
XBP1	BAZ2A	"Bromodomain adjacent to zinc finger domain, 2A"	1	-1947.48	0	High Confidence
XBP1	LAMP1	Lysosomal-associated membrane protein 1	1	-1947.48	0	High Confidence
XBP1	TIMP1	TIMP metallopeptidase inhibitor 1	1	-1947.48	0	High Confidence
XBP1	MRPL49	Mitochondrial ribosomal protein L49	1	-1947.48	0	High Confidence
XBP1	MTHFD2	"Methylenetetrahydrofolate dehydrogenase (NADP+ dependent) 2, methenyltetrahydrofolate cyclohydrolase"	1	-1947.48	0	High Confidence
XBP1	BRD4	Bromodomain containing 4	1	-1947.48	0	High Confidence
XBP1	HMGCL	3-hydroxymethyl-3-methylglutaryl-Coenzyme A lyase (hydroxymethylglutaricaciduria)	1	-1947.48	0	High Confidence
XBP1	KIAA0040	KIAA0040	1	-1947.48	0	High Confidence
XBP1	KIF3C	Kinesin family member 3C	1	-1947.48	0	High Confidence
XBP1	BTN2A1	"Butyrophilin, subfamily 2, member A1"	1	-1947.48	0	High Confidence
XBP1	SPATA2	Spermatogenesis associated 2	1	-1947.48	0	High Confidence
XBP1	TMPRSS2	"Transmembrane protease, serine 2"	1	-1947.48	0	High Confidence
XBP1	TRPM2	"Transient receptor potential cation channel, subfamily M, member 2"	1	-1947.48	0	High Confidence
XBP1	XPNPEP1	"X-prolyl aminopeptidase (aminopeptidase P) 1, soluble"	1	-1947.48	0	High Confidence
XBP1	SLC23A2	"Solute carrier family 23 (nucleobase transporters), member 2"	1	-1947.48	0	High Confidence
XBP1	UAP1	UDP-N-acteylglucosamine pyrophosphorylase 1	1	-1947.48	0	High Confidence
XBP1	ITPK1	"Inositol 1,3,4-triphosphate 5/6 kinase"	1	-1947.48	0	High Confidence
XBP1	RAB11FIP5	RAB11 family interacting protein 5 (class I)	1	-1947.48	0	High Confidence
XBP1	KIDINS220	Kinase D-interacting substance of 220 kDa	1	-1947.48	0	High Confidence
XBP1	ASB1	Ankyrin repeat and SOCS box-containing 1	1	-1947.48	0	High Confidence
XBP1	C19orf21	Chromosome 19 open reading frame 21	1	-1947.48	0	High Confidence
XBP1	ITPKC	"Inositol 1,4,5-trisphosphate 3-kinase C"	1	-1947.48	0	High Confidence
XBP1	PKP2	Plakophilin 2	1	-1947.48	0	High Confidence
XBP1	TLE4	"Transducin-like enhancer of split 4 (E(sp1) homolog, Drosophila)"	1	-1947.48	0	High Confidence
XBP1	PTGES2	Prostaglandin E synthase 2	1	-1947.48	0	High Confidence
XBP1	AP1M2	"Adaptor-related protein complex 1, mu 2 subunit"	1	-1947.48	0	High Confidence
XBP1	ANAPC2	Anaphase promoting complex subunit 2	1	-1947.48	0	High Confidence
XBP1	PLEK2	Pleckstrin 2	1	-1947.48	0	High Confidence
XBP1	ZNHIT2	"Zinc finger, HIT type 2"	1	-1947.48	0	High Confidence
XBP1	GCNT3	"Glucosaminyl (N-acetyl) transferase 3, mucin type"	1	-1947.48	0	High Confidence
XBP1	MKNK2	MAP kinase interacting serine/threonine kinase 2	1	-1947.48	0	High Confidence
XBP1	DLL1	Delta-like 1 (Drosophila)	1	-1947.48	0	High Confidence
XBP1	SLC25A25	"Solute carrier family 25 (mitochondrial carrier; phosphate carrier), member 25"	1	-1947.48	0	High Confidence
XBP1	MAP3K3	Mitogen-activated protein kinase kinase kinase 3	1	-1947.48	0	High Confidence
XBP1	TRUB1	TruB pseudouridine (psi) synthase homolog 1 (E. coli)	1	-1947.48	0	High Confidence
XBP1	TRAF4	TNF receptor-associated factor 4	1	-1947.48	0	High Confidence
XBP1	CORO1B	"Coronin, actin binding protein, 1B"	1	-1947.48	0	High Confidence
YY1	NONO	"Non-POU domain containing, octamer-binding"	1	-1947.48	0	High Confidence
YY1	RAD21	RAD21 homolog (S. pombe)	1	-1947.48	0	High Confidence
YY1	HMGB1	High-mobility group box 1	1	-1947.48	0	High Confidence
YY1	CAPN1	"Calpain 1, (mu/I) large subunit"	1	-1947.48	0	High Confidence
YY1	ECH1	"Enoyl Coenzyme A hydratase 1, peroxisomal"	1	-1947.48	0	High Confidence
YY1	MAP4	Microtubule-associated protein 4	1	-1947.48	0	High Confidence
YY1	UQCRC2	Ubiquinol-cytochrome c reductase core protein II	1	-1947.48	0	High Confidence
YY1	TACC1	"Transforming, acidic coiled-coil containing protein 1"	1	-1947.48	0	High Confidence
YY1	CYC1	Cytochrome c-1	1	-1947.48	0	High Confidence
YY1	LGALS1	"Lectin, galactoside-binding, soluble, 1 (galectin 1)"	1	-1947.48	0	High Confidence
YY1	OTUB1	"OTU domain, ubiquitin aldehyde binding 1"	1	-1947.48	0	High Confidence
YY1	ACTG1	"Actin, gamma 1"	1	-1947.48	0	High Confidence
YY1	SORD	Similar to Sorbitol dehydrogenase (L-iditol 2-dehydrogenase)	1	-1947.48	0	High Confidence
YY1	SEC23B	Sec23 homolog B (S. cerevisiae)	1	-1947.48	0	High Confidence
YY1	TIMP1	TIMP metallopeptidase inhibitor 1	1	-1947.48	0	High Confidence
YY1	MRPL49	Mitochondrial ribosomal protein L49	1	-1947.48	0	High Confidence
YY1	ADD3	Adducin 3 (gamma)	1	-1947.48	0	High Confidence
YY1	MTHFD2	"Methylenetetrahydrofolate dehydrogenase (NADP+ dependent) 2, methenyltetrahydrofolate cyclohydrolase"	1	-1947.48	0	High Confidence
YY1	DVL3	"Dishevelled, dsh homolog 3 (Drosophila)"	1	-1947.48	0	High Confidence
YY1	RNF41	Ring finger protein 41	1	-1947.48	0	High Confidence
YY1	ALDOC	"Aldolase C, fructose-bisphosphate"	1	-1947.48	0	High Confidence
YY1	BIRC5	Effector cell peptidase receptor 1	1	-1947.48	0	High Confidence
YY1	CNOT8	"CCR4-NOT transcription complex, subunit 8"	1	-1947.48	0	High Confidence
YY1	BCKDHA	"Branched chain keto acid dehydrogenase E1, alpha polypeptide (maple syrup urine disease)"	1	-1947.48	0	High Confidence
YY1	TRAM2	Translocation associated membrane protein 2	1	-1947.48	0	High Confidence
YY1	CRABP2	Cellular retinoic acid binding protein 2	1	-1947.48	0	High Confidence
YY1	HMGCL	3-hydroxymethyl-3-methylglutaryl-Coenzyme A lyase (hydroxymethylglutaricaciduria)	1	-1947.48	0	High Confidence
YY1	SPINT1	"Serine peptidase inhibitor, Kunitz type 1"	1	-1947.48	0	High Confidence
YY1	PIN1	Protein (peptidyl-prolyl cis/trans isomerase) NIMA-interacting 1	1	-1947.48	0	High Confidence
YY1	KIF13B	Kinesin family member 13B	1	-1947.48	0	High Confidence
YY1	TP53BP2	"Tumor protein p53 binding protein, 2"	1	-1947.48	0	High Confidence
YY1	MTRR	5-methyltetrahydrofolate-homocysteine methyltransferase reductase	1	-1947.48	0	High Confidence
YY1	APRT	Adenine phosphoribosyltransferase	1	-1947.48	0	High Confidence
YY1	NSMAF	Neutral sphingomyelinase (N-SMase) activation associated factor	1	-1947.48	0	High Confidence
YY1	LPHN1	Latrophilin 1	1	-1947.48	0	High Confidence
YY1	CCS	Copper chaperone for superoxide dismutase	1	-1947.48	0	High Confidence
YY1	BCAT2	"Branched chain aminotransferase 2, mitochondrial"	1	-1947.48	0	High Confidence
YY1	RAB21	"RAB21, member RAS oncogene family"	1	-1947.48	0	High Confidence
YY1	BTN2A1	"Butyrophilin, subfamily 2, member A1"	1	-1947.48	0	High Confidence
YY1	MGST2	Microsomal glutathione S-transferase 2	1	-1947.48	0	High Confidence
YY1	SPATA2	Spermatogenesis associated 2	1	-1947.48	0	High Confidence
YY1	TFF3	Trefoil factor 3 (intestinal)	1	-1947.48	0	High Confidence
YY1	VIPR1	Vasoactive intestinal peptide receptor 1	1	-1947.48	0	High Confidence
YY1	RAGE	Renal tumor antigen	1	-1947.48	0	High Confidence
YY1	AP1B1	"Adaptor-related protein complex 1, beta 1 subunit"	1	-1947.48	0	High Confidence
YY1	STAC	SH3 and cysteine rich domain	1	-1947.48	0	High Confidence
YY1	TNK1	"Tyrosine kinase, non-receptor, 1"	1	-1947.48	0	High Confidence
YY1	DPEP1	Dipeptidase 1 (renal)	1	-1947.48	0	High Confidence
YY1	AKR7A3	"Aldo-keto reductase family 7, member A3 (aflatoxin aldehyde reductase)"	1	-1947.48	0	High Confidence
YY1	TRIM25	Tripartite motif-containing 25	1	-1947.48	0	High Confidence
YY1	DEGS1	"Degenerative spermatocyte homolog 1, lipid desaturase (Drosophila)"	1	-1947.48	0	High Confidence
YY1	TNPO1	Transportin 1	1	-1947.48	0	High Confidence
YY1	PRPS1	Phosphoribosyl pyrophosphate synthetase 1	1	-1947.48	0	High Confidence
YY1	RPN2	Ribophorin II	1	-1947.48	0	High Confidence
YY1	PPP4C	"Protein phosphatase 4 (formerly X), catalytic subunit"	1	-1947.48	0	High Confidence
YY1	GHITM	Growth hormone inducible transmembrane protein	1	-1947.48	0	High Confidence
YY1	SHMT1	Serine hydroxymethyltransferase 1 (soluble)	1	-1947.48	0	High Confidence
YY1	EFNA3	Ephrin-A3	1	-1947.48	0	High Confidence
YY1	ICA1	"Islet cell autoantigen 1, 69kDa"	1	-1947.48	0	High Confidence
YY1	ILVBL	IlvB (bacterial acetolactate synthase)-like	1	-1947.48	0	High Confidence
YY1	GRB7	Growth factor receptor-bound protein 7	1	-1947.48	0	High Confidence
YY1	PTPRU	"Protein tyrosine phosphatase, receptor type, U"	1	-1947.48	0	High Confidence
YY1	FGFR1	"Fibroblast growth factor receptor 1 (fms-related tyrosine kinase 2, Pfeiffer syndrome)"	1	-1947.48	0	High Confidence
YY1	KIDINS220	Kinase D-interacting substance of 220 kDa	1	-1947.48	0	High Confidence
YY1	ASXL1	Additional sex combs like 1 (Drosophila)	1	-1947.48	0	High Confidence
YY1	MCFD2	Multiple coagulation factor deficiency 2	1	-1947.48	0	High Confidence
YY1	LRBA	"LPS-responsive vesicle trafficking, beach and anchor containing"	1	-1947.48	0	High Confidence
YY1	C19orf21	Chromosome 19 open reading frame 21	1	-1947.48	0	High Confidence
YY1	MCF2L	MCF.2 cell line derived transforming sequence-like	1	-1947.48	0	High Confidence
YY1	GOSR2	Golgi SNAP receptor complex member 2	1	-1947.48	0	High Confidence
YY1	C14orf79	Chromosome 14 open reading frame 79	1	-1947.48	0	High Confidence
YY1	HSD17B8	Hydroxysteroid (17-beta) dehydrogenase 8	1	-1947.48	0	High Confidence
YY1	KPNB1	Karyopherin (importin) beta 1	1	-1947.48	0	High Confidence
YY1	SFTPD	"Surfactant, pulmonary-associated protein D"	1	-1947.48	0	High Confidence
YY1	EIF4A1	"Eukaryotic translation initiation factor 4A, isoform 1"	1	-1947.48	0	High Confidence
YY1	DNASE2	"Deoxyribonuclease II, lysosomal"	1	-1947.48	0	High Confidence
YY1	UMPS	Uridine monophosphate synthetase (orotate phosphoribosyl transferase and orotidine-5'-decarboxylase)	1	-1947.48	0	High Confidence
YY1	SEC24D	"SEC24 related gene family, member D (S. cerevisiae)"	1	-1947.48	0	High Confidence
YY1	C19orf10	Chromosome 19 open reading frame 10	1	-1947.48	0	High Confidence
YY1	DYRK1B	Dual-specificity tyrosine-(Y)-phosphorylation regulated kinase 1B	1	-1947.48	0	High Confidence
YY1	NOL6	Nucleolar protein family 6 (RNA-associated)	1	-1947.48	0	High Confidence
YY1	ARFIP1	ADP-ribosylation factor interacting protein 1 (arfaptin 1)	1	-1947.48	0	High Confidence
YY1	C20orf11	Chromosome 20 open reading frame 11	1	-1947.48	0	High Confidence
YY1	NFS1	NFS1 nitrogen fixation 1 (S. cerevisiae)	1	-1947.48	0	High Confidence
YY1	PHF17	PHD finger protein 17	1	-1947.48	0	High Confidence
YY1	ORMDL2	ORM1-like 2 (S. cerevisiae)	1	-1947.48	0	High Confidence
YY1	NDUFA3	"NADH dehydrogenase (ubiquinone) 1 alpha subcomplex, 3, 9kDa"	1	-1947.48	0	High Confidence
YY1	PNKP	Polynucleotide kinase 3'-phosphatase	1	-1947.48	0	High Confidence
YY1	MYO5C	Myosin VC	1	-1947.48	0	High Confidence
YY1	C14orf93	Chromosome 14 open reading frame 93	1	-1947.48	0	High Confidence
YY1	GCNT3	"Glucosaminyl (N-acetyl) transferase 3, mucin type"	1	-1947.48	0	High Confidence
YY1	COX15	"COX15 homolog, cytochrome c oxidase assembly protein (yeast)"	1	-1947.48	0	High Confidence
YY1	HOOK1	Hook homolog 1 (Drosophila)	1	-1947.48	0	High Confidence
YY1	POLL	"Polymerase (DNA directed), lambda"	1	-1947.48	0	High Confidence
YY1	HRASLS2	HRAS-like suppressor 2	1	-1947.48	0	High Confidence
YY1	STX16	Syntaxin 16	1	-1947.48	0	High Confidence
YY1	C9orf116	Chromosome 9 open reading frame 116	1	-1947.48	0	High Confidence
YY1	SLC39A9	"Solute carrier family 39 (zinc transporter), member 9"	1	-1947.48	0	High Confidence
YY1	OCIAD1	OCIA domain containing 1	1	-1947.48	0	High Confidence
YY1	C4orf14	Chromosome 4 open reading frame 14	1	-1947.48	0	High Confidence
YY1	ZC3HC1	"Zinc finger, C3HC-type containing 1"	1	-1947.48	0	High Confidence
YY1	AKT3	Serologically defined colon cancer antigen 8	1	-1947.48	0	High Confidence
YY1	SPPL3	Signal peptide peptidase 3	1	-1947.48	0	High Confidence
YY1	WDR34	WD repeat domain 34	1	-1947.48	0	High Confidence
YY1	SH3GLB2	SH3-domain GRB2-like endophilin B2	1	-1947.48	0	High Confidence
YY1	RAB11FIP1	RAB11 family interacting protein 1 (class I)	1	-1947.48	0	High Confidence
YY1	ARSD	Arylsulfatase D	1	-1947.48	0	High Confidence
YY1	GIT2	G protein-coupled receptor kinase interactor 2	1	-1947.48	0	High Confidence
YY1	MBD6	Methyl-CpG binding domain protein 6	1	-1947.48	0	High Confidence
YY1	LMTK2	Lemur tyrosine kinase 2	1	-1947.48	0	High Confidence
YY1	DSC2	Desmocollin 2	1	-1947.48	0	High Confidence
YY1	ABL2	"V-abl Abelson murine leukemia viral oncogene homolog 2 (arg, Abelson-related gene)"	1	-1947.48	0	High Confidence
YY1	ECE2	Endothelin converting enzyme 2	1	-1947.48	0	High Confidence
YY1	MAP3K3	Mitogen-activated protein kinase kinase kinase 3	1	-1947.48	0	High Confidence
YY1	C10orf118	Chromosome 10 open reading frame 118	1	-1947.48	0	High Confidence
YY1	CRB3	Crumbs homolog 3 (Drosophila)	1	-1947.48	0	High Confidence
YY1	TSGA10	"Testis specific, 10"	1	-1947.48	0	High Confidence
YY1	GAD2	"Glutamate decarboxylase 2 (pancreatic islets and brain, 65kDa)"	1	-1947.48	0	High Confidence
YY1	C18orf54	Chromosome 18 open reading frame 54	1	-1947.48	0	High Confidence
YY1	MRC2	"Mannose receptor, C type 2"	1	-1947.48	0	High Confidence
VDR	SCD	Stearoyl-CoA desaturase (delta-9-desaturase)	1	-1947.48	0	High Confidence
VDR	FKBP4	"FK506 binding protein 4, 59kDa"	1	-1947.48	0	High Confidence
VDR	ITGA5	"Integrin, alpha 5 (fibronectin receptor, alpha polypeptide)"	1	-1947.48	0	High Confidence
VDR	BAP1	BRCA1 associated protein-1 (ubiquitin carboxy-terminal hydrolase)	1	-1947.48	0	High Confidence
VDR	ATP6V1A	"ATPase, H+ transporting, lysosomal 70kDa, V1 subunit A"	1	-1947.48	0	High Confidence
VDR	ALDOC	"Aldolase C, fructose-bisphosphate"	1	-1947.48	0	High Confidence
VDR	ALDH3A2	"Aldehyde dehydrogenase 3 family, member A2"	1	-1947.48	0	High Confidence
VDR	MPP1	"Membrane protein, palmitoylated 1, 55kDa"	1	-1947.48	0	High Confidence
VDR	GBE1	"Glucan (1,4-alpha-), branching enzyme 1 (glycogen branching enzyme, Andersen disease, glycogen storage disease type IV)"	1	-1947.48	0	High Confidence
VDR	BCAT2	"Branched chain aminotransferase 2, mitochondrial"	1	-1947.48	0	High Confidence
VDR	DGAT1	Diacylglycerol O-acyltransferase homolog 1 (mouse)	1	-1947.48	0	High Confidence
VDR	ALDH4A1	"Aldehyde dehydrogenase 4 family, member A1"	1	-1947.48	0	High Confidence
VDR	TNK2	"Tyrosine kinase, non-receptor, 2"	1	-1947.48	0	High Confidence
VDR	PIK3CD	"Phosphoinositide-3-kinase, catalytic, delta polypeptide"	1	-1947.48	0	High Confidence
VDR	SLC12A2	"Solute carrier family 12 (sodium/potassium/chloride transporters), member 2"	1	-1947.48	0	High Confidence
VDR	PAFAH2	"Platelet-activating factor acetylhydrolase 2, 40kDa"	1	-1947.48	0	High Confidence
VDR	PTGES	Prostaglandin E synthase	1	-1947.48	0	High Confidence
VDR	FLNC	"Filamin C, gamma (actin binding protein 280)"	1	-1947.48	0	High Confidence
VDR	ARHGEF16	Rho guanine exchange factor (GEF) 16	1	-1947.48	0	High Confidence
VDR	TST	Thiosulfate sulfurtransferase (rhodanese)	1	-1947.48	0	High Confidence
VDR	DYRK3	Dual-specificity tyrosine-(Y)-phosphorylation regulated kinase 3	1	-1947.48	0	High Confidence
VDR	HSD17B8	Hydroxysteroid (17-beta) dehydrogenase 8	1	-1947.48	0	High Confidence
VDR	KPNB1	Karyopherin (importin) beta 1	1	-1947.48	0	High Confidence
VDR	PKP2	Plakophilin 2	1	-1947.48	0	High Confidence
VDR	KIAA0564	KIAA0564 protein	1	-1947.48	0	High Confidence
VDR	CHP	Calcium binding protein P22	1	-1947.48	0	High Confidence
VDR	ZYX	Zyxin	1	-1947.48	0	High Confidence
VDR	DCXR	Dicarbonyl/L-xylulose reductase	1	-1947.48	0	High Confidence
VDR	SLC12A7	"Solute carrier family 12 (potassium/chloride transporters), member 7"	1	-1947.48	0	High Confidence
VDR	VPS37C	Vacuolar protein sorting 37C (yeast)	1	-1947.48	0	High Confidence
VDR	PIGV	"Phosphatidylinositol glycan, class V"	1	-1947.48	0	High Confidence
VDR	CNTNAP1	Contactin associated protein 1	1	-1947.48	0	High Confidence
VDR	RAB1B	"RAB1B, member RAS oncogene family"	1	-1947.48	0	High Confidence
VDR	COPZ1	"Coatomer protein complex, subunit zeta 1"	1	-1947.48	0	High Confidence
VDR	TMEM38A	Transmembrane protein 38A	1	-1947.48	0	High Confidence
VDR	SH3GLB2	SH3-domain GRB2-like endophilin B2	1	-1947.48	0	High Confidence
VDR	TTL	Tubulin tyrosine ligase	1	-1947.48	0	High Confidence
VDR	SLC25A25	"Solute carrier family 25 (mitochondrial carrier; phosphate carrier), member 25"	1	-1947.48	0	High Confidence
VDR	ENTPD2	Ectonucleoside triphosphate diphosphohydrolase 2	1	-1947.48	0	High Confidence
VDR	C18orf54	Chromosome 18 open reading frame 54	1	-1947.48	0	High Confidence
VDR	SFN	Stratifin	1	-1947.48	0	High Confidence
ZNF219	PEA15	Phosphoprotein enriched in astrocytes 15	1	-1947.48	0	High Confidence
ZNF219	DNAJA1	"DnaJ (Hsp40) homolog, subfamily A, member 1"	1	-1947.48	0	High Confidence
ZNF219	ECHS1	"Enoyl Coenzyme A hydratase, short chain, 1, mitochondrial"	1	-1947.48	0	High Confidence
ZNF219	ITGA5	"Integrin, alpha 5 (fibronectin receptor, alpha polypeptide)"	1	-1947.48	0	High Confidence
ZNF219	ACTG1	"Actin, gamma 1"	1	-1947.48	0	High Confidence
ZNF219	PWP1	PWP1 homolog (S. cerevisiae)	1	-1947.48	0	High Confidence
ZNF219	PRKAG1	"Protein kinase, AMP-activated, gamma 1 non-catalytic subunit"	1	-1947.48	0	High Confidence
ZNF219	ATP6V1A	"ATPase, H+ transporting, lysosomal 70kDa, V1 subunit A"	1	-1947.48	0	High Confidence
ZNF219	FXYD3	FXYD domain containing ion transport regulator 3	1	-1947.48	0	High Confidence
ZNF219	RANBP3	RAN binding protein 3	1	-1947.48	0	High Confidence
ZNF219	BCAT2	"Branched chain aminotransferase 2, mitochondrial"	1	-1947.48	0	High Confidence
ZNF219	CPT1A	Carnitine palmitoyltransferase 1A (liver)	1	-1947.48	0	High Confidence
ZNF219	TNK2	"Tyrosine kinase, non-receptor, 2"	1	-1947.48	0	High Confidence
ZNF219	RALGPS1	Ral GEF with PH domain and SH3 binding motif 1	1	-1947.48	0	High Confidence
ZNF219	C9orf16	Chromosome 9 open reading frame 16	1	-1947.48	0	High Confidence
ZNF219	USH1C	"Usher syndrome 1C (autosomal recessive, severe)"	1	-1947.48	0	High Confidence
ZNF219	PAFAH2	"Platelet-activating factor acetylhydrolase 2, 40kDa"	1	-1947.48	0	High Confidence
ZNF219	DPEP1	Dipeptidase 1 (renal)	1	-1947.48	0	High Confidence
ZNF219	GRTP1	Growth hormone regulated TBC protein 1	1	-1947.48	0	High Confidence
ZNF219	C2orf24	Chromosome 2 open reading frame 24	1	-1947.48	0	High Confidence
ZNF219	FGF8	Fibroblast growth factor 8 (androgen-induced)	1	-1947.48	0	High Confidence
ZNF219	PTRF	Polymerase I and transcript release factor	1	-1947.48	0	High Confidence
ZNF219	SLC23A2	"Solute carrier family 23 (nucleobase transporters), member 2"	1	-1947.48	0	High Confidence
ZNF219	CACNA1D	"Calcium channel, voltage-dependent, L type, alpha 1D subunit"	1	-1947.48	0	High Confidence
ZNF219	GRB7	Growth factor receptor-bound protein 7	1	-1947.48	0	High Confidence
ZNF219	LRBA	"LPS-responsive vesicle trafficking, beach and anchor containing"	1	-1947.48	0	High Confidence
ZNF219	KPNB1	Karyopherin (importin) beta 1	1	-1947.48	0	High Confidence
ZNF219	PLXNB1	Plexin B1	1	-1947.48	0	High Confidence
ZNF219	SSH3	Slingshot homolog 3 (Drosophila)	1	-1947.48	0	High Confidence
ZNF219	RAB26	"RAB26, member RAS oncogene family"	1	-1947.48	0	High Confidence
ZNF219	BCAS4	Breast carcinoma amplified sequence 4	1	-1947.48	0	High Confidence
ZNF219	CDC42SE1	CDC42 small effector 1	1	-1947.48	0	High Confidence
ZNF219	TMEM38A	Transmembrane protein 38A	1	-1947.48	0	High Confidence
ZNF219	EBPL	Emopamil binding protein-like	1	-1947.48	0	High Confidence
ZNF219	SCAMP2	Secretory carrier membrane protein 2	1	-1947.48	0	High Confidence
ZNF219	C17orf28	Chromosome 17 open reading frame 28	1	-1947.48	0	High Confidence
ZNF219	ABL2	"V-abl Abelson murine leukemia viral oncogene homolog 2 (arg, Abelson-related gene)"	1	-1947.48	0	High Confidence
ZNF219	ENPP5	Ectonucleotide pyrophosphatase/phosphodiesterase 5 (putative function)	1	-1947.48	0	High Confidence
ZNF219	ATP11C	"ATPase, Class VI, type 11C"	1	-1947.48	0	High Confidence
ZNF219	MORF4L2	Mortality factor 4 like 2	1	-1947.48	0	High Confidence
ZNF219	PEX11G	Peroxisomal biogenesis factor 11 gamma	1	-1947.48	0	High Confidence
YY1	BMP7	Bone morphogenetic protein 7 (osteogenic protein 1)	0.883	-1947.48	0	High Confidence
YY1	EVPL	Envoplakin	0.8755	-1947.48	0	High Confidence
VDR	FER1L4	Fer-1-like 4 (C. elegans)	0.875	-1947.48	0	High Confidence
YY1	NPEPPS	Aminopeptidase puromycin sensitive	0.8725	-1947.48	0	High Confidence
VDR	GRB10	Growth factor receptor-bound protein 10	0.872	-1947.48	0	High Confidence
XBP1	PROM2	Prominin 2	0.8695	-1947.48	0	High Confidence
XBP1	RAB17	"RAB17, member RAS oncogene family"	0.867	-1947.48	0	High Confidence
XBP1	OSTF1	Osteoclast stimulating factor 1	0.866	-1947.48	0	High Confidence
XBP1	EFNA1	Ephrin-A1	0.8645	-1947.48	0	High Confidence
YY1	HEBP2	Heme binding protein 2	0.859	-1947.48	0	High Confidence
YY1	MIPEP	Mitochondrial intermediate peptidase	0.859	-1947.48	0	High Confidence
XBP1	GPT2	Glutamic pyruvate transaminase (alanine aminotransferase) 2	0.8565	-1947.48	0	High Confidence
ETS1	MYLK	"Myosin, light polypeptide kinase"	0.8425	-2087.99	0	High Confidence
HES1	MGAT3	"Mannosyl (beta-1,4-)-glycoprotein beta-1,4-N-acetylglucosaminyltransferase"	0.831	-1947.48	0	High Confidence
VDR	B3GALT4	"UDP-Gal:betaGlcNAc beta 1,3-galactosyltransferase, polypeptide 4"	0.783	-1947.48	0	High Confidence
HES1	TRAF4	TNF receptor-associated factor 4	0.7655	-1947.48	0	High Confidence
HES1	RAB11FIP4	RAB11 family interacting protein 4 (class II)	0.7545	-1947.48	0	High Confidence
VDR	MGAT3	"Mannosyl (beta-1,4-)-glycoprotein beta-1,4-N-acetylglucosaminyltransferase"	0.754	-1947.48	0	High Confidence
CDX2	KCNK1	"Potassium channel, subfamily K, member 1"	0.7495	-1947.48	0	High Confidence
CDX2	CHD9	Chromodomain helicase DNA binding protein 9	0.725	-1947.48	0	High Confidence
HES1	PPIB	Peptidylprolyl isomerase B (cyclophilin B)	0.7135	-1947.48	0	High Confidence
HES1	IFI30	"Interferon, gamma-inducible protein 30"	0.7135	-1947.48	0	High Confidence
HES1	PDXK	"Pyridoxal (pyridoxine, vitamin B6) kinase"	0.7135	-1947.48	0	High Confidence
HES1	SV2A	Synaptic vesicle glycoprotein 2A	0.7135	-1947.48	0	High Confidence
HES1	ITGB1BP1	Integrin beta 1 binding protein 1	0.7135	-1947.48	0	High Confidence
HES1	EBAG9	"Estrogen receptor binding site associated, antigen, 9"	0.7135	-1947.48	0	High Confidence
HES1	ARHGEF5	Rho guanine nucleotide exchange factor (GEF) 5	0.7135	-1947.48	0	High Confidence
HES1	MAP3K14	Mitogen-activated protein kinase kinase kinase 14	0.7135	-1947.48	0	High Confidence
HES1	SMARCB1	"SWI/SNF related, matrix associated, actin dependent regulator of chromatin, subfamily b, member 1"	0.7135	-1947.48	0	High Confidence
HES1	RNF10	Ring finger protein 10	0.7135	-1947.48	0	High Confidence
HES1	APLP2	Amyloid beta (A4) precursor-like protein 2	0.7135	-1947.48	0	High Confidence
HES1	COMT	Catechol-O-methyltransferase	0.7135	-1947.48	0	High Confidence
HES1	FBP1	"Fructose-1,6-bisphosphatase 1"	0.7135	-1947.48	0	High Confidence
HES1	TMPO	Thymopoietin	0.7135	-1947.48	0	High Confidence
HES1	PKP3	Plakophilin 3	0.7135	-1947.48	0	High Confidence
HES1	ERBB2	"V-erb-b2 erythroblastic leukemia viral oncogene homolog 2, neuro/glioblastoma derived oncogene homolog (avian)"	0.7135	-1947.48	0	High Confidence
HES1	C14orf143	Chromosome 14 open reading frame 143	0.7135	-1947.48	0	High Confidence
HES1	QKI	"Quaking homolog, KH domain RNA binding (mouse)"	0.7135	-1947.48	0	High Confidence
HES1	SYNE1	"Spectrin repeat containing, nuclear envelope 1"	0.7135	-1947.48	0	High Confidence
HES1	GCN1L1	GCN1 general control of amino-acid synthesis 1-like 1 (yeast)	0.7135	-1947.48	0	High Confidence
HES1	PVRL4	Poliovirus receptor-related 4	0.7135	-1947.48	0	High Confidence
HES1	NSMCE1	Non-SMC element 1 homolog (S. cerevisiae)	0.7135	-1947.48	0	High Confidence
HES1	C9orf140	Chromosome 9 open reading frame 140	0.7135	-1947.48	0	High Confidence
HES1	WDR31	WD repeat domain 31	0.7135	-1947.48	0	High Confidence
HES1	EPB41L5	Erythrocyte membrane protein band 4.1 like 5	0.7135	-1947.48	0	High Confidence
HES1	TLE2	"Transducin-like enhancer of split 2 (E(sp1) homolog, Drosophila)"	0.7135	-1947.48	0	High Confidence
YY1	MB	Myoglobin	0.71	-1947.48	0	High Confidence
HES1	FADS1	Fatty acid desaturase 1	0.7075	-1947.48	0	High Confidence
HES1	EPS8L3	EPS8-like 3	0.7075	-1947.48	0	High Confidence
YY1	COG3	Component of oligomeric golgi complex 3	0.707	-1947.48	0	High Confidence
YY1	PRKD1	Protein kinase D1	0.704	-1947.48	0	High Confidence
XBP1	TRPC1	"Transient receptor potential cation channel, subfamily C, member 1"	0.701	-1947.48	0	High Confidence
YY1	PGLYRP1	Peptidoglycan recognition protein 1	0.6965	-1947.48	0	High Confidence
PBX1	EMP3	Epithelial membrane protein 3	0.6925	-1952.59	0	High Confidence
XBP1	VAMP4	Vesicle-associated membrane protein 4	0.689	-3741.16	0	High Confidence
XBP1	ALDH3B2	"Aldehyde dehydrogenase 3 family, member B2"	0.684	-3772.55	0	High Confidence
YY1	ALDH3B2	"Aldehyde dehydrogenase 3 family, member B2"	0.684	-3772.55	0	High Confidence
PBX1	ALDH3B2	"Aldehyde dehydrogenase 3 family, member B2"	0.682	-1952.74	0	High Confidence
YY1	CHN1	Chimerin (chimaerin) 1	0.68	-3800.71	0	High Confidence
VDR	DDC	Dopa decarboxylase (aromatic L-amino acid decarboxylase)	0.68	-3800.71	0	High Confidence
VDR	CTSC	Cathepsin C	0.679	-3805.59	0	High Confidence
YY1	KCNK6	"Potassium channel, subfamily K, member 6"	0.677	-3817.89	0	High Confidence
YY1	MPP7	"Membrane protein, palmitoylated 7 (MAGUK p55 subfamily member 7)"	0.677	-3817.89	0	High Confidence
CDX2	PLEKHF2	"Pleckstrin homology domain containing, family F (with FYVE domain) member 2"	0.6765	-1947.48	0	High Confidence
XBP1	ABCA12	"ATP-binding cassette, sub-family A (ABC1), member 12"	0.676	-3818.41	0	High Confidence
VDR	CAV1	"Caveolin 1, caveolae protein, 22kDa"	0.676	-3818.41	0	High Confidence
ZNF219	CAV1	"Caveolin 1, caveolae protein, 22kDa"	0.676	-3818.41	0	High Confidence
XBP1	IL20RA	"Interleukin 20 receptor, alpha"	0.671	-3853.93	0	High Confidence
VDR	IL20RA	"Interleukin 20 receptor, alpha"	0.671	-3853.93	0	High Confidence
VDR	ACSL4	Acyl-CoA synthetase long-chain family member 4	0.6665	-1947.48	0	High Confidence
YY1	REPS2	RALBP1 associated Eps domain containing 2	0.6635	-3892.46	0	High Confidence
VDR	ABAT	4-aminobutyrate aminotransferase	0.6635	-3892.46	0	High Confidence
ETS1	CYP2S1	"Cytochrome P450, family 2, subfamily S, polypeptide 1"	0.6615	-1908.12	0	High Confidence
YY1	ANKRD28	Ankyrin repeat domain 28	0.649	-1947.48	0	High Confidence
HES1	SH3GLB2	SH3-domain GRB2-like endophilin B2	0.6385	-3549.91	0	High Confidence
HES1	ABCA7	"ATP-binding cassette, sub-family A (ABC1), member 7"	0.626	-1947.48	0	High Confidence
VDR	ANKRD28	Ankyrin repeat domain 28	0.6225	-1947.48	0	High Confidence
HES1	PRAP1	Proline-rich acidic protein 1	0.608	-1947.48	0	High Confidence
HES1	VPREB3	Pre-B lymphocyte gene 3	0.601	-1947.48	0	High Confidence
CDX2	FHL1	Four and a half LIM domains 1	0.598	-1947.48	0	High Confidence
XBP1	ALDH6A1	"Aldehyde dehydrogenase 6 family, member A1"	0.5965	-1947.48	0	High Confidence
CDX2	RAB11A	"RAB11A, member RAS oncogene family"	0.595	-1947.48	0	High Confidence
CDX2	RAB6A	"RAB6A, member RAS oncogene family"	0.595	-1947.48	0	High Confidence
CDX2	ETFA	TYRO3P protein tyrosine kinase pseudogene	0.595	-1947.48	0	High Confidence
CDX2	SLPI	Secretory leukocyte peptidase inhibitor	0.595	-1947.48	0	High Confidence
CDX2	DHRS2	Dehydrogenase/reductase (SDR family) member 2	0.595	-1947.48	0	High Confidence
CDX2	PSEN1	Presenilin 1 (Alzheimer disease 3)	0.595	-1947.48	0	High Confidence
CDX2	CTNND1	"Catenin (cadherin-associated protein), delta 1"	0.595	-1947.48	0	High Confidence
CDX2	DCI	"Dodecenoyl-Coenzyme A delta isomerase (3,2 trans-enoyl-Coenzyme A isomerase)"	0.595	-1947.48	0	High Confidence
CDX2	LYST	Lysosomal trafficking regulator	0.595	-1947.48	0	High Confidence
CDX2	SYT7	Synaptotagmin VII	0.595	-1947.48	0	High Confidence
CDX2	ZNRF2	Zinc and ring finger 2	0.595	-1947.48	0	High Confidence
YY1	RAB11FIP4	RAB11 family interacting protein 4 (class II)	0.5825	-1947.48	0	High Confidence
PBX1	MUC16	Mucin 16	0.579	-3030.15	0	High Confidence
CDX2	CD9	CD9 antigen (p24)	0.5765	-1947.48	0	High Confidence
CDX2	NMT2	N-myristoyltransferase 2	0.5715	-1947.48	0	High Confidence
HES1	FLNA	"Filamin A, alpha (actin binding protein 280)"	0.5655	-1947.48	0	High Confidence
HES1	DNAJA1	"DnaJ (Hsp40) homolog, subfamily A, member 1"	0.5655	-1947.48	0	High Confidence
HES1	EIF5B	Eukaryotic translation initiation factor 5B	0.5655	-1947.48	0	High Confidence
HES1	OTUB1	"OTU domain, ubiquitin aldehyde binding 1"	0.5655	-1947.48	0	High Confidence
HES1	BAP1	BRCA1 associated protein-1 (ubiquitin carboxy-terminal hydrolase)	0.5655	-1947.48	0	High Confidence
HES1	MTHFD2	"Methylenetetrahydrofolate dehydrogenase (NADP+ dependent) 2, methenyltetrahydrofolate cyclohydrolase"	0.5655	-1947.48	0	High Confidence
HES1	RANBP3	RAN binding protein 3	0.5655	-1947.48	0	High Confidence
HES1	LPHN1	Latrophilin 1	0.5655	-1947.48	0	High Confidence
HES1	CPT1A	Carnitine palmitoyltransferase 1A (liver)	0.5655	-1947.48	0	High Confidence
HES1	TNK2	"Tyrosine kinase, non-receptor, 2"	0.5655	-1947.48	0	High Confidence
HES1	C9orf16	Chromosome 9 open reading frame 16	0.5655	-1947.48	0	High Confidence
HES1	AKR7A3	"Aldo-keto reductase family 7, member A3 (aflatoxin aldehyde reductase)"	0.5655	-1947.48	0	High Confidence
HES1	DEGS1	"Degenerative spermatocyte homolog 1, lipid desaturase (Drosophila)"	0.5655	-1947.48	0	High Confidence
HES1	FGF8	Fibroblast growth factor 8 (androgen-induced)	0.5655	-1947.48	0	High Confidence
HES1	UAP1	UDP-N-acteylglucosamine pyrophosphorylase 1	0.5655	-1947.48	0	High Confidence
HES1	DYRK3	Dual-specificity tyrosine-(Y)-phosphorylation regulated kinase 3	0.5655	-1947.48	0	High Confidence
HES1	ITPK1	"Inositol 1,3,4-triphosphate 5/6 kinase"	0.5655	-1947.48	0	High Confidence
HES1	PKP2	Plakophilin 2	0.5655	-1947.48	0	High Confidence
HES1	DYRK1B	Dual-specificity tyrosine-(Y)-phosphorylation regulated kinase 1B	0.5655	-1947.48	0	High Confidence
HES1	SLC12A7	"Solute carrier family 12 (potassium/chloride transporters), member 7"	0.5655	-1947.48	0	High Confidence
HES1	HRASLS2	HRAS-like suppressor 2	0.5655	-1947.48	0	High Confidence
HES1	C9orf116	Chromosome 9 open reading frame 116	0.5655	-1947.48	0	High Confidence
HES1	SLC39A9	"Solute carrier family 39 (zinc transporter), member 9"	0.5655	-1947.48	0	High Confidence
HES1	TMEM38A	Transmembrane protein 38A	0.5655	-1947.48	0	High Confidence
HES1	TTL	Tubulin tyrosine ligase	0.5655	-1947.48	0	High Confidence
HES1	ARSD	Arylsulfatase D	0.5655	-1947.48	0	High Confidence
HES1	ENTPD2	Ectonucleoside triphosphate diphosphohydrolase 2	0.5655	-1947.48	0	High Confidence
CDX2	FADS1	Fatty acid desaturase 1	0.563	-1947.48	0	High Confidence
HES1	CENPF	"Centromere protein F, 350/400ka (mitosin)"	0.5625	-1947.48	0	High Confidence
HES1	ALAD	"Aminolevulinate, delta-, dehydratase"	0.56	-1947.48	0	High Confidence
VDR	EIF5A2	Eukaryotic translation initiation factor 5A2	0.5555	-1947.48	0	High Confidence
ZNF219	DAB2	"Disabled homolog 2, mitogen-responsive phosphoprotein (Drosophila)"	0.555	-4530	0	High Confidence
HES1	PDLIM4	PDZ and LIM domain 4	0.554	-1947.48	0	High Confidence
HES1	ARHGAP27	Rho GTPase activating protein 27	0.5535	-1947.48	0	High Confidence
HES1	PLEKHA6	"Pleckstrin homology domain containing, family A member 6"	0.5525	-1947.48	0	High Confidence
VDR	PDLIM4	PDZ and LIM domain 4	0.5515	-1947.48	0	High Confidence
CDX2	AOX1	Aldehyde oxidase 1	0.55	-1947.48	0	High Confidence
XBP1	TUBB6	"Tubulin, beta 6"	0.5485	-4566.86	0	High Confidence
ZNF219	FRAT2	Frequently rearranged in advanced T-cell lymphomas 2	0.5485	-1947.48	0	High Confidence
VDR	SOAT1	Sterol O-acyltransferase (acyl-Coenzyme A: cholesterol acyltransferase) 1	0.5465	-1947.48	0	High Confidence
CDX2	MAP7	Microtubule-associated protein 7	0.5445	-1947.48	0	High Confidence
HES1	SPTLC2	"Serine palmitoyltransferase, long chain base subunit 2"	0.5415	-1947.48	0.0001	High Confidence
VDR	CYP20A1	"Cytochrome P450, family 20, subfamily A, polypeptide 1"	0.541	-1947.48	0.0001	High Confidence
HES1	EPS8L2	EPS8-like 2	0.5335	-1947.48	0.0013	High Confidence
PBX1	SLC43A3	"Solute carrier family 43, member 3"	0.525	-2591.18	0.0119	High Confidence
XBP1	TDRKH	Tudor and KH domain containing	0.5235	-4714.14	0.0168	High Confidence
CDX2	UQCRC2	Ubiquinol-cytochrome c reductase core protein II	0.523	-1947.48	0.0188	High Confidence
CDX2	FKBP4	"FK506 binding protein 4, 59kDa"	0.523	-1947.48	0.0188	High Confidence
CDX2	EIF5B	Eukaryotic translation initiation factor 5B	0.523	-1947.48	0.0188	High Confidence
CDX2	ECHS1	"Enoyl Coenzyme A hydratase, short chain, 1, mitochondrial"	0.523	-1947.48	0.0188	High Confidence
CDX2	ALDH3A2	"Aldehyde dehydrogenase 3 family, member A2"	0.523	-1947.48	0.0188	High Confidence
CDX2	GBE1	"Glucan (1,4-alpha-), branching enzyme 1 (glycogen branching enzyme, Andersen disease, glycogen storage disease type IV)"	0.523	-1947.48	0.0188	High Confidence
CDX2	TFF3	Trefoil factor 3 (intestinal)	0.523	-1947.48	0.0188	High Confidence
CDX2	TMPRSS2	"Transmembrane protease, serine 2"	0.523	-1947.48	0.0188	High Confidence
CDX2	USH1C	"Usher syndrome 1C (autosomal recessive, severe)"	0.523	-1947.48	0.0188	High Confidence
CDX2	DEGS1	"Degenerative spermatocyte homolog 1, lipid desaturase (Drosophila)"	0.523	-1947.48	0.0188	High Confidence
CDX2	PRPS1	Phosphoribosyl pyrophosphate synthetase 1	0.523	-1947.48	0.0188	High Confidence
CDX2	MCFD2	Multiple coagulation factor deficiency 2	0.523	-1947.48	0.0188	High Confidence
CDX2	MCF2L	MCF.2 cell line derived transforming sequence-like	0.523	-1947.48	0.0188	High Confidence
CDX2	KIAA0564	KIAA0564 protein	0.523	-1947.48	0.0188	High Confidence
CDX2	PHF17	PHD finger protein 17	0.523	-1947.48	0.0188	High Confidence
CDX2	GCNT3	"Glucosaminyl (N-acetyl) transferase 3, mucin type"	0.523	-1947.48	0.0188	High Confidence
CDX2	SPPL3	Signal peptide peptidase 3	0.523	-1947.48	0.0188	High Confidence
CDX2	RAB11FIP1	RAB11 family interacting protein 1 (class I)	0.523	-1947.48	0.0188	High Confidence
XBP1	PHF20	PHD finger protein 20	1	-123.385	0	High Confidence
XBP1	ZNF449	Zinc finger protein 449	1	-123.385	0	High Confidence
YY1	ZNF175	Zinc finger protein 175	1	-123.385	0	High Confidence
YY1	ZNF219	Zinc finger protein 219	1	-123.385	0	High Confidence
YY1	ZNF449	Zinc finger protein 449	1	-123.385	0	High Confidence
YY1	OVOL1	Ovo-like 1(Drosophila)	1	-123.385	0	High Confidence
YY1	ZNF524	Zinc finger protein 524	1	-123.385	0	High Confidence
YY1	ZNF284	Zinc finger protein 284	1	-123.385	0	High Confidence
HES1	HES1	"Hairy and enhancer of split 1, (Drosophila)"	1	-123.385	0	High Confidence
VDR	ELF3	"E74-like factor 3 (ets domain transcription factor, epithelial-specific )"	1	-123.385	0	High Confidence
VDR	JDP2	Jun dimerization protein 2	1	-123.385	0	High Confidence
VDR	ZNF274	Zinc finger protein 274	1	-123.385	0	High Confidence
ZNF219	HES1	"Hairy and enhancer of split 1, (Drosophila)"	1	-123.385	0	High Confidence
ZNF219	NR2F6	"Nuclear receptor subfamily 2, group F, member 6"	1	-123.385	0	High Confidence
ZNF219	OVOL1	Ovo-like 1(Drosophila)	1	-123.385	0	High Confidence
HES1	FOSL1	FOS-like antigen 1	0.705	-123.385	0	High Confidence
HES1	SPDEF	SAM pointed domain containing ets transcription factor	0.705	-123.385	0	High Confidence
HES1	XBP1	X-box binding protein 1	0.701	-123.385	0	High Confidence
HES1	ZNF629	Zinc finger protein 629	0.701	-123.385	0	High Confidence
VDR	NR1H3	"Nuclear receptor subfamily 1, group H, member 3"	0.593	-123.385	0	High Confidence
VDR	SHOX2	Short stature homeobox 2	0.588	-123.385	0	High Confidence
ZNF219	NFIC	Nuclear factor I/C (CCAAT-binding transcription factor)	0.56	-281.255	0	High Confidence
VDR	SNAI2	Snail homolog 2 (Drosophila)	0.553	-123.385	0	High Confidence
